# Supplementary material for: High-throughput, Efficient, and Unbiased Capture of Small RNAs from Low-input Samples for Sequencing
Source: Sci Rep. 2019 Feb 19;9:2262. doi: 10.1038/s41598-018-38458-7 (PMC6381177; doi:10.1038/s41598-018-38458-7)
Supplement: Supplementary file 2 — Dataset 1 [file 41598_2018_38458_MOESM2_ESM.xlsx]

## Sheet: Metadata
SampleCode_Data	Manuscript Biological Sample	Figure	Protocol
BCRB17_4N_001_plasmaCB3_250ul_optimized	Plasma2	1C, 1D, 2A, 2B, S3	Optimized
BCRB17_4N_002_plasmaCB3_250ul_optimized	Plasma2	1C, 1D, 2A, 2B, S3	Optimized
BCRB17_4N_003_plasmaCB3_250ul_optimized	Plasma2	1C, 1D, 2A, 2B, S3	Optimized
BCRB17_4N_004_plasmaRB4_250ul_optimized	Plasma3	1C, 1D, 2A, 2B, S3	Optimized
BCRB17_4N_005_plasmaRB4_250ul_optimized	Plasma3	1C, 1D, 2A, 2B, S3	Optimized
BCRB17_4N_006_plasmaRB4_250ul_optimized	Plasma3	1C, 1D, 2A, 2B, S3	Optimized
BCRB17_4N_007_plasmaCB3_50ul_optimized	Plasma2	2A, 2B	Optimized
BCRB17_4N_008_plasmaCB3_50ul_optimized	Plasma2	2A, 2B	Optimized
BCRB17_4N_009_plasmaCB3_50ul_optimized	Plasma2	2A, 2B	Optimized
BCRB17_4N_010_plasmaRB4_50ul_optimized	Plasma3	2A, 2B	Optimized
BCRB17_4N_011_plasmaRB4_50ul_optimized	Plasma3	2A, 2B	Optimized
BCRB17_4N_012_plasmaRB4_50ul_optimized	Plasma3	2A, 2B	Optimized
BCRB17_4N_013_cell_PC3_500ng_optimized	Cell1	1C, 1D, 2A, 2B, S3	Optimized
BCRB17_4N_014_cell_PC3_500ng_optimized	Cell1	1C, 1D, 2A, 2B, S3	Optimized
BCRB17_4N_015_cell_PC3_500ng_optimized	Cell1	1C, 1D, 2A, 2B, S3	Optimized
BCRB17_4N_016_cell_PC3_50ng_optimized	Cell1	2A, 2B	Optimized
BCRB17_4N_017_cell_PC3_50ng_optimized	Cell1	2A, 2B	Optimized
BCRB17_4N_018_cell_PC3_50ng_optimized	Cell1	2A, 2B	Optimized
BCRB17_4N_019_plasmaCB3_250ul_original	Plasma2	1C, 1D, 2A, 2B	Original
BCRB17_4N_020_plasmaCB3_250ul_original	Plasma2	1C, 1D, 2A, 2B	Original
BCRB17_4N_021_plasmaCB3_250ul_original	Plasma2	1C, 1D, 2A, 2B	Original
BCRB17_4N_022_plasmaRB4_250ul_original	Plasma3	1C, 1D, 2A, 2B	Original
BCRB17_4N_023_plasmaRB4_250ul_original	Plasma3	1C, 1D, 2A, 2B	Original
BCRB17_4N_024_plasmaRB4_250ul_original	Plasma3	1C, 1D, 2A, 2B	Original
BCRB17_4N_025_plasmaCB3_50ul_original	Plasma2	2A, 2B	Original
BCRB17_4N_026_plasmaCB3_50ul_original	Plasma2	2A, 2B	Original
BCRB17_4N_027_plasmaCB3_50ul_original	Plasma2	2A, 2B	Original
BCRB17_4N_028_plasmaRB4_50ul_original	Plasma3	2A, 2B	Original
BCRB17_4N_029_plasmaRB4_50ul_original	Plasma3	2A, 2B	Original
BCRB17_4N_030_plasmaRB4_50ul_original	Plasma3	2A, 2B	Original
BCRB17_4N_031_cell_PC3_500ng_original	Cell1	1C, 1D, 2A, 2B	Original
BCRB17_4N_032_cell_PC3_500ng_original	Cell1	1C, 1D, 2A, 2B	Original
BCRB17_4N_033_cell_PC3_500ng_original	Cell1	1C, 1D, 2A, 2B	Original
BCRB17_4N_034_cell_PC3_50ng_original	Cell1	2A, 2B	Original
BCRB17_4N_035_cell_PC3_50ng_original	Cell1	2A, 2B	Original
BCRB17_4N_036_cell_PC3_50ng_original	Cell1	2A, 2B	Original
CB02_4N07_07M_Mature_counts.txt	Plasma1	S1C, S1F	AdapterTitration
CB02_4N08_08M_Mature_counts.txt	Plasma1	S1C, S1F	AdapterTitration
CB02_4N09_09M_Mature_counts.txt	Plasma1	S1C, S1F	AdapterTitration
CB02_4N25_25N10_Mature_counts.txt	Plasma1	S1B, S1E	AdapterTitration
CB02_4N26_26N10_Mature_counts.txt	Plasma1	S1B, S1E	AdapterTitration
CB02_4N27_27N10_Mature_counts.txt	Plasma1	S1B, S1E	AdapterTitration
CB02_4N36_36N30_Mature_counts.txt	Plasma1	S1B, S1E	AdapterTitration
CB02_4N37_37N30_Mature_counts.txt	Plasma1	S1B, S1E	AdapterTitration
CB02_4N38_38N30_Mature_counts.txt	Plasma1	S1B, S1E	AdapterTitration
CB02_4N40_40N100_Mature_counts.txt	Plasma1	S1A, S1D	AdapterTitration
CB02_4N41_41N100_Mature_counts.txt	Plasma1	S1A, S1D	AdapterTitration
CB02_4N42_42N100_Mature_counts.txt	Plasma1	S1A, S1D	AdapterTitration
CB02_4N43_43N100_Mature_counts.txt	Plasma1	S1A, S1D	AdapterTitration
CB02_4N44_44N100_Mature_counts.txt	Plasma1	S1A, S1D	AdapterTitration
CB02_4N45_45N100_Mature_counts.txt	Plasma1	S1A, S1D	AdapterTitration
CB02_4N46_46N100_Mature_counts.txt	Plasma1	S1A-F	Original
CB02_4N47_47N100_Mature_counts.txt	Plasma1	S1A-F	Original
CB02_4N48_48N100_Mature_counts.txt	Plasma1	S1A-F	Original
TJ12_4N01_ccell4_500ng_1	Cell2	3A, 3B, 4A, 4B, 4C. 4D, 4F, 4G, 4H, 4I	Optimized
TJ12_4N02_ccell4_500ng_2	Cell2	S2A, S2B	Optimized
TJ12hi_4N01_ccell4_500ng_1	Cell2	4E, 4F, 4G, 4H, 4I	PCRcycle_Optimized
TJ11_4N37_ctrl_cell_4	Cell2	4G, 4H, 4I	PCRcycle_Optimized

## Sheet: BCRB17_Mature_counts_raw
miRNA	BCRB17_4N_001_plasmaCB3_250ul_optimized	BCRB17_4N_002_plasmaCB3_250ul_optimized	BCRB17_4N_003_plasmaCB3_250ul_optimized	BCRB17_4N_004_plasmaRB4_250ul_optimized	BCRB17_4N_005_plasmaRB4_250ul_optimized	BCRB17_4N_006_plasmaRB4_250ul_optimized	BCRB17_4N_007_plasmaCB3_50ul_optimized	BCRB17_4N_008_plasmaCB3_50ul_optimized	BCRB17_4N_009_plasmaCB3_50ul_optimized	BCRB17_4N_010_plasmaRB4_50ul_optimized	BCRB17_4N_011_plasmaRB4_50ul_optimized	BCRB17_4N_012_plasmaRB4_50ul_optimized	BCRB17_4N_013_cell_PC3_500ng_optimized	BCRB17_4N_014_cell_PC3_500ng_optimized	BCRB17_4N_015_cell_PC3_500ng_optimized	BCRB17_4N_016_cell_PC3_50ng_optimized	BCRB17_4N_017_cell_PC3_50ng_optimized	BCRB17_4N_018_cell_PC3_50ng_optimized	BCRB17_4N_019_plasmaCB3_250ul_original	BCRB17_4N_020_plasmaCB3_250ul_original	BCRB17_4N_021_plasmaCB3_250ul_original	BCRB17_4N_022_plasmaRB4_250ul_original	BCRB17_4N_023_plasmaRB4_250ul_original	BCRB17_4N_024_plasmaRB4_250ul_original	BCRB17_4N_025_plasmaCB3_50ul_original	BCRB17_4N_026_plasmaCB3_50ul_original	BCRB17_4N_027_plasmaCB3_50ul_original	BCRB17_4N_028_plasmaRB4_50ul_original	BCRB17_4N_029_plasmaRB4_50ul_original	BCRB17_4N_030_plasmaRB4_50ul_original	BCRB17_4N_031_cell_PC3_500ng_original	BCRB17_4N_032_cell_PC3_500ng_original	BCRB17_4N_033_cell_PC3_500ng_original	BCRB17_4N_034_cell_PC3_50ng_original	BCRB17_4N_035_cell_PC3_50ng_original	BCRB17_4N_036_cell_PC3_50ng_original
hsa-let-7a-2-3p	0	0	0	0	0	0	0	0	0	0	0	0	1283	1230	886	223	237	151	0	0	0	0	0	0	0	0	0	0	0	0	91	100	114	36	24	43
hsa-let-7a-3p	47	71	21	23	50	24	0	0	47	0	0	12	848	997	1036	154	254	279	14	22	19	18	0	4	0	2	0	0	0	0	94	69	40	15	18	47
hsa-let-7a-5p	276105	235984	284127	122801	180727	174943	81409	77610	76530	18405	973	42735	75590	74226	78444	29216	23149	27305	40768	34205	25306	18287	18097	15666	7253	7177	7062	3857	4447	3406	9711	5973	7021	3269	3868	4138
hsa-let-7b-3p	85	195	40	67	144	152	104	27	5	0	0	14	268	167	289	9	60	98	41	17	2	12	0	19	3	3	0	1	1	1	38	30	31	10	10	4
hsa-let-7b-5p	180383	139583	190610	59195	88458	81420	50763	46832	43837	7702	633	18592	99565	97712	94134	28642	24665	28257	31488	25519	19760	10604	11624	9323	5766	5148	4233	2339	3037	2333	13478	12493	12077	3914	4614	4395
hsa-let-7c-3p	0	0	0	0	0	0	0	0	0	0	0	0	0	0	0	0	0	0	0	0	0	0	2	0	0	0	0	0	0	0	0	0	0	0	0	0
hsa-let-7c-5p	2359	1864	2808	1190	1465	1305	700	697	607	150	1	308	79	61	78	64	51	33	331	271	232	177	205	114	82	57	52	27	40	44	4	22	5	2	6	5
hsa-let-7d-3p	5995	4481	7200	1962	4650	4056	2068	2473	1805	263	0	575	623	582	609	104	96	15	1668	1116	1122	744	475	615	148	244	169	94	174	99	95	80	71	14	19	33
hsa-let-7d-5p	89411	74347	82455	39513	49998	52200	22670	20677	20710	5178	106	11172	7789	8527	8847	3050	2845	4005	11799	10057	8270	5131	5427	4687	2377	1949	1815	1035	1441	1038	929	776	684	436	491	439
hsa-let-7e-3p	20	0	42	0	0	22	0	9	0	0	0	0	121	71	145	26	4	31	7	5	5	0	0	0	0	0	0	0	0	0	13	2	23	0	12	4
hsa-let-7e-5p	11071	10367	11698	5691	7038	8483	2497	2989	2970	1276	0	1880	7273	7488	7187	2500	2689	3670	1768	1433	1167	853	886	713	385	302	283	182	286	151	1123	903	858	331	402	439
hsa-let-7f-1-3p	29	88	11	32	4	1	23	2	21	0	0	0	91	78	183	0	16	159	12	1	0	1	0	3	0	3	0	0	1	0	7	13	5	0	0	19
hsa-let-7f-2-3p	0	0	0	0	0	2	0	0	0	0	0	0	33	23	31	7	22	0	0	0	0	0	0	0	0	0	0	0	0	0	7	0	7	0	0	4
hsa-let-7f-5p	127167	113666	123522	84968	103971	120262	33380	31482	33265	19206	661	26075	10084	14069	13155	6576	6232	6627	15020	14227	10497	9821	9115	8502	2298	2491	2804	2140	2636	2222	1516	903	1133	710	796	813
hsa-let-7g-3p	26	12	21	0	39	2	0	0	24	4	0	0	647	700	572	162	42	31	0	31	0	1	2	4	0	0	2	0	3	7	38	110	85	16	5	21
hsa-let-7g-5p	66974	64225	78457	30587	46037	54403	21314	18835	17714	2771	495	11894	12930	15011	15122	7470	6173	6811	12490	9788	7281	5006	5503	4534	1896	1893	1960	1044	1380	1082	1960	1386	1301	942	973	1177
hsa-let-7i-3p	209	20	107	143	191	51	34	3	10	14	0	0	2986	2878	3421	309	360	371	22	38	13	22	39	45	0	20	3	2	17	14	585	819	746	134	169	71
hsa-let-7i-5p	98437	105993	123510	47941	59757	63935	30191	26681	27031	6473	539	11842	47541	48466	47979	16566	19635	21248	21934	16578	12655	7169	8470	6317	3609	3222	3010	1302	2078	1589	6113	5998	5234	2667	3307	2810
hsa-miR-1-3p	1507	566	1189	38	334	353	312	398	294	51	0	104	0	11	0	35	0	0	142	149	108	47	18	28	37	16	1237	8	7	17	3	0	0	8	0	0
hsa-miR-100-3p	0	0	0	0	0	0	0	0	0	0	0	0	1164	936	1035	308	459	406	0	0	0	0	0	0	0	0	0	0	0	0	75	63	107	82	38	38
hsa-miR-100-5p	66	22	84	135	58	249	0	18	16	56	9	74	489579	528407	488651	97709	80737	101365	27	43	17	35	34	43	34	2	219	20	2	0	64221	54772	66320	14457	18299	12959
hsa-miR-101-3p	5015	6837	7261	5274	10350	7692	1245	1154	1935	483	73	787	1594	1396	1435	304	196	234	1571	1246	782	1600	2038	1529	249	253	256	218	392	323	277	184	158	67	59	77
hsa-miR-101-5p	79	25	61	27	42	99	21	0	3	0	0	0	15	0	15	0	0	0	4	45	4	13	6	5	0	0	0	5	0	9	2	12	0	8	0	1
hsa-miR-103a-2-5p	46	21	21	31	46	18	0	19	0	0	0	0	363	480	395	58	137	53	23	25	26	2	12	5	0	0	9	0	10	0	33	40	60	33	23	9
hsa-miR-105-5p	0	0	0	0	0	0	0	0	0	0	0	0	28	0	0	0	0	0	0	0	0	0	0	0	0	0	0	0	0	0	3	0	0	0	0	0
hsa-miR-106a-3p	3	3	3	1	0	52	0	0	0	0	0	2	9	1	0	0	0	0	1	0	0	2	2	8	1	0	0	0	0	0	1	0	0	0	0	0
hsa-miR-106a-5p	1102	757	916	550	908	1134	281	212	184	45	9	268	116	123	83	18	0	43	203	218	138	215	271	158	42	19	50	39	34	61	26	19	8	10	11	0
hsa-miR-106b-3p	2588	2713	2703	1427	1467	1420	918	582	602	100	14	288	5051	5725	4545	834	734	842	762	436	414	306	236	129	59	117	104	14	88	106	859	696	903	127	194	152
hsa-miR-106b-5p	14623	11704	17592	6240	17238	15121	3859	3901	4981	1280	518	2550	3988	4520	3913	1373	657	1033	2836	2587	1667	2058	2256	1751	520	365	506	432	530	413	471	505	604	195	172	167
hsa-miR-107	6306	3114	4328	4220	6244	5860	1332	1016	986	129	0	453	992	633	772	459	197	261	1065	810	760	712	1007	630	205	98	127	109	219	128	155	117	140	95	42	51
hsa-miR-10a-3p	46	39	27	82	54	49	0	0	0	0	0	0	30	56	40	0	0	0	6	9	1	4	11	0	0	0	0	7	0	0	11	5	9	0	0	0
hsa-miR-10a-5p	2240	1819	2108	2100	2335	2389	446	369	595	291	0	693	5203	5655	6101	1066	2051	2178	277	251	194	190	266	201	47	17	130	46	63	48	822	587	1073	216	247	168
hsa-miR-10b-3p	30	23	20	26	42	15	0	0	0	0	0	0	193	185	116	46	0	36	0	0	0	11	0	0	6	0	0	1	0	0	9	11	28	17	0	10
hsa-miR-10b-5p	296	398	503	635	823	908	91	86	160	55	0	181	2646	3254	3296	1092	1109	1398	41	65	42	53	77	57	1	0	6	18	10	22	614	363	696	177	184	173
hsa-miR-1179	112	0	121	27	17	47	47	0	0	0	0	0	14	0	0	8	8	0	5	0	1	6	4	3	0	5	0	11	0	0	0	0	5	0	0	0
hsa-miR-1180-3p	132	82	164	83	86	60	16	24	39	0	7	34	2664	2290	2330	538	406	475	36	53	20	12	5	15	3	3	4	1	2	0	651	575	616	122	145	94
hsa-miR-1180-5p	0	0	0	0	0	0	0	0	0	0	0	0	119	73	122	83	10	6	0	0	0	0	0	0	0	0	0	0	0	0	51	22	15	8	13	0
hsa-miR-1181	0	0	0	0	0	0	0	0	0	0	0	0	9	0	0	0	0	0	0	0	0	0	0	0	0	0	0	0	0	0	0	0	0	0	0	0
hsa-miR-1185-1-3p	933	738	1087	0	49	24	279	349	209	0	0	30	0	0	0	21	0	0	223	132	117	1	0	10	24	36	23	2	0	2	0	0	0	0	0	0
hsa-miR-1185-2-3p	238	37	179	0	4	17	40	29	23	0	0	0	0	0	0	0	0	0	17	13	16	0	0	8	8	3	2	0	0	0	0	0	0	0	0	0
hsa-miR-1185-5p	43	0	45	0	0	0	80	0	0	0	0	26	0	21	0	0	0	0	28	22	24	0	0	0	12	5	0	0	0	0	0	0	0	0	0	0
hsa-miR-1193	0	2	3	0	0	0	0	0	0	0	0	0	0	0	0	0	0	0	0	0	0	0	0	0	0	0	3	0	0	0	0	0	0	0	0	0
hsa-miR-1197	0	0	0	0	0	0	27	0	21	0	0	0	0	0	0	0	0	0	6	0	0	0	0	0	0	0	0	0	0	0	0	0	0	0	0	0
hsa-miR-122-3p	43	9	5	0	51	28	0	6	11	17	0	0	0	0	0	0	0	0	0	3	0	0	1	0	0	0	0	0	0	0	0	0	0	0	0	0
hsa-miR-122-5p	5416	4367	5625	6084	8575	8417	1150	1392	1648	683	0	2212	34	7	110	16	0	15	1030	884	558	1278	1332	1034	216	178	191	269	468	223	8	14	3	0	16	0
hsa-miR-1224-3p	0	0	0	0	0	0	0	0	0	0	0	0	89	119	83	32	31	0	0	0	0	0	0	0	0	0	0	0	0	0	7	12	19	0	0	0
hsa-miR-1224-5p	1	0	0	0	0	46	18	22	0	0	0	0	913	706	530	123	132	191	0	0	0	6	7	0	0	0	0	0	0	0	128	128	140	22	20	15
hsa-miR-1225-5p	6	0	0	0	14	0	7	0	0	0	0	0	0	0	16	0	0	0	0	0	0	0	0	0	0	0	0	0	0	0	0	0	0	0	0	0
hsa-miR-1226-3p	338	139	135	140	154	194	53	99	59	0	0	0	254	197	159	86	28	89	97	40	11	33	20	2	1	7	11	3	0	4	63	50	53	9	12	4
hsa-miR-1226-5p	0	0	0	0	0	0	0	0	0	0	0	0	63	44	39	10	36	0	0	0	0	0	0	0	0	0	0	0	0	0	11	35	48	2	0	10
hsa-miR-1227-3p	33	13	71	10	40	12	17	9	18	0	0	0	133	45	76	0	0	27	13	16	5	7	8	3	0	1	0	0	0	0	30	13	10	14	2	0
hsa-miR-1227-5p	0	0	0	0	0	0	0	0	0	0	0	0	0	0	0	0	0	0	0	0	0	0	0	0	0	0	0	0	0	0	8	0	0	0	0	0
hsa-miR-1228-3p	0	0	0	0	0	0	0	7	0	0	0	0	21	18	30	0	0	0	0	0	2	0	0	0	0	0	0	0	0	0	13	5	4	0	0	0
hsa-miR-1228-5p	0	18	0	47	0	27	25	0	0	0	0	0	90	123	85	66	22	0	7	0	0	0	7	0	0	0	0	0	0	0	7	3	19	0	2	0
hsa-miR-1229-3p	353	209	278	303	280	270	37	49	30	24	0	21	48	54	27	0	0	0	99	51	49	36	37	14	5	10	15	12	1	3	10	14	8	3	4	0
hsa-miR-1229-5p	0	19	0	0	0	0	0	0	0	0	0	0	0	4	10	0	0	1	0	2	0	0	0	0	0	0	0	0	0	0	0	0	3	0	0	0
hsa-miR-1233-3p	36	40	58	10	70	59	0	0	55	0	0	20	0	0	0	0	0	0	0	7	0	0	1	0	4	10	0	0	0	0	0	0	0	0	0	0
hsa-miR-1233-5p	14	13	0	0	0	0	0	17	0	0	0	28	0	0	25	0	0	0	0	0	0	0	0	2	4	0	0	0	0	0	7	0	6	0	0	0
hsa-miR-1234-3p	0	0	0	0	0	0	0	0	0	0	0	0	0	21	7	0	0	6	0	0	0	0	0	0	0	0	0	0	0	0	0	0	2	0	0	4
hsa-miR-1236-3p	0	0	14	0	0	0	0	0	0	0	0	0	0	45	25	0	0	28	0	0	0	0	0	0	0	0	0	0	0	0	2	4	0	0	2	0
hsa-miR-1236-5p	0	0	0	0	0	0	0	0	0	0	0	0	0	7	0	0	0	0	0	0	0	0	0	0	0	0	0	0	0	0	0	3	0	0	0	0
hsa-miR-1237-3p	0	21	0	8	43	15	0	0	11	0	0	0	279	194	200	98	65	40	6	5	0	6	0	0	0	12	0	2	7	0	56	18	43	0	9	1
hsa-miR-1238-3p	0	9	0	0	0	15	0	0	0	0	0	0	0	0	0	0	0	0	0	0	0	0	0	0	0	0	0	0	0	0	0	0	0	0	0	0
hsa-miR-124-3p	0	0	0	1	0	0	0	0	0	0	0	0	0	0	0	0	0	0	0	0	0	0	0	0	0	0	5778	0	0	0	0	1	0	0	0	0
hsa-miR-124-5p	0	0	0	0	0	0	0	0	0	0	0	0	22	0	0	0	0	0	0	0	0	0	0	0	0	0	0	0	0	0	0	0	0	0	0	0
hsa-miR-1244	0	0	16	0	0	0	0	0	0	0	0	0	0	0	0	0	0	0	0	0	0	0	0	0	0	0	0	0	0	0	1	0	0	0	1	0
hsa-miR-1246	1360	1326	1258	1240	1427	1473	219	438	320	187	2	219	6305	9202	6751	2678	3117	3694	137	96	58	143	87	62	35	13	12	27	4	5	599	518	570	374	286	360
hsa-miR-1247-3p	0	0	0	13	0	0	0	0	0	0	0	0	557	320	553	115	70	101	0	0	0	1	0	0	0	0	0	0	0	0	63	110	73	19	0	11
hsa-miR-1247-5p	0	0	0	29	10	0	0	0	0	0	0	0	6160	6539	6162	965	857	1190	0	0	0	0	0	0	0	0	0	0	0	0	1576	1651	1702	228	328	264
hsa-miR-1248	0	0	0	0	0	0	0	0	0	0	0	0	46	55	81	27	0	29	0	0	0	0	0	0	0	0	0	0	0	0	0	3	9	0	0	0
hsa-miR-1249-3p	720	415	687	897	1227	1134	137	88	109	24	0	132	1151	930	1960	195	72	149	310	106	105	212	107	105	30	48	33	54	31	42	171	198	214	5	25	32
hsa-miR-1249-5p	0	0	0	0	0	0	0	0	0	0	0	0	0	0	4	0	0	16	0	0	0	0	0	0	0	0	0	0	0	0	1	0	5	0	4	0
hsa-miR-1250-5p	18	46	49	0	6	0	34	0	0	0	0	0	19	31	0	0	0	0	6	8	4	0	7	0	0	0	0	0	0	0	14	2	21	0	0	0
hsa-miR-1254	12	3	23	35	3	64	0	11	16	0	0	0	143	135	71	32	2	30	0	15	0	0	0	1	0	0	0	0	0	0	24	19	32	7	0	5
hsa-miR-1255a	13	36	16	26	7	0	9	0	0	0	0	13	0	0	0	0	0	0	6	5	0	0	2	0	8	0	0	0	0	0	0	0	0	0	0	0
hsa-miR-1255b-5p	0	9	0	3	0	0	0	0	0	0	0	0	11	0	0	0	0	0	0	0	0	3	0	0	0	7	5	0	0	0	0	0	0	0	0	0
hsa-miR-1256	39	0	18	21	6	38	0	0	0	0	0	0	0	0	0	0	0	0	0	0	0	0	0	0	0	0	1	0	0	3	0	0	0	0	0	0
hsa-miR-125a-3p	140	103	100	52	106	134	1	38	10	0	0	0	2507	1524	1615	344	425	560	32	26	4	34	4	12	0	0	9	0	5	0	323	413	299	109	42	42
hsa-miR-125a-5p	7883	6472	6177	5114	6164	4524	1424	1685	1729	672	0	1304	48568	56566	56247	9403	8268	8982	1355	1359	1001	948	1037	877	257	276	235	178	291	174	13922	12395	13082	1945	2362	1923
hsa-miR-125b-1-3p	0	0	0	0	0	12	13	0	23	0	0	0	11105	13039	12233	2232	2266	2083	0	0	0	0	7	0	0	0	0	0	0	0	2032	2025	2063	381	356	386
hsa-miR-125b-2-3p	31	4	36	44	14	23	0	0	0	0	0	0	0	0	0	17	0	0	3	0	0	0	0	0	0	0	0	0	0	0	0	0	6	0	0	0
hsa-miR-125b-5p	1261	600	1047	692	1172	998	268	242	246	114	3	154	210586	241185	219122	60772	42076	48305	222	277	107	173	212	188	72	52	1060	31	24	60	68698	50062	93244	16445	16534	13473
hsa-miR-126-3p	155513	124220	116299	81951	99181	97520	28634	27004	25795	7497	68	16091	506	599	670	629	170	75	17878	14996	13434	11185	10902	8445	3063	2732	2908	2127	2561	2493	136	61	107	120	97	49
hsa-miR-126-5p	66272	68736	44811	26606	41888	34240	10518	14106	11314	757	28	4684	104	115	140	279	48	15	10095	7385	8638	5187	5016	4099	1522	1601	1530	1030	1142	974	29	16	24	0	24	10
hsa-miR-1260a	16	0	0	1	0	0	0	0	0	0	0	0	0	0	3	0	0	0	0	0	7	0	0	0	0	0	0	0	0	0	0	0	0	0	0	0
hsa-miR-1260b	1632	1172	1397	312	501	354	306	251	315	38	0	106	1006	844	764	114	180	166	268	160	148	70	45	2	25	39	74	8	24	5	264	376	338	42	105	64
hsa-miR-1261	0	0	0	0	0	0	0	0	0	0	0	0	0	0	0	0	0	0	0	0	0	0	0	0	0	0	0	3	0	0	0	0	0	0	0	0
hsa-miR-1262	25	0	0	0	0	0	0	0	0	0	0	0	0	14	8	0	0	0	0	0	0	0	0	0	0	0	0	0	0	0	0	0	0	0	0	0
hsa-miR-1266-3p	0	0	0	0	0	0	0	0	0	0	0	0	0	12	0	0	0	23	0	0	0	0	0	0	0	0	0	0	0	0	0	3	0	0	0	0
hsa-miR-1266-5p	0	0	0	0	0	0	0	0	0	0	0	0	5	0	33	8	10	12	0	4	0	1	0	0	0	0	0	11	0	0	3	2	6	0	5	0
hsa-miR-1267	0	0	0	0	0	0	0	0	0	0	0	0	0	0	0	0	0	0	0	0	0	0	0	0	0	0	0	0	0	0	9	0	0	0	0	0
hsa-miR-1268b	0	0	0	0	0	0	0	0	0	0	0	0	3578	3401	2664	455	520	267	0	0	0	0	0	0	0	0	0	0	0	0	1213	927	924	122	192	150
hsa-miR-1269a	0	0	0	0	0	0	0	0	0	0	0	0	1373	1722	1959	567	334	514	0	0	0	0	0	0	0	0	0	0	0	0	231	367	306	72	67	32
hsa-miR-1269b	0	0	0	0	0	0	0	0	0	0	0	0	1	0	0	2	1	0	0	0	0	0	0	0	0	0	0	0	0	0	0	0	0	0	0	0
hsa-miR-127-3p	11068	5637	9638	118	254	310	1756	1437	1679	21	0	60	0	0	40	22	0	0	2436	2094	1581	67	66	38	363	386	381	26	5	21	0	0	0	0	0	0
hsa-miR-127-5p	476	196	655	20	26	29	93	144	118	0	0	18	0	0	0	0	0	0	131	102	73	0	0	2	11	13	24	0	5	0	0	0	0	0	0	0
hsa-miR-1270	23	25	21	7	23	11	0	0	26	0	0	0	44	0	0	0	0	0	0	6	0	22	12	2	0	0	0	0	0	0	0	8	0	0	0	0
hsa-miR-1271-3p	0	0	0	0	0	0	0	0	0	0	0	0	28	0	43	13	0	0	0	0	0	0	0	0	0	0	0	0	0	2	0	3	22	0	0	0
hsa-miR-1271-5p	42	22	25	8	16	67	33	0	8	0	0	2	22	0	0	0	0	0	3	14	8	19	9	1	1	0	8	0	0	0	0	0	0	3	0	0
hsa-miR-1273a	0	0	0	0	5	0	0	0	0	0	0	0	0	15	0	0	0	0	0	0	0	0	0	0	0	0	0	0	0	0	0	11	0	0	0	0
hsa-miR-1273c	0	0	0	0	0	0	0	0	0	0	0	0	0	16	0	0	0	0	6	0	0	0	0	0	0	0	0	0	0	0	6	2	5	0	0	4
hsa-miR-1273d	6	8	37	0	0	29	14	0	0	0	0	0	196	77	119	8	0	4	6	12	0	3	0	1	0	0	0	0	0	0	36	60	20	2	0	2
hsa-miR-1273e	21	3	0	0	26	7	1	0	0	0	0	0	17	20	22	0	0	0	0	6	0	0	0	2	0	0	0	0	0	0	1	0	2	0	0	0
hsa-miR-1273f	0	0	3	0	0	15	0	0	0	0	0	0	0	0	0	0	0	0	0	0	0	0	0	0	0	0	0	0	0	0	3	0	9	0	0	0
hsa-miR-1273g-3p	330	258	149	240	142	305	60	90	26	2	0	0	1748	1193	1121	368	303	457	22	35	8	6	46	21	11	9	3	13	0	7	288	396	285	62	55	56
hsa-miR-1273g-5p	0	0	0	0	0	0	0	0	0	0	0	0	0	0	0	0	0	0	0	0	0	0	7	0	0	0	0	0	0	0	0	0	0	0	0	0
hsa-miR-1273h-3p	206	120	190	163	75	88	83	39	7	6	0	31	0	0	0	0	0	0	45	24	17	21	12	22	0	2	1	0	0	20	0	0	0	0	0	0
hsa-miR-1273h-5p	604	686	645	98	226	216	147	157	179	36	0	51	11	0	2	0	0	1	61	70	37	34	47	13	16	3	27	7	10	4	0	0	0	0	0	0
hsa-miR-1275	199	132	144	75	19	98	38	80	101	21	0	52	7288	8465	7773	1531	1483	1579	45	54	11	13	19	23	17	12	20	1	0	4	6065	6124	5710	953	1102	933
hsa-miR-1276	0	0	0	0	0	0	0	0	0	0	0	0	15	0	0	0	0	0	0	0	0	0	0	0	0	0	0	0	0	0	10	0	0	0	0	0
hsa-miR-1277-3p	29	41	115	41	62	131	0	19	0	0	0	0	9	15	7	0	0	15	34	21	23	7	130	18	8	8	9	5	1	2	0	0	9	0	0	0
hsa-miR-1277-5p	385	348	380	285	622	610	117	110	78	0	0	55	57	17	48	18	7	36	224	145	117	198	132	129	19	40	16	6	30	18	21	5	15	5	3	4
hsa-miR-1278	6	0	0	0	0	0	0	0	0	0	0	0	0	0	1	7	0	0	0	0	0	0	0	0	0	0	0	0	0	0	0	0	0	0	0	0
hsa-miR-128-1-5p	0	33	28	1	17	0	0	0	29	10	0	0	77	85	118	23	22	21	0	0	0	0	0	0	0	0	5	0	0	0	0	17	11	0	0	0
hsa-miR-128-3p	6354	2883	6016	3580	5619	4603	1649	1537	1686	209	4	765	3455	3647	4018	1276	770	939	1062	862	728	552	690	517	153	200	124	83	187	112	391	507	344	213	161	135
hsa-miR-1282	0	0	0	0	0	0	0	0	0	0	0	0	0	0	9	0	0	0	0	0	0	0	0	0	0	4	0	0	0	0	0	0	12	0	0	0
hsa-miR-1283	0	0	0	0	0	0	0	0	0	0	0	0	0	18	0	0	0	0	0	0	0	0	0	0	0	0	0	0	0	0	0	5	0	0	0	0
hsa-miR-1284	15	29	22	10	8	0	5	0	0	0	0	0	0	0	0	0	0	0	10	0	0	0	0	0	6	6	0	0	0	0	0	0	0	0	0	0
hsa-miR-1285-3p	57	54	47	1	43	27	0	0	0	35	0	0	149	30	112	14	0	6	19	5	0	4	11	0	0	0	0	0	0	0	44	18	47	6	5	12
hsa-miR-1285-5p	107	27	34	10	6	9	13	0	1	0	0	0	51	98	172	22	0	48	9	1	5	7	0	0	0	0	8	0	2	0	10	3	12	0	2	0
hsa-miR-1286	0	0	0	0	0	0	0	0	0	0	0	0	65	18	16	0	0	0	0	0	0	0	0	0	0	0	0	0	0	0	3	2	0	5	12	6
hsa-miR-1287-3p	0	0	0	0	0	0	0	0	0	0	0	0	38	0	25	0	0	0	0	0	7	0	0	0	0	0	0	0	0	0	5	2	0	0	0	0
hsa-miR-1287-5p	188	42	179	12	121	148	23	23	0	0	0	25	664	670	638	83	49	52	10	36	6	12	13	26	2	0	5	0	0	11	119	64	133	11	14	10
hsa-miR-1288-3p	0	40	0	0	0	0	0	0	0	0	0	0	49	0	0	0	0	0	0	0	0	0	0	0	0	0	0	0	0	0	2	14	0	0	0	0
hsa-miR-1288-5p	2	0	0	0	1	0	0	1	0	0	0	0	0	1	0	0	0	0	0	0	5	6	0	0	0	0	1	0	0	0	0	12	4	0	5	0
hsa-miR-129-1-3p	0	0	0	0	0	0	0	0	0	0	0	0	0	0	0	2	0	0	0	0	0	0	0	0	0	0	0	0	0	0	0	0	0	0	0	0
hsa-miR-129-2-3p	0	15	0	0	16	0	0	0	0	0	0	0	91	18	78	17	0	22	0	0	0	0	2	0	0	0	0	0	0	0	3	5	9	0	0	4
hsa-miR-129-5p	0	13	0	0	37	0	0	0	0	0	0	0	35	17	23	0	11	0	0	0	0	0	0	0	0	0	0	0	4	0	1	27	27	10	3	0
hsa-miR-1291	0	0	0	0	5	0	0	0	0	0	0	0	50	31	88	14	49	127	0	0	0	0	0	0	0	0	0	0	0	0	6	21	4	0	1	6
hsa-miR-1292-3p	0	0	0	0	0	0	0	6	0	0	0	0	76	48	6	6	0	0	0	0	0	5	2	0	0	0	0	0	0	0	13	15	13	0	0	6
hsa-miR-1292-5p	122	73	69	51	70	40	33	6	15	0	0	27	410	383	455	96	90	92	24	13	13	3	8	4	8	4	10	0	0	2	76	60	120	20	9	21
hsa-miR-1293	0	0	0	0	0	0	0	0	0	3	0	0	85	48	90	0	16	20	0	0	0	0	0	0	0	0	0	0	0	0	24	11	12	1	10	0
hsa-miR-1294	66	106	103	8	53	61	50	38	21	0	0	5	0	13	14	0	24	0	20	4	31	12	26	3	0	8	0	2	0	0	10	0	5	0	0	0
hsa-miR-1296-3p	0	0	0	0	0	0	0	0	0	0	0	0	543	588	775	161	52	77	0	0	0	0	0	0	0	0	0	0	0	0	389	529	475	52	83	54
hsa-miR-1296-5p	103	100	80	23	22	34	17	0	0	0	0	1	1670	1357	1879	214	191	296	27	29	4	17	0	0	0	0	7	0	1	5	189	226	217	35	58	13
hsa-miR-1297	6	31	19	0	3	1	2	0	13	1	0	0	0	0	0	0	0	0	8	1	0	0	0	0	0	0	0	0	0	0	0	0	0	0	0	0
hsa-miR-1298-5p	0	0	0	0	0	0	0	0	24	0	0	0	0	0	0	0	0	0	0	0	0	0	0	0	0	0	0	0	0	0	0	0	0	0	0	0
hsa-miR-1299	0	29	0	7	19	113	0	0	0	0	0	0	242	114	147	0	24	7	0	4	6	0	0	7	0	0	0	0	0	0	14	39	38	12	0	5
hsa-miR-1301-3p	2444	2573	2738	1629	2252	1897	664	611	515	139	0	391	504	524	550	140	91	178	625	406	355	340	269	203	99	103	117	62	56	69	107	113	85	39	36	33
hsa-miR-1301-5p	18	48	46	0	0	0	0	0	0	0	0	0	21	0	11	0	0	0	20	0	8	3	0	0	0	8	0	0	0	0	0	0	0	0	10	0
hsa-miR-1303	33	20	11	0	13	26	0	0	0	0	0	0	142	62	175	1	1	45	21	5	0	10	0	8	0	0	0	0	0	0	38	17	9	0	2	12
hsa-miR-1304-3p	0	0	0	0	0	0	0	0	0	0	0	0	0	19	0	0	0	0	0	0	0	0	0	0	0	0	0	0	0	0	0	0	0	0	0	0
hsa-miR-1304-5p	54	95	69	19	35	58	0	0	0	0	0	0	38	52	58	0	0	0	25	37	6	8	2	4	0	16	5	0	0	7	16	23	28	9	0	0
hsa-miR-1306-3p	314	160	328	150	178	67	135	42	31	7	0	31	344	276	141	75	79	25	68	6	18	0	28	20	32	2	0	21	25	5	69	61	80	5	13	26
hsa-miR-1306-5p	567	146	369	271	508	503	180	188	130	75	0	103	531	520	396	173	77	117	109	70	108	86	42	31	15	14	15	21	16	25	101	104	82	24	9	28
hsa-miR-1307-3p	9640	7978	11660	3124	7835	5769	2354	2583	1817	101	0	1238	14379	15159	15138	3238	2380	2784	1610	1466	1127	871	1039	741	217	310	278	197	189	176	2911	3200	2505	454	472	519
hsa-miR-1307-5p	577	696	596	682	760	1493	61	88	147	18	1	146	8718	7266	7366	1151	1045	1598	339	302	286	272	335	242	19	25	51	69	78	72	3489	5445	4262	389	707	646
hsa-miR-130a-3p	30043	12029	14962	8770	14882	11766	4096	3884	3042	484	10	1848	3247	2102	2736	683	515	647	7225	5957	4694	3343	3263	1828	843	938	840	504	748	371	807	879	865	257	208	165
hsa-miR-130a-5p	6	0	18	0	0	13	0	0	0	0	0	0	130	110	165	70	50	27	0	0	0	0	0	0	0	0	0	0	0	0	27	51	25	5	6	3
hsa-miR-130b-3p	4574	2892	3170	1886	2977	2729	764	819	822	185	14	432	2720	2112	2299	798	606	643	716	588	628	466	365	392	106	115	96	65	165	78	504	517	442	101	145	131
hsa-miR-130b-5p	689	531	576	330	464	416	242	139	144	11	0	50	1648	1674	1772	371	308	378	135	72	95	148	69	65	6	15	16	9	0	9	208	213	214	38	69	55
hsa-miR-132-3p	972	1060	619	208	603	456	137	139	154	32	0	64	140	215	201	49	40	24	97	40	52	45	51	6	25	4	8	13	13	0	4	0	16	13	12	0
hsa-miR-132-5p	82	30	0	23	11	0	11	0	50	0	0	0	25	98	40	0	0	24	2	12	1	0	3	0	0	0	0	0	0	0	3	7	10	13	5	0
hsa-miR-1323	0	0	0	0	27	0	0	0	0	0	0	0	0	0	0	0	0	0	1	0	0	0	0	0	0	0	7	0	0	0	0	0	0	0	0	0
hsa-miR-133a-3p	313	265	297	54	38	40	64	125	9	0	0	0	112	179	179	0	28	33	181	67	22	13	20	4	19	23	129	2	0	0	33	28	14	0	9	0
hsa-miR-133a-5p	0	0	0	0	0	0	0	0	0	0	0	0	31	0	7	0	0	0	4	0	0	0	0	0	0	0	0	0	0	0	0	0	0	0	0	0
hsa-miR-134-3p	21	0	22	0	0	0	0	13	0	0	0	0	0	0	0	0	0	0	9	0	0	0	0	0	0	0	0	0	0	0	0	0	0	0	0	0
hsa-miR-134-5p	7911	7794	7477	330	352	428	1859	1689	1781	0	0	74	12	53	13	36	0	0	1268	1008	746	20	20	32	145	193	163	23	14	14	3	9	2	2	0	0
hsa-miR-1343-3p	77	237	96	124	46	15	6	0	0	23	0	1	212	67	152	0	31	51	34	19	26	9	6	12	7	6	4	0	4	0	46	32	48	8	0	4
hsa-miR-1343-5p	0	0	0	0	0	0	0	0	0	0	0	0	70	74	94	53	37	0	3	0	0	0	0	0	0	0	0	0	0	0	40	40	17	3	1	3
hsa-miR-135a-3p	11	5	7	23	17	35	53	4	0	0	0	0	0	0	0	0	0	0	0	0	0	0	0	0	0	0	0	0	0	0	0	0	0	0	0	0
hsa-miR-135a-5p	5	0	15	14	16	13	0	0	0	0	0	0	0	0	0	0	0	0	3	1	0	13	7	21	0	0	0	3	0	0	0	0	0	0	0	0
hsa-miR-135b-3p	0	0	0	0	0	0	0	0	0	0	0	0	36	39	25	29	25	0	0	0	0	0	0	0	0	0	0	0	0	0	16	9	6	0	7	0
hsa-miR-135b-5p	0	0	0	0	16	0	0	0	0	0	0	0	751	1245	729	266	250	197	0	0	0	0	0	0	0	0	0	0	0	0	202	137	122	46	89	58
hsa-miR-136-3p	142	324	143	8	14	34	65	94	50	0	0	6	0	0	0	0	0	0	89	46	25	1	0	0	14	24	13	0	6	0	4	0	0	0	5	0
hsa-miR-136-5p	4436	919	725	119	342	84	276	377	186	5	0	12	0	0	0	32	0	9	478	265	422	36	12	36	50	115	81	3	21	0	0	0	0	0	0	0
hsa-miR-137	0	0	0	0	0	0	0	0	0	0	0	0	10	19	74	0	0	8	0	0	0	0	0	0	0	0	0	0	0	0	0	4	6	1	0	0
hsa-miR-138-2-3p	0	0	0	0	0	0	0	0	0	0	0	0	0	0	0	0	1	0	0	6	0	0	0	0	0	0	0	0	0	0	0	0	0	0	0	0
hsa-miR-138-5p	0	0	0	0	0	11	0	17	0	0	0	0	108	274	95	105	38	4	3	0	4	4	0	0	0	0	0	0	0	0	52	49	33	4	1	4
hsa-miR-139-3p	1444	1277	1112	337	277	190	207	363	286	50	0	70	152	127	80	14	45	0	253	164	145	58	103	33	19	28	30	0	23	0	36	25	11	9	0	10
hsa-miR-139-5p	5388	4441	5198	1753	2441	2268	1471	1132	1136	91	0	388	121	167	75	33	9	47	679	442	629	306	174	171	61	85	111	22	38	63	9	21	27	2	14	33
hsa-miR-140-3p	14167	13587	13278	5283	12846	8238	2584	2976	2782	341	48	1759	1709	2173	2731	445	230	378	2522	1726	1696	1370	1128	940	408	387	312	174	228	241	246	320	235	120	101	39
hsa-miR-140-5p	3284	2543	2488	2766	3145	3468	747	637	578	22	1	422	524	598	509	370	216	65	713	501	426	510	412	326	64	70	127	84	90	77	119	105	92	21	32	63
hsa-miR-141-3p	309	392	211	150	270	322	53	23	24	29	0	62	37	49	9	5	1	0	11	42	28	24	28	28	5	6	0	0	8	7	0	1	3	0	0	0
hsa-miR-141-5p	0	0	0	0	6	0	0	0	0	0	0	0	0	0	0	0	0	0	2	0	0	0	0	0	0	0	0	0	0	0	0	0	0	0	0	0
hsa-miR-142-3p	21284	30241	30304	21880	24258	41016	6231	4702	5081	867	131	7216	203	117	49	317	6	18	8193	7752	6929	8180	14257	6828	2016	1045	1841	1625	1904	2135	28	9	10	12	13	9
hsa-miR-142-5p	34333	21006	22754	16753	21971	23672	6026	5738	5454	940	106	3562	49	50	68	84	1	34	5782	3862	2936	3580	2973	2339	724	707	758	759	637	613	36	1	3	43	4	17
hsa-miR-143-3p	13248	13108	11775	4762	5152	5994	3100	2916	3092	735	0	1328	0	0	0	45	14	0	1201	1238	1202	408	481	422	259	144	231	117	150	106	3	0	0	0	1	12
hsa-miR-143-5p	94	158	21	14	70	48	3	37	16	0	0	0	0	0	0	0	0	0	45	39	21	21	26	3	22	0	12	0	0	0	0	0	0	0	0	0
hsa-miR-144-3p	8540	4303	4457	13079	16295	14976	5893	3233	1804	3815	2137	3832	2303	3286	1280	53	20	20	1413	1105	973	2752	2150	1769	214	196	232	550	645	462	93	35	51	90	48	103
hsa-miR-144-5p	218	158	255	431	590	698	121	93	194	142	99	396	113	71	28	0	0	0	28	10	56	83	68	52	0	5	10	19	22	9	6	0	0	9	0	9
hsa-miR-145-3p	183	162	277	46	79	174	56	33	79	19	0	2	0	0	0	0	0	0	25	28	23	18	3	14	16	12	8	7	0	9	0	0	0	0	0	0
hsa-miR-145-5p	7421	4105	7697	2460	3155	3864	1194	1565	1929	54	0	748	0	15	0	12	0	8	2176	1738	1268	625	638	492	285	303	215	135	163	97	7	0	0	0	0	0
hsa-miR-1468-5p	11	0	0	0	30	0	0	0	0	0	0	0	22	0	16	0	0	0	0	14	14	0	6	0	0	0	0	0	0	0	7	0	0	0	0	0
hsa-miR-1469	10	0	0	0	0	0	0	0	0	0	0	0	11	0	0	0	0	0	0	0	0	3	0	0	0	0	0	0	0	0	0	0	0	0	0	0
hsa-miR-146a-3p	44	0	0	97	95	110	0	62	28	0	0	20	2	8	0	0	0	0	0	0	0	9	11	1	0	0	0	0	0	0	0	0	9	0	0	0
hsa-miR-146a-5p	65893	65301	75916	63899	83871	93140	16012	14286	14647	13074	15	16859	4906	5535	5556	1631	1021	858	9145	8138	6353	7696	9140	7241	1517	1357	1446	1511	1976	1818	616	485	499	123	225	95
hsa-miR-146b-3p	129	13	90	83	37	59	0	52	0	0	0	0	0	9	0	0	39	0	11	4	6	0	2	7	3	0	0	6	10	0	0	0	0	0	0	0
hsa-miR-146b-5p	3228	3182	3187	2645	3356	4201	503	625	766	630	0	768	100	123	127	70	27	30	418	329	324	307	299	319	56	51	45	101	127	53	20	13	12	23	11	7
hsa-miR-147b	0	26	0	0	0	0	0	0	0	0	0	0	385	185	375	91	68	0	0	0	0	0	0	0	0	0	0	0	0	0	142	199	152	19	28	6
hsa-miR-148a-3p	8554	7249	7562	9855	9309	10759	1879	1521	1979	590	34	1693	2166	1813	1739	877	991	1019	830	926	636	843	959	789	178	166	153	122	275	205	268	274	203	127	120	142
hsa-miR-148a-5p	143	64	82	44	65	31	31	27	23	0	0	64	670	556	429	200	78	144	5	36	7	8	0	22	0	4	0	0	0	13	74	96	114	0	3	7
hsa-miR-148b-3p	18268	17146	15741	12630	14053	15167	4685	3212	3318	491	10	2538	2103	1756	1711	686	754	736	1885	1542	1519	1168	1362	1008	255	297	259	215	323	221	280	309	289	114	77	115
hsa-miR-148b-5p	167	157	42	75	111	145	6	1	3	0	0	12	119	249	145	29	51	98	13	9	18	15	27	14	12	0	8	2	12	0	27	25	14	10	6	7
hsa-miR-149-3p	0	0	0	0	0	0	0	0	0	0	0	0	248	343	419	121	76	9	0	0	0	0	0	0	0	0	0	0	0	0	91	106	66	11	4	3
hsa-miR-149-5p	0	0	17	0	9	0	0	0	0	0	0	0	4949	3899	4542	794	744	909	0	5	0	0	0	0	0	0	0	0	0	0	653	819	780	138	152	155
hsa-miR-150-3p	49	132	89	19	35	25	8	35	0	15	0	0	0	0	0	0	0	0	35	0	10	10	4	35	0	0	0	1	0	0	0	0	0	0	0	0
hsa-miR-150-5p	3390	2434	2762	3728	5357	4439	774	722	681	178	5	677	1	16	0	17	0	0	505	435	295	728	687	483	62	75	64	174	213	164	3	5	0	0	0	10
hsa-miR-151a-3p	42296	41490	37134	22013	24327	20427	8912	8338	7730	3882	28	5648	49063	47047	48711	10258	9319	9961	4485	3939	3633	2113	2600	2155	820	662	747	414	599	501	5713	5907	5560	993	1070	1179
hsa-miR-151a-5p	66522	55141	50772	39720	52248	50669	13291	13646	13444	4044	47	7673	15266	13179	14512	5384	4718	5358	5848	6344	5625	3781	4694	3530	1131	1105	1202	819	1156	871	1844	1978	1307	700	603	545
hsa-miR-152-3p	6903	7250	4534	3416	3857	4923	1435	1095	946	264	1	963	442	332	470	263	25	95	584	592	579	434	498	489	145	81	172	76	118	95	88	91	31	40	6	14
hsa-miR-152-5p	0	0	0	0	0	0	0	0	0	0	0	0	0	0	0	0	0	0	0	0	0	0	0	0	0	0	0	0	0	0	0	4	0	0	0	0
hsa-miR-153-3p	150	47	84	91	19	77	0	14	12	0	0	23	299	325	291	189	91	107	33	12	3	19	30	34	0	3	2	5	0	4	66	62	74	24	8	29
hsa-miR-153-5p	0	0	0	0	0	0	0	0	0	0	0	0	172	44	81	2	4	22	0	0	0	0	0	0	0	0	0	0	0	0	39	23	25	4	3	0
hsa-miR-1537-3p	1	0	0	11	14	0	0	0	0	0	0	0	0	0	16	0	0	0	0	0	0	3	4	0	0	0	0	0	0	0	0	0	0	0	0	0
hsa-miR-1537-5p	0	0	0	0	13	0	0	26	6	0	0	0	0	0	0	0	0	0	0	0	0	0	0	0	0	0	0	0	0	5	0	0	0	0	0	0
hsa-miR-1538	31	44	51	14	56	0	0	16	0	0	0	0	0	38	53	0	0	16	9	3	0	0	1	0	0	7	0	2	0	0	7	21	11	0	0	0
hsa-miR-154-3p	412	72	138	0	30	27	17	66	36	0	0	0	0	7	0	0	0	0	81	46	27	4	10	11	7	4	0	1	0	0	0	0	0	0	0	0
hsa-miR-154-5p	178	554	141	17	37	0	0	0	12	0	0	0	0	0	0	0	0	0	71	28	63	2	5	0	13	27	10	0	0	0	0	0	0	0	0	0
hsa-miR-155-5p	2200	1886	1919	1071	1828	1838	524	619	498	275	5	444	0	0	0	0	0	0	304	181	116	168	213	130	55	49	59	25	43	21	0	0	0	0	0	0
hsa-miR-15a-3p	24	0	0	6	0	36	0	0	0	0	0	0	66	0	0	0	0	0	9	5	0	3	3	7	0	0	0	0	0	0	0	16	25	0	0	0
hsa-miR-15a-5p	46873	31138	34347	38069	48235	44490	9889	8758	8484	4678	977	6466	8604	6726	6283	2197	2088	1989	6657	5169	4929	5634	5792	4904	1015	1142	1077	1043	1839	1042	1170	1119	1148	421	305	286
hsa-miR-15b-3p	241	172	113	237	190	343	10	30	44	14	0	38	604	671	536	121	63	71	114	71	87	112	56	54	16	18	6	5	26	36	61	55	38	13	17	10
hsa-miR-15b-5p	43865	34330	31950	25137	37062	35338	10835	9364	8618	2798	681	6824	4170	3471	3206	1177	2597	2827	5864	4438	3731	4908	3156	2476	780	841	827	650	1224	732	509	457	832	448	405	533
hsa-miR-16-1-3p	0	0	0	6	15	36	0	0	0	0	0	0	383	165	218	109	68	57	0	0	5	11	15	0	0	0	0	0	0	0	84	55	70	12	18	19
hsa-miR-16-2-3p	321	335	285	311	530	409	215	115	207	2	0	126	380	264	406	61	198	70	162	43	57	89	32	45	6	22	7	4	0	0	11	36	32	23	29	20
hsa-miR-16-5p	251172	185725	181053	224896	247498	235902	54653	46702	49687	44536	3569	44981	10872	11047	9397	3146	2467	2649	26232	19484	16943	21386	21152	15793	4191	4380	3986	4044	5827	4005	692	559	816	701	338	556
hsa-miR-17-3p	508	343	663	459	856	652	203	188	219	23	0	117	2866	3183	3391	946	736	605	201	169	118	288	237	95	59	1	29	32	39	58	1456	959	1271	260	396	386
hsa-miR-17-5p	57828	43763	48815	32770	45643	45115	12995	11305	12435	1395	234	8187	7997	6590	6651	2338	1902	2848	11235	9249	7766	6630	6931	5541	1819	1643	1633	1325	1678	1337	1331	930	1186	480	535	441
hsa-miR-181a-2-3p	347	513	693	350	416	814	226	119	145	51	0	67	263	239	320	22	58	6	105	114	40	30	61	19	45	4	1	10	4	20	20	48	89	3	1	11
hsa-miR-181a-3p	57	65	9	94	38	117	0	18	43	0	0	0	135	119	241	68	0	50	64	19	18	14	12	4	5	1	7	0	4	0	28	10	51	27	8	16
hsa-miR-181a-5p	25744	24008	22492	16509	21049	20301	5509	5104	4531	1732	15	4021	20362	18526	18230	3998	2837	3168	2896	2696	2083	2012	1955	1379	395	625	520	378	579	417	2068	2059	1851	353	345	386
hsa-miR-181b-2-3p	13	6	0	0	0	0	0	0	0	0	0	0	0	0	0	0	0	0	0	0	0	6	0	0	0	0	0	0	0	0	0	0	0	0	0	0
hsa-miR-181b-3p	0	0	0	0	11	0	0	0	0	0	0	0	0	29	0	0	0	0	0	0	0	0	0	0	0	0	0	0	0	0	0	0	4	0	0	0
hsa-miR-181b-5p	2126	1657	2179	1241	1524	1686	483	345	580	163	0	374	5052	3900	4356	1368	782	1379	297	246	182	134	143	130	32	44	15	24	66	35	608	579	565	114	258	166
hsa-miR-181c-3p	130	78	45	46	51	26	70	29	15	0	0	0	806	895	690	149	88	86	77	36	6	7	10	0	0	4	0	0	0	3	182	142	154	31	25	28
hsa-miR-181c-5p	1015	807	602	689	642	774	92	41	184	23	0	106	1983	1692	1734	379	434	576	267	150	244	210	95	76	17	9	55	9	47	21	286	347	501	88	176	70
hsa-miR-181d-3p	0	0	0	0	0	0	0	0	0	0	0	39	4	30	0	0	0	0	0	0	0	3	0	0	0	0	0	0	0	0	2	8	25	4	6	0
hsa-miR-181d-5p	1086	662	1067	560	584	693	230	101	245	88	16	182	2288	1943	1986	692	450	567	137	126	94	48	105	70	12	14	33	14	20	24	178	240	261	109	101	72
hsa-miR-182-3p	0	0	0	0	0	0	0	0	0	0	0	0	668	641	608	71	109	44	0	0	0	0	7	4	0	0	0	0	0	0	102	188	144	28	24	36
hsa-miR-182-5p	611	562	818	888	924	1533	294	99	213	205	72	218	6540	7072	6297	2084	2465	2208	63	52	74	86	67	89	24	11	23	16	21	20	752	741	631	201	294	283
hsa-miR-183-3p	0	0	0	0	15	26	0	26	0	0	0	0	399	276	373	56	99	55	0	2	0	1	4	7	0	0	1	0	4	0	87	44	45	28	40	14
hsa-miR-183-5p	408	407	269	194	274	324	49	62	45	128	16	169	8407	11860	10546	3093	3940	4662	12	20	35	9	20	38	6	10	0	0	9	0	1145	1120	838	381	603	366
hsa-miR-184	29	0	0	0	0	0	0	0	0	0	0	0	0	0	0	0	0	0	0	0	0	0	0	0	0	0	1597	0	2	0	0	0	0	0	0	0
hsa-miR-185-3p	1230	1250	1979	494	1410	979	392	242	232	85	0	191	570	800	721	235	5	81	427	471	253	336	235	257	72	74	25	60	55	74	104	94	109	22	30	26
hsa-miR-185-5p	51643	52842	49802	31924	39716	36175	11144	10746	10808	4358	392	8288	11016	13754	13216	3985	2852	2681	9676	7655	7606	6279	7561	5956	2183	1521	1483	1359	1775	1157	3033	2712	2721	791	793	644
hsa-miR-186-3p	198	74	0	108	87	56	0	11	0	0	0	0	248	47	441	66	11	6	41	39	22	47	44	10	3	24	0	19	1	0	129	147	216	33	48	40
hsa-miR-186-5p	32477	28833	26800	15591	20193	22024	6584	6219	6379	1180	51	3500	16917	11195	13181	3144	3252	2883	6462	5359	4709	3434	3419	2994	1142	878	855	683	782	555	2624	3421	2440	614	708	617
hsa-miR-187-3p	18	0	1	0	0	31	0	0	0	0	0	0	19	25	0	0	0	0	0	4	0	0	0	0	0	6	0	0	0	0	0	0	10	0	0	0
hsa-miR-187-5p	0	12	0	24	0	0	0	0	0	0	0	0	0	0	0	0	0	0	0	0	0	0	0	0	0	0	0	0	0	0	0	0	0	0	0	0
hsa-miR-188-3p	0	0	0	0	0	0	0	0	0	0	0	0	0	0	89	1	0	0	0	0	0	0	0	0	0	0	0	0	0	0	6	50	14	6	0	0
hsa-miR-188-5p	75	7	41	67	62	39	0	0	0	0	0	0	639	503	781	149	105	69	19	10	16	11	20	10	2	13	2	5	14	4	164	199	128	54	46	32
hsa-miR-18a-3p	431	90	233	204	211	231	77	49	110	0	0	0	1302	1388	1444	179	82	244	114	69	47	36	29	0	7	9	17	4	15	16	351	299	412	71	44	47
hsa-miR-18a-5p	6410	7027	7046	3865	7031	8166	2499	1725	1686	303	74	1473	949	916	928	533	182	319	1505	1836	1182	1403	1642	1417	420	213	281	211	326	407	230	234	166	69	47	46
hsa-miR-18b-3p	25	12	16	0	0	22	10	27	0	0	6	0	0	0	0	0	0	0	0	4	0	2	0	0	0	0	3	0	0	0	0	0	0	0	0	0
hsa-miR-18b-5p	1	0	15	0	16	112	0	0	9	15	6	20	0	1	0	15	0	0	3	2	7	7	35	12	0	0	3	0	0	1	0	0	0	0	0	0
hsa-miR-1908-3p	69	42	81	0	29	47	42	1	0	0	0	12	34	208	179	28	61	56	33	11	9	4	0	0	0	0	0	0	0	0	42	64	65	5	10	0
hsa-miR-1908-5p	738	1013	1138	350	686	444	194	416	345	116	0	51	1253	1642	1777	290	244	263	849	671	428	176	193	133	67	106	108	25	56	68	878	971	977	142	117	165
hsa-miR-1909-3p	0	0	0	0	0	0	0	0	0	0	0	0	0	23	28	0	0	0	0	0	0	0	0	5	0	0	0	0	0	0	3	1	0	0	0	0
hsa-miR-1909-5p	0	0	0	0	0	0	0	0	0	0	0	0	0	0	4	21	0	0	0	0	0	0	0	0	0	0	0	0	0	0	6	0	0	0	0	0
hsa-miR-190a-3p	0	0	0	0	2	0	0	0	0	0	0	0	0	0	0	0	0	0	0	0	0	0	0	0	0	0	0	0	0	0	0	0	0	0	0	0
hsa-miR-190a-5p	110	71	77	9	28	88	3	10	6	11	9	0	116	238	122	22	0	21	24	8	6	12	22	10	0	0	0	0	0	3	23	13	27	13	3	7
hsa-miR-190b	29	103	178	22	27	35	20	38	33	0	0	0	41	10	11	17	0	25	16	27	10	9	7	6	0	3	5	0	2	0	9	7	1	12	0	0
hsa-miR-191-3p	565	415	478	378	438	607	180	84	173	39	0	136	1631	1262	972	265	291	407	137	57	41	54	48	61	8	24	19	20	29	36	259	240	276	35	54	92
hsa-miR-191-5p	114495	111662	89699	73332	88808	92779	18951	18502	20472	15807	136	17762	73721	68514	69678	18287	19502	19510	13732	11408	10891	8161	10024	8989	2658	1805	2008	1788	1961	1870	7368	8059	7801	2077	2100	2101
hsa-miR-1910-3p	0	0	0	0	0	0	0	0	0	0	0	0	23	0	85	0	47	61	0	0	0	0	0	0	0	0	0	0	0	0	17	24	19	2	5	21
hsa-miR-1910-5p	0	0	0	0	0	0	0	0	0	0	0	0	511	303	206	26	53	70	0	0	0	0	0	0	0	0	0	0	0	0	58	59	27	9	41	18
hsa-miR-1913	0	0	0	0	0	0	0	0	0	0	0	0	8	4	0	0	0	0	0	0	0	0	0	0	0	0	0	0	0	0	4	0	0	0	0	0
hsa-miR-1914-3p	0	0	6	0	12	0	0	0	0	0	0	0	154	245	132	0	73	38	0	0	0	0	0	0	0	0	0	0	0	0	56	62	41	12	34	14
hsa-miR-1914-5p	0	0	0	0	0	0	0	0	0	0	0	0	0	0	0	0	0	0	0	0	0	0	0	0	0	0	0	0	0	0	0	12	0	0	0	0
hsa-miR-1915-3p	0	0	0	0	0	0	0	0	0	0	0	0	23	31	65	0	34	6	0	0	0	0	0	0	0	0	0	0	0	0	36	20	2	7	0	15
hsa-miR-1915-5p	0	0	0	0	0	0	0	0	0	0	0	0	85	17	46	0	0	0	0	0	0	0	0	0	0	0	0	0	0	0	5	21	16	5	0	0
hsa-miR-192-3p	0	0	0	0	0	0	0	0	0	0	0	7	0	30	43	0	0	0	0	0	0	0	0	0	0	0	0	0	0	0	0	0	0	0	0	0
hsa-miR-192-5p	432	489	540	612	690	1003	67	121	71	58	1	195	1874	1145	1352	326	240	282	73	28	52	101	82	64	8	35	13	16	15	35	200	168	172	34	91	51
hsa-miR-193a-3p	31	0	0	36	47	53	0	0	0	0	0	12	18150	14096	22564	3553	2020	1609	3	16	0	8	0	10	0	0	2	0	0	0	5804	6960	7436	1216	1154	1335
hsa-miR-193a-5p	709	644	962	451	654	566	152	162	99	67	0	265	9025	11541	10260	2068	2085	1744	169	123	92	111	113	45	12	20	38	9	14	30	2054	2332	1804	324	292	328
hsa-miR-193b-3p	16	40	39	19	35	0	0	0	17	0	0	0	5875	3959	3989	800	779	915	16	12	22	14	3	5	0	0	5	0	0	0	827	1223	1162	114	203	181
hsa-miR-193b-5p	24	43	35	14	48	0	18	15	24	0	0	31	246	290	223	32	5	57	20	13	3	13	0	12	0	5	0	9	12	0	87	50	54	6	16	5
hsa-miR-194-3p	0	26	18	0	0	0	20	0	0	0	0	0	13	0	0	23	0	0	0	0	0	0	4	0	2	0	0	0	0	0	0	4	0	0	0	0
hsa-miR-194-5p	457	359	355	743	841	597	121	113	94	92	4	87	518	407	318	129	116	74	79	63	21	56	59	32	16	4	8	26	49	10	54	28	31	11	5	15
hsa-miR-195-3p	0	0	0	0	0	0	0	0	0	0	0	0	11	0	22	0	0	0	0	0	0	0	0	0	0	0	0	0	0	0	0	0	0	0	0	0
hsa-miR-195-5p	474	147	257	195	320	335	57	54	48	79	0	90	82	30	65	46	16	41	64	37	23	29	27	17	0	6	6	1	11	15	21	15	9	2	4	5
hsa-miR-196a-3p	0	0	0	0	0	0	0	0	0	0	0	0	49	0	39	21	0	0	0	0	0	0	0	0	0	0	0	0	0	0	6	6	31	18	0	3
hsa-miR-196a-5p	2	1	14	0	0	0	0	13	0	0	0	0	435	481	504	129	25	232	0	0	0	0	9	0	0	0	3	0	0	0	38	63	94	6	30	26
hsa-miR-196b-3p	0	0	0	0	1	0	0	0	0	0	0	0	22	28	0	0	0	0	0	0	0	0	0	0	0	0	0	0	0	0	10	3	2	5	0	0
hsa-miR-196b-5p	561	479	563	527	525	640	172	201	207	26	0	111	4429	3701	4155	1009	974	987	101	115	117	94	65	37	3	4	22	14	11	15	573	507	627	150	193	137
hsa-miR-197-3p	14168	9513	7780	6886	7298	7435	2554	2235	2308	171	0	1481	8142	7538	7720	1670	1415	1345	1588	1487	1031	653	491	456	264	166	223	147	197	122	894	808	897	211	171	183
hsa-miR-197-5p	0	0	18	0	0	0	8	0	0	0	0	0	260	135	214	20	2	15	1	1	16	0	0	0	0	0	0	0	0	0	56	41	32	20	0	0
hsa-miR-1972	0	0	0	0	0	0	0	0	0	0	0	0	87	55	97	34	0	26	0	0	0	1	0	0	0	0	0	0	0	0	50	28	11	1	0	0
hsa-miR-1973	84	62	63	191	25	136	25	38	11	0	0	39	0	5	22	0	1	0	37	5	9	26	90	1	8	10	0	9	9	0	0	0	0	3	0	0
hsa-miR-1976	43	61	25	32	22	0	0	84	6	0	0	0	48	68	22	0	0	0	17	9	20	17	3	10	0	0	0	0	0	0	5	18	8	0	0	0
hsa-miR-198	0	0	0	0	0	0	0	0	0	0	0	0	0	0	0	0	0	0	0	0	0	0	0	0	0	0	0	0	0	0	9	0	0	0	0	0
hsa-miR-199a-5p	5324	4046	5049	4034	3781	5661	1304	1183	1337	85	0	775	0	59	0	0	0	9	2564	1806	1110	1168	917	933	311	294	396	233	324	173	0	12	7	0	11	0
hsa-miR-199b-5p	3	42	0	16	13	1	31	0	2	0	0	0	0	0	24	0	0	0	10	4	0	0	0	3	0	0	0	0	0	0	0	4	0	0	0	0
hsa-miR-19a-3p	2117	1683	1945	2056	2921	2799	718	440	725	21	11	197	2159	1737	1396	204	159	244	1663	1234	940	1143	1290	435	123	209	231	123	296	323	563	497	530	227	91	71
hsa-miR-19a-5p	0	6	10	0	0	0	0	0	0	0	0	0	16	51	20	0	0	44	0	0	0	0	0	0	0	0	0	0	0	0	27	0	0	0	0	9
hsa-miR-19b-1-5p	143	38	25	63	62	33	17	30	14	0	0	36	713	528	484	40	241	163	47	37	11	18	0	13	6	0	0	0	4	0	89	139	76	80	36	32
hsa-miR-19b-3p	6435	5285	5809	5699	9378	9124	2889	1788	2387	186	56	1037	13678	15103	13962	2204	1212	1789	5497	3925	2829	3946	3682	1500	465	644	762	412	1102	1075	3977	3505	3804	1123	681	427
hsa-miR-200a-3p	23	0	59	33	40	38	0	18	3	14	0	34	5473	4942	5187	1152	997	1248	15	3	11	5	15	4	0	0	0	0	13	0	866	819	801	165	294	291
hsa-miR-200a-5p	0	0	0	0	0	0	0	0	0	0	0	0	678	563	574	188	74	292	0	0	0	0	0	0	0	0	0	0	0	0	38	40	83	13	56	33
hsa-miR-200b-3p	193	154	182	0	118	67	19	54	53	0	0	41	2372	2508	2673	983	600	387	33	17	24	20	8	0	15	0	8	0	0	6	376	341	374	121	113	163
hsa-miR-200b-5p	0	0	0	27	0	24	0	0	0	19	0	0	553	848	497	334	202	242	0	0	0	0	0	0	0	0	0	0	0	0	57	55	75	35	27	35
hsa-miR-200c-3p	1183	887	1202	763	887	904	329	262	243	80	0	286	0	7	0	9	1	0	122	153	80	80	66	89	12	21	10	8	16	4	0	0	0	0	0	2
hsa-miR-202-5p	0	0	0	0	0	0	0	0	0	0	0	0	0	0	0	0	0	0	0	0	0	0	0	0	0	0	0	0	0	0	0	13	0	0	0	0
hsa-miR-203a-3p	41	0	0	0	22	0	0	0	0	16	0	0	2687	2462	2337	967	1061	788	7	3	11	0	3	11	0	0	0	0	5	0	389	251	365	129	209	177
hsa-miR-203a-5p	0	0	0	0	0	0	0	0	0	0	0	0	241	132	268	63	22	62	0	0	0	0	0	0	0	0	11	0	0	0	23	17	26	15	0	0
hsa-miR-203b-3p	0	0	0	0	0	0	0	0	0	0	0	0	34	59	30	18	1	31	0	0	0	0	0	0	0	0	0	0	0	0	1	5	5	0	9	7
hsa-miR-203b-5p	0	0	0	0	10	0	0	1	0	1	0	0	50	3	24	13	0	0	0	0	0	0	1	0	0	0	0	0	0	0	7	13	0	0	11	0
hsa-miR-204-3p	58	59	49	54	0	0	0	0	22	0	0	0	0	0	0	0	0	0	4	2	0	4	0	4	0	0	9	0	0	8	0	0	0	0	0	0
hsa-miR-204-5p	198	130	108	75	94	200	44	8	6	0	0	13	0	0	0	0	0	0	40	26	27	24	2	13	0	0	8	0	11	0	0	0	0	0	0	0
hsa-miR-205-3p	0	0	0	0	0	0	0	0	0	0	0	0	309	459	377	26	20	31	0	0	0	0	0	0	0	0	0	0	0	0	76	118	106	0	14	48
hsa-miR-205-5p	29	0	24	25	19	22	0	33	0	47	0	45	175593	162258	167037	30940	26480	29433	20	8	25	0	13	0	15	4	2	10	0	6	24882	23777	25204	4491	5303	4304
hsa-miR-206	59	0	14	0	14	27	21	0	10	0	0	0	0	0	0	0	0	0	6	0	0	0	0	0	0	0	0	0	7	0	0	0	0	0	0	0
hsa-miR-208a-3p	101	0	0	12	0	0	0	0	0	0	0	0	0	0	0	0	0	0	6	9	7	0	10	0	0	0	0	0	0	0	0	0	0	0	0	0
hsa-miR-208a-5p	0	0	0	0	0	0	0	0	0	0	0	0	0	0	0	0	0	0	0	3	0	0	0	0	0	0	0	0	0	0	0	0	0	0	0	0
hsa-miR-208b-3p	0	0	0	8	11	0	23	0	0	0	0	0	0	0	23	0	0	0	0	0	0	0	0	0	0	0	0	0	0	0	0	0	0	0	0	0
hsa-miR-20a-3p	159	190	295	85	275	383	48	47	88	0	0	64	16	120	51	26	11	42	2	58	17	35	41	41	1	4	0	0	12	1	4	2	0	0	0	0
hsa-miR-20a-5p	12260	19492	12973	10357	11545	14858	4117	3248	3078	629	96	2203	1067	632	632	306	85	137	4027	3869	2634	2551	5299	3674	1022	563	766	436	634	614	169	99	131	86	35	73
hsa-miR-20b-3p	0	0	26	0	0	0	0	0	0	0	0	0	0	0	0	0	0	0	1	0	0	0	0	0	0	0	0	0	0	0	0	0	0	0	0	0
hsa-miR-20b-5p	913	825	574	519	825	1060	325	242	204	40	3	110	37	7	18	1	9	20	177	227	154	176	200	85	74	19	47	32	32	53	0	5	0	2	0	0
hsa-miR-21-3p	711	813	578	660	935	735	214	270	30	21	0	191	11396	9699	8565	1675	1864	1946	235	118	123	114	85	62	27	5	31	11	30	1	1562	2364	1928	293	307	275
hsa-miR-21-5p	235830	284693	204250	151384	213115	227802	45233	49819	55723	4748	177	40780	79493	94764	99149	39857	26246	24815	35103	29376	29209	23763	27312	22216	6477	5954	6724	5407	6430	4818	22436	22468	19217	6098	6329	5998
hsa-miR-210-3p	1117	908	931	873	1254	1484	228	296	251	142	0	122	35087	24259	21760	5642	4445	4464	262	175	125	215	250	214	26	47	90	32	97	43	5603	5565	5369	1112	1157	1084
hsa-miR-210-5p	25	0	0	0	0	0	0	0	0	0	0	0	169	121	101	23	30	48	0	0	0	0	0	0	8	0	5	0	0	0	87	34	36	3	1	9
hsa-miR-211-5p	0	0	0	24	11	15	0	0	0	0	0	0	0	0	0	0	0	0	1	0	0	0	0	0	0	0	0	0	4	0	0	0	0	0	0	0
hsa-miR-2110	770	985	667	340	395	263	192	151	86	70	0	167	257	334	447	64	80	111	375	291	205	138	157	103	29	63	42	15	16	18	238	265	195	32	32	27
hsa-miR-2114-3p	0	0	0	0	0	0	0	0	0	0	0	0	0	0	0	0	0	0	0	0	0	0	0	0	0	0	0	0	0	0	0	10	0	0	0	0
hsa-miR-2114-5p	0	0	15	0	0	0	0	0	0	0	0	0	0	0	0	0	0	0	0	0	0	0	0	0	0	0	0	0	0	0	5	0	0	0	0	0
hsa-miR-2115-3p	0	0	0	0	0	10	0	0	0	0	0	0	0	0	0	0	0	0	0	0	0	0	0	0	0	0	0	0	0	0	0	1	0	0	0	0
hsa-miR-2115-5p	0	0	0	0	0	0	0	0	0	0	0	0	0	0	41	0	0	0	0	0	0	0	0	0	0	0	0	0	0	0	0	0	0	0	0	7
hsa-miR-2116-3p	0	0	0	0	0	0	0	0	0	0	0	0	28	9	26	0	0	0	0	0	0	0	0	0	0	0	0	0	0	0	0	7	0	0	0	0
hsa-miR-2116-5p	0	10	0	0	0	0	0	0	0	0	0	0	21	27	0	10	0	9	0	7	0	0	0	0	0	0	0	0	0	0	0	0	0	0	0	2
hsa-miR-212-3p	47	36	35	21	1	26	0	0	1	0	0	0	0	0	0	0	0	0	0	2	2	0	0	0	0	0	0	0	0	0	0	0	4	0	0	0
hsa-miR-212-5p	11	0	0	0	0	0	0	0	0	0	0	20	0	0	0	2	0	0	0	0	0	0	0	0	0	0	0	0	0	0	0	0	0	12	0	0
hsa-miR-214-3p	75	81	34	0	26	35	18	0	19	6	0	0	0	0	0	0	0	0	10	12	0	4	0	18	1	0	0	0	9	0	0	0	0	0	0	0
hsa-miR-214-5p	102	106	30	24	143	22	10	1	19	60	0	4	0	0	0	0	0	0	1	0	8	8	4	3	0	0	0	5	0	0	0	0	0	0	10	0
hsa-miR-215-5p	38	25	30	25	20	19	24	0	0	16	0	0	5	0	1	0	0	0	0	1	0	9	0	5	0	0	0	0	0	0	0	0	0	0	0	0
hsa-miR-216a-5p	0	0	0	0	0	0	0	0	0	0	0	0	0	0	0	0	0	0	0	0	0	0	0	2	0	0	0	0	0	0	0	0	0	0	0	0
hsa-miR-218-1-3p	0	0	0	0	0	0	0	0	0	0	0	0	140	74	168	26	28	0	0	0	0	0	0	0	0	0	0	0	0	0	40	38	61	0	0	0
hsa-miR-218-5p	0	0	0	0	0	0	0	0	18	0	0	1	6407	7831	6737	1290	1332	2942	0	4	4	0	0	0	0	0	0	0	0	0	757	731	764	185	315	262
hsa-miR-219a-1-3p	0	0	0	0	0	0	9	0	19	0	0	0	58	59	65	33	0	0	0	0	0	0	0	3	0	0	0	0	0	0	0	21	3	0	0	0
hsa-miR-219b-3p	0	0	0	0	0	0	0	0	0	14	0	0	0	10	0	25	1	0	0	0	0	0	0	0	0	0	0	0	0	0	0	0	0	0	0	0
hsa-miR-219b-5p	42	10	0	22	34	37	0	14	0	0	0	0	52	23	0	0	0	42	0	0	0	3	0	0	0	0	0	0	0	0	0	0	4	0	0	0
hsa-miR-22-3p	190257	117421	142716	109951	134796	128298	33669	30832	30021	12946	342	14665	299284	249869	264640	49092	56772	54521	30444	26848	22806	19319	22193	17825	5142	4763	4763	4310	5434	4551	72491	70937	70910	11973	12566	11717
hsa-miR-22-5p	2287	1739	2322	714	1464	1867	898	725	706	20	6	407	564	608	625	118	198	74	644	623	420	331	547	498	106	96	78	108	58	103	54	78	95	29	30	30
hsa-miR-221-3p	79426	68007	83672	22312	32550	28197	18464	16400	13207	976	32	3578	263342	286457	288925	53731	38905	54238	17236	22629	10427	5588	4637	3596	2013	2161	2033	1280	2019	1065	35753	34952	36627	9228	9583	7378
hsa-miR-221-5p	239	230	228	287	235	157	87	32	72	79	0	72	331	334	371	73	62	89	48	55	32	31	11	18	10	1	1	0	19	22	23	26	20	30	22	22
hsa-miR-222-3p	26084	18318	27387	12562	21841	22147	7473	6405	6959	872	93	3492	146104	134318	155819	40224	34589	44251	4883	4124	3353	2652	2288	2123	800	665	611	578	702	584	18085	18375	17991	5873	6681	5727
hsa-miR-222-5p	18	0	24	0	0	0	0	15	0	0	0	12	931	1449	1371	425	320	403	0	3	0	4	0	0	0	0	0	0	0	0	188	112	145	95	77	21
hsa-miR-223-3p	128814	79540	106302	45534	74052	123989	25924	26279	20949	1530	0	17748	4	86	15	259	32	42	52300	70106	17028	17793	27406	15584	6018	3395	5179	4752	5107	4172	64	22	9	27	26	45
hsa-miR-223-5p	1177	686	569	665	785	846	147	160	235	160	0	195	0	0	0	0	0	0	116	137	131	86	111	53	27	4	45	4	11	23	0	0	0	0	1	0
hsa-miR-224-3p	19	0	65	40	32	17	0	10	26	0	0	0	0	0	0	0	0	0	15	9	9	13	7	23	0	0	9	0	0	0	0	0	0	0	0	0
hsa-miR-224-5p	1426	1111	1409	906	898	1227	431	403	259	56	0	242	0	0	0	0	0	0	514	315	330	251	184	104	67	89	107	30	34	33	2	0	0	0	0	0
hsa-miR-2276-3p	71	47	37	6	31	33	0	0	0	0	0	0	96	82	20	39	59	0	13	0	8	0	4	0	0	0	0	0	0	0	10	20	19	7	0	5
hsa-miR-2276-5p	0	0	0	0	0	0	0	0	0	0	0	0	25	67	55	0	0	0	0	0	0	0	0	0	0	0	0	0	0	0	4	10	10	10	0	0
hsa-miR-2277-3p	79	90	24	0	21	31	6	0	14	19	0	0	107	32	80	8	24	5	30	19	12	0	0	0	0	0	0	0	13	0	9	21	7	6	5	0
hsa-miR-2277-5p	0	13	0	0	0	0	0	0	19	0	0	0	57	29	16	0	0	0	0	4	0	0	0	0	0	0	0	2	0	0	1	4	28	0	0	0
hsa-miR-2278	29	41	100	13	31	18	0	0	23	0	0	0	107	50	29	0	0	0	18	0	7	4	3	0	0	0	0	0	0	14	4	8	19	2	0	3
hsa-miR-2355-3p	315	289	493	125	192	150	106	45	41	26	0	10	8	20	110	6	15	0	132	122	75	18	19	5	24	12	8	11	17	6	6	10	7	3	0	1
hsa-miR-2355-5p	109	43	28	17	52	55	0	10	0	0	0	0	0	0	0	0	0	0	13	0	15	9	6	3	0	2	0	0	11	0	0	0	3	0	0	0
hsa-miR-23a-3p	176262	63201	87375	52318	89875	74674	34865	41949	35682	1752	0	14358	148859	139949	133399	29729	31146	33600	37493	33665	13519	19266	9747	11025	3668	5133	4664	2861	4591	3092	12032	12360	13682	8132	3984	3775
hsa-miR-23a-5p	851	760	793	185	244	310	344	284	179	10	0	44	3398	4016	3357	625	468	587	247	289	242	80	40	31	69	86	48	9	40	29	1252	1145	1233	104	259	226
hsa-miR-23b-3p	35576	21390	20688	17866	24871	22820	7218	7030	6840	881	0	4597	3628	3526	3553	812	950	1182	4293	4124	2605	3171	2332	2236	672	810	635	566	842	518	338	347	402	262	178	137
hsa-miR-23b-5p	461	317	448	101	103	182	75	86	73	32	0	21	264	212	353	89	74	30	63	53	24	20	28	23	10	14	13	12	7	8	23	17	40	4	7	10
hsa-miR-23c	65	17	22	9	40	38	9	11	13	1	0	1	33	29	39	8	5	5	9	17	8	11	19	2	0	2	4	2	1	2	4	6	2	2	0	0
hsa-miR-24-1-5p	64	79	0	23	116	39	42	12	0	20	0	0	179	218	172	90	12	42	5	11	4	2	15	5	8	0	6	2	0	0	25	29	23	4	20	0
hsa-miR-24-2-5p	457	687	287	483	614	675	133	73	103	9	4	151	3962	3512	3984	943	960	941	90	86	73	93	45	44	14	1	4	8	24	28	592	609	783	172	183	111
hsa-miR-24-3p	239080	223809	153002	138390	138274	158603	41763	35276	39072	15091	10	27797	213658	194938	220122	69981	65731	65778	26339	23451	21353	16334	17672	13164	4035	3970	4992	3060	3746	3504	31328	33711	29902	9521	9927	8742
hsa-miR-2467-3p	0	0	0	0	0	0	0	0	0	0	0	0	29	0	2	0	0	0	0	0	0	0	0	0	0	0	0	0	0	0	1	0	0	0	15	0
hsa-miR-2467-5p	0	0	0	0	0	8	0	0	0	0	0	0	30	81	39	24	0	0	0	0	0	0	0	0	0	0	0	0	0	0	10	12	9	0	0	1
hsa-miR-25-3p	18011	13205	23170	14771	23268	21966	6004	5685	7833	1073	340	4504	11059	11648	11672	3212	2873	3073	6103	4635	3326	3889	3902	3024	765	947	841	606	910	722	1930	1621	1705	694	739	585
hsa-miR-25-5p	57	22	159	52	28	26	18	0	12	0	0	0	803	853	1118	158	116	182	12	12	26	0	28	3	0	5	4	0	0	0	320	412	497	92	71	52
hsa-miR-2682-3p	0	0	0	0	0	0	0	0	0	0	0	0	209	169	187	0	0	0	0	0	0	0	0	0	0	0	0	0	0	0	19	23	14	9	0	0
hsa-miR-2682-5p	0	0	0	0	0	0	0	0	0	0	0	0	39	24	0	0	0	0	0	0	0	0	0	0	0	0	0	0	0	0	0	0	0	0	0	0
hsa-miR-26a-1-3p	74	71	97	106	51	48	37	44	24	0	0	14	56	0	40	10	20	35	26	14	23	3	20	1	5	7	0	0	2	0	0	10	0	0	8	0
hsa-miR-26a-2-3p	1	2	0	0	6	38	0	0	0	0	0	12	69	120	57	18	0	30	0	0	6	0	0	0	0	0	0	0	0	0	14	19	0	0	0	2
hsa-miR-26a-5p	338187	316537	265436	254589	264295	289036	68825	59518	66005	29429	212	56396	9385	9010	9602	4878	3657	3790	28551	26638	21786	20110	20435	16203	4676	4130	4989	4527	5869	3958	740	707	692	429	425	371
hsa-miR-26b-3p	162	63	187	111	105	297	28	38	13	0	0	23	143	49	227	12	52	54	54	19	32	14	31	9	13	26	10	10	21	2	24	34	40	3	0	27
hsa-miR-26b-5p	116320	97934	80433	83102	93399	103351	22859	19284	21227	9472	239	19593	3889	3943	4938	2110	2132	1894	10191	8236	7584	7151	7055	5711	1314	1495	1679	1267	2044	1511	385	443	420	274	224	180
hsa-miR-27a-3p	84503	57150	59228	45174	54442	54450	16015	15002	15564	2467	36	9965	148613	143678	147169	45619	43890	44459	12135	8826	7242	6490	6071	4363	1623	1772	1592	1225	1685	1531	19202	20361	20981	6701	6543	6648
hsa-miR-27a-5p	7	7	0	44	9	14	31	24	0	0	0	0	6476	3968	4410	1463	1530	1915	3	2	0	0	0	0	1	0	0	0	0	0	961	1107	805	153	219	214
hsa-miR-27b-3p	27108	22933	20727	14173	18105	18330	6141	5904	6363	520	33	2936	12458	10937	12074	3889	3250	4028	4889	3648	3271	2623	2318	1794	666	674	756	478	581	479	2049	2126	1926	599	690	612
hsa-miR-27b-5p	342	290	149	98	113	141	118	28	46	41	0	4	831	401	461	128	135	135	27	15	12	15	12	21	4	13	0	2	15	10	96	61	58	37	11	14
hsa-miR-28-3p	10725	10431	10230	5823	7089	7615	2298	2013	1479	272	0	1047	2647	2477	2460	524	441	711	1291	1254	970	766	748	557	252	171	242	174	204	168	412	398	348	88	72	105
hsa-miR-28-5p	6589	5618	4975	4333	5287	4989	1163	1146	1310	644	0	646	1970	2025	2737	736	663	469	785	587	559	564	423	412	174	108	141	97	118	114	295	283	225	104	37	74
hsa-miR-296-3p	0	18	67	0	0	0	0	0	0	0	0	0	2	20	6	0	0	6	16	0	3	0	0	10	0	0	0	0	0	0	0	3	0	0	0	0
hsa-miR-296-5p	74	75	68	39	54	109	8	0	0	0	0	0	3	55	30	0	0	15	40	21	11	4	3	10	4	3	0	0	3	6	0	12	11	0	0	0
hsa-miR-299-3p	0	10	77	0	0	0	0	19	20	0	0	0	0	11	0	0	0	0	6	0	20	0	0	6	4	10	0	0	1	0	0	0	0	0	0	0
hsa-miR-299-5p	276	114	237	14	0	0	53	108	55	0	0	0	0	0	0	0	0	0	39	20	17	16	7	0	7	2	4	0	0	0	1	0	0	0	0	0
hsa-miR-29a-3p	6417	3870	4487	4208	6645	5868	1459	1024	909	198	6	1165	57150	69382	72087	16344	14240	13088	1041	697	691	976	937	825	200	141	102	160	215	159	10706	9872	8787	2996	3708	2690
hsa-miR-29a-5p	8	30	0	39	112	64	0	0	0	0	0	0	8217	6346	7137	1259	703	997	12	9	25	17	39	30	0	1	0	4	7	10	2719	2752	2990	455	490	443
hsa-miR-29b-1-5p	0	6	28	25	24	48	0	0	0	0	0	23	659	733	601	253	167	181	12	0	0	0	0	6	0	1	0	0	6	0	114	109	112	38	63	15
hsa-miR-29b-2-5p	125	16	203	87	131	214	8	2	0	0	0	0	119	103	132	19	38	80	33	51	6	9	66	39	5	1	1	13	0	0	25	47	12	16	20	9
hsa-miR-29b-3p	2084	1653	1322	2759	2925	3720	316	378	274	105	5	459	30892	22707	25609	8213	7980	7802	658	363	364	534	420	376	56	55	54	114	196	93	5086	5559	5317	1711	1795	1776
hsa-miR-29c-3p	2230	1060	1218	1080	2005	1486	669	438	315	91	20	374	1434	1418	1483	150	128	162	831	251	377	654	264	250	74	107	92	78	187	32	246	294	216	88	83	45
hsa-miR-29c-5p	416	268	441	235	368	233	66	57	58	0	0	34	1956	1835	1552	165	183	288	135	77	61	50	43	26	6	2	37	15	0	4	344	309	334	21	45	43
hsa-miR-301a-3p	1582	852	447	973	1084	1201	348	222	237	0	0	130	323	286	458	118	51	97	276	180	147	212	226	135	48	82	82	44	85	48	78	97	145	28	18	30
hsa-miR-301a-5p	17	0	0	31	14	13	0	0	0	0	0	0	190	107	72	0	26	108	0	0	0	0	0	0	0	0	0	0	0	1	13	4	12	3	9	0
hsa-miR-301b-3p	274	263	181	223	248	295	47	25	89	19	4	23	209	399	324	73	95	26	35	38	20	64	51	26	2	2	5	9	9	9	34	36	82	9	7	21
hsa-miR-301b-5p	0	0	0	0	0	32	0	0	0	0	0	0	143	79	22	52	7	39	9	0	0	5	0	0	0	0	0	0	0	0	18	14	11	6	0	0
hsa-miR-3064-3p	23	0	0	0	0	13	0	0	0	0	0	0	0	25	10	0	0	0	0	0	0	1	0	0	0	0	0	0	0	0	0	0	0	0	0	0
hsa-miR-3064-5p	90	66	118	25	0	0	24	11	0	0	0	0	0	0	0	0	0	0	6	5	11	4	10	0	0	0	0	0	0	0	0	0	0	0	0	21
hsa-miR-3065-3p	40	0	8	0	6	9	0	0	0	0	0	0	70	105	165	28	16	6	0	0	0	2	0	0	0	0	0	0	4	0	12	24	29	0	0	12
hsa-miR-3065-5p	123	96	28	163	94	71	88	33	43	6	0	0	1263	905	923	397	183	212	32	17	6	31	24	11	5	11	24	3	21	0	151	166	112	20	22	7
hsa-miR-3074-3p	25	2	44	0	41	37	1	0	0	0	0	0	6	7	41	3	0	3	8	1	13	0	4	9	0	3	2	0	5	1	1	0	0	0	0	2
hsa-miR-3074-5p	258	179	114	133	130	135	5	23	32	0	0	33	1075	1087	1060	336	175	284	29	37	64	23	32	19	0	6	0	0	0	9	214	285	157	27	56	25
hsa-miR-30a-3p	167	176	150	120	103	185	22	0	0	23	0	34	1453	1338	1452	294	494	656	13	12	3	6	12	0	3	0	4	2	7	4	118	112	162	13	50	68
hsa-miR-30a-5p	493	419	454	485	930	897	120	208	77	18	0	87	2494	2384	2808	493	519	458	91	53	72	76	174	109	19	18	22	5	28	49	583	613	562	75	121	86
hsa-miR-30b-3p	179	293	317	109	93	259	86	118	62	0	0	0	358	342	563	100	75	9	138	108	43	31	15	15	18	25	8	6	0	3	111	108	90	6	28	33
hsa-miR-30b-5p	6417	4764	5791	3505	15007	6660	1332	4678	2090	82	7	997	5549	5698	5562	1341	1071	1449	3553	1431	814	1506	874	915	174	641	238	139	344	186	456	519	521	197	166	158
hsa-miR-30c-1-3p	416	192	272	76	190	133	49	77	32	14	0	40	204	531	456	23	64	56	61	49	38	36	28	19	19	0	8	2	0	0	88	72	61	9	28	7
hsa-miR-30c-2-3p	21	0	17	77	18	0	0	0	9	0	0	0	187	266	289	158	105	96	0	0	0	0	0	0	2	0	0	0	0	0	48	44	38	13	28	10
hsa-miR-30c-5p	9685	6088	4721	7199	23096	10661	1575	4595	2746	300	45	1356	1362	1397	1558	289	360	251	2804	1555	1266	2258	1299	1382	223	558	219	219	430	246	201	185	215	111	103	64
hsa-miR-30d-3p	59	59	73	65	45	3	5	34	0	0	0	0	321	308	295	101	44	34	14	36	12	7	30	0	0	0	0	6	6	0	68	107	65	13	6	43
hsa-miR-30d-5p	66085	60667	45453	22896	39370	31549	14338	15732	12834	1443	138	5902	8398	7946	9013	2350	1719	2106	9511	8973	7648	4115	4416	3935	1614	1850	1697	825	1045	843	2392	2363	2411	355	451	483
hsa-miR-30e-3p	4729	4045	4474	3214	4023	3459	1116	731	799	236	1	724	1274	1111	1388	511	417	578	426	340	233	272	319	218	108	49	46	67	84	33	86	91	58	77	53	17
hsa-miR-30e-5p	8627	10412	9640	10613	12887	15574	2718	3010	2213	422	27	3683	3660	3015	3098	758	642	867	3189	3011	2327	2505	3034	2041	580	639	597	467	665	498	1265	1096	1138	208	272	216
hsa-miR-31-3p	0	0	0	0	0	0	0	0	0	0	0	0	4939	3191	3616	696	556	409	0	0	0	0	0	0	0	0	0	0	0	0	353	296	382	222	93	73
hsa-miR-31-5p	0	13	13	40	58	24	9	0	0	19	1	2	116094	101535	129255	25240	23153	21455	15	7	4	0	9	17	23	0	1	0	0	1	22170	22629	22571	5816	6346	5584
hsa-miR-3115	28	21	20	27	24	0	0	0	0	0	0	0	0	0	0	21	0	0	3	6	2	3	0	0	0	0	0	0	0	5	0	0	5	0	0	0
hsa-miR-3116	0	0	0	0	0	0	0	0	0	0	0	0	0	0	0	0	0	0	0	0	0	0	0	0	0	0	0	0	0	0	0	0	3	0	0	0
hsa-miR-3120-5p	0	6	56	25	14	0	0	0	0	0	0	0	0	0	0	0	0	0	2	0	3	0	0	0	0	0	0	3	0	0	0	0	0	0	0	0
hsa-miR-3121-3p	0	0	0	0	0	0	0	0	28	0	0	0	0	0	0	0	0	0	0	0	0	0	0	0	0	0	0	0	0	0	0	0	0	0	0	0
hsa-miR-3124-3p	0	0	0	0	0	23	0	0	0	0	0	0	0	0	0	0	0	0	0	0	0	0	0	0	0	0	0	0	0	0	0	0	0	5	0	0
hsa-miR-3124-5p	77	68	23	35	41	16	25	0	0	0	0	0	33	51	44	0	0	14	2	8	0	0	1	0	0	0	0	0	0	0	0	1	5	0	0	0
hsa-miR-3125	0	0	0	3	0	0	0	0	0	0	0	0	0	0	0	0	0	0	0	0	0	0	0	0	0	0	0	0	0	0	0	0	0	0	0	0
hsa-miR-3126-3p	0	0	0	0	0	0	0	0	0	0	0	0	0	24	0	0	0	0	0	0	0	0	0	0	0	0	0	0	0	0	0	0	3	0	0	0
hsa-miR-3126-5p	0	0	0	0	0	0	0	0	0	0	0	0	20	0	0	0	0	9	0	0	0	0	0	0	0	0	0	0	0	0	0	0	4	0	0	0
hsa-miR-3127-3p	0	21	1	0	0	24	12	0	0	0	0	0	93	36	27	13	0	0	8	16	1	0	0	1	0	0	0	0	0	0	12	22	0	5	0	0
hsa-miR-3127-5p	0	0	48	3	29	12	0	0	9	0	0	0	24	24	0	17	0	41	0	0	7	6	0	8	2	0	0	0	0	0	19	5	6	0	0	0
hsa-miR-3128	0	5	0	0	0	0	0	0	0	0	0	0	0	0	0	0	0	0	0	0	0	0	0	0	0	0	0	0	0	0	0	0	0	0	0	0
hsa-miR-3129-3p	0	0	0	0	0	0	0	0	0	0	0	0	3	59	57	0	6	0	0	0	0	0	0	0	0	0	0	0	0	0	18	0	0	0	0	3
hsa-miR-3129-5p	0	0	0	0	0	0	0	0	0	0	0	0	21	12	7	0	5	0	0	0	0	0	0	0	0	0	0	0	0	0	1	5	1	0	0	0
hsa-miR-3130-3p	0	0	0	34	36	24	0	0	0	0	0	0	34	24	0	0	0	27	0	0	0	0	0	8	0	0	0	0	0	0	8	15	0	0	0	1
hsa-miR-3130-5p	7	28	0	0	0	0	0	0	4	0	0	16	1	26	10	13	0	19	0	0	0	0	0	0	0	0	0	0	0	0	0	0	6	0	0	0
hsa-miR-3131	0	0	0	18	0	0	0	0	0	0	0	0	33	106	55	11	0	0	0	0	1	0	0	0	0	0	0	0	0	0	0	3	2	0	0	0
hsa-miR-3132	0	0	0	0	0	0	0	0	0	0	0	0	0	0	0	0	0	0	0	0	0	0	3	0	0	0	0	0	0	0	0	0	0	0	0	0
hsa-miR-3134	0	0	0	0	0	0	0	0	0	0	0	0	0	0	0	0	0	0	0	0	0	0	0	0	0	0	0	0	0	0	3	0	0	0	0	0
hsa-miR-3135a	17	0	0	0	0	0	0	0	0	0	0	0	0	0	0	0	0	0	0	0	0	0	0	0	0	0	0	0	0	0	0	0	0	0	0	0
hsa-miR-3136-5p	0	0	0	0	0	0	0	0	0	0	0	0	0	17	0	0	0	0	0	0	0	0	0	0	0	0	6	0	0	0	0	0	0	0	0	0
hsa-miR-3138	184	57	131	93	59	25	20	13	36	15	0	32	0	0	0	0	0	0	53	34	11	16	13	11	7	0	2	0	0	0	0	11	0	0	0	0
hsa-miR-3139	0	0	0	0	16	0	0	0	0	0	0	0	0	0	17	0	0	0	0	0	0	0	0	0	0	0	0	0	0	0	0	0	0	0	0	0
hsa-miR-3140-3p	40	0	0	0	0	0	0	0	0	0	0	0	0	0	0	0	0	0	0	0	10	0	0	10	0	0	0	0	0	0	0	0	0	0	0	1
hsa-miR-3140-5p	0	0	0	0	0	0	0	0	0	0	0	0	0	0	0	0	0	0	0	0	0	0	0	0	0	0	0	6	0	0	0	0	0	0	0	0
hsa-miR-3141	0	0	0	0	0	0	0	0	0	0	0	0	237	229	119	3	13	0	0	3	0	0	0	0	0	0	0	0	8	0	52	56	126	2	6	11
hsa-miR-3143	3	52	0	23	5	0	0	17	0	0	0	0	0	0	0	0	0	0	10	7	1	1	0	0	0	0	0	0	0	0	0	0	0	0	0	0
hsa-miR-3145-3p	0	0	0	0	0	0	0	0	0	0	0	0	0	0	0	0	0	0	0	0	0	0	3	0	0	0	0	0	0	0	0	0	0	0	0	0
hsa-miR-3146	0	0	0	0	18	0	0	0	0	0	0	0	0	0	0	0	0	0	0	0	0	0	0	0	0	0	0	0	0	0	0	0	0	0	0	0
hsa-miR-3148	0	0	0	0	8	0	0	0	0	0	0	0	0	0	0	23	0	0	0	0	0	0	0	0	0	0	0	0	0	0	0	0	4	0	2	0
hsa-miR-3150a-3p	0	0	24	0	12	47	0	0	0	0	0	0	59	24	19	0	17	0	2	0	0	0	0	9	0	0	0	0	0	0	6	3	0	0	0	4
hsa-miR-3150a-5p	0	0	0	0	0	0	0	19	0	0	0	0	19	10	0	0	0	0	17	0	1	10	0	0	0	0	3	0	13	2	25	9	21	0	0	0
hsa-miR-3150b-3p	3	0	0	0	0	0	0	0	20	0	0	0	0	0	0	0	0	0	0	0	0	4	0	0	0	3	0	0	4	0	0	0	3	0	0	0
hsa-miR-3151-3p	20	0	0	27	14	0	0	0	0	0	0	0	0	0	0	0	0	0	0	0	0	0	0	0	0	0	0	0	0	0	0	0	0	0	0	0
hsa-miR-3151-5p	0	0	0	24	0	0	29	0	0	0	0	0	0	0	0	0	0	0	0	3	0	0	0	0	0	0	0	0	0	0	0	0	0	0	0	0
hsa-miR-3153	0	0	3	0	0	0	0	0	0	0	0	0	0	0	0	0	0	0	0	0	0	0	0	0	0	0	0	0	0	0	0	0	0	0	0	0
hsa-miR-3154	72	15	0	0	0	12	26	0	0	0	0	0	0	0	0	0	0	0	0	8	0	0	0	0	0	0	0	0	0	0	0	0	0	0	0	0
hsa-miR-3155a	0	0	0	0	0	0	0	0	0	0	0	0	0	0	0	0	0	0	12	0	0	0	0	0	0	0	0	0	0	0	0	0	0	0	0	1
hsa-miR-3156-5p	0	0	0	0	0	0	0	0	0	0	0	0	0	0	0	0	0	0	0	0	0	0	0	0	0	0	0	0	0	0	0	11	0	0	0	0
hsa-miR-3157-3p	0	0	0	0	16	0	0	0	0	0	0	0	0	0	0	0	0	0	0	0	0	0	0	1	0	0	0	0	0	0	0	0	0	0	0	0
hsa-miR-3157-5p	60	64	73	0	0	0	0	0	0	0	0	0	23	0	0	0	12	0	1	17	0	1	10	0	0	0	0	0	0	0	0	0	0	0	0	0
hsa-miR-3158-3p	60	5	131	0	28	50	20	17	0	29	0	0	97	124	185	11	68	8	3	2	0	0	3	4	0	0	0	0	0	4	26	18	29	2	0	0
hsa-miR-3158-5p	0	0	14	0	0	0	0	0	11	0	0	0	9	30	20	29	0	0	0	0	0	0	1	0	0	0	0	0	0	0	0	8	0	3	0	0
hsa-miR-3159	0	0	21	0	0	0	0	0	0	0	0	0	11	0	0	0	0	0	0	0	0	0	0	0	0	0	0	0	0	0	0	0	0	0	0	0
hsa-miR-3161	75	82	19	0	0	0	31	0	0	0	0	12	40	0	0	0	0	0	0	7	9	0	0	0	1	12	0	0	0	0	0	0	15	0	0	0
hsa-miR-3162-5p	0	0	25	25	0	0	0	0	0	0	0	0	2	20	0	0	0	0	0	0	0	0	0	0	0	0	0	0	0	0	1	0	0	0	0	0
hsa-miR-3163	0	0	6	0	0	0	0	0	0	0	0	0	0	0	0	0	0	0	0	0	0	0	0	0	0	0	0	0	0	0	0	0	0	0	0	0
hsa-miR-3164	18	0	0	16	0	0	0	5	0	0	0	0	0	0	3	0	0	0	2	0	0	0	0	0	0	0	0	0	0	0	1	0	0	0	0	0
hsa-miR-3165	0	0	0	0	0	0	0	0	0	0	0	0	0	0	31	0	0	0	0	0	0	0	0	0	0	0	0	0	0	0	0	0	0	0	0	0
hsa-miR-3166	18	19	1	0	0	6	0	0	0	0	0	23	0	0	0	0	0	0	0	10	0	0	0	0	0	0	0	0	0	0	0	0	0	0	0	0
hsa-miR-3168	25	21	34	28	51	38	46	25	47	15	23	28	13	38	37	39	20	20	1332	876	386	626	534	370	369	492	1096	679	507	484	485	412	3673	282	630	441
hsa-miR-3173-3p	28	22	1	0	0	21	0	0	0	0	0	0	0	0	0	0	0	0	0	0	0	0	0	0	0	0	0	0	0	0	0	0	7	0	0	0
hsa-miR-3173-5p	40	12	56	27	42	53	5	0	19	0	0	17	10	28	33	0	18	0	5	28	7	10	12	9	3	3	0	0	2	0	8	15	15	7	13	1
hsa-miR-3174	26	20	8	0	0	0	0	0	0	0	0	0	0	6	0	0	0	0	0	0	0	0	0	0	0	0	0	0	0	0	0	0	0	0	0	0
hsa-miR-3175	0	0	0	0	0	0	0	0	0	0	0	0	10	0	0	0	0	0	0	6	0	0	0	0	0	0	0	5	0	0	0	2	0	0	0	0
hsa-miR-3176	22	24	0	22	23	0	0	7	0	0	0	0	262	239	140	26	15	49	0	6	0	0	0	0	1	0	0	0	0	0	23	25	55	0	0	5
hsa-miR-3177-3p	105	78	122	55	0	56	65	12	19	0	0	0	148	59	55	7	0	0	19	12	19	2	0	1	1	0	7	1	8	1	4	18	3	8	0	1
hsa-miR-3177-5p	0	0	0	17	0	0	0	0	0	0	0	0	0	0	0	0	0	0	4	0	0	0	1	0	0	0	0	0	0	0	0	0	4	0	0	0
hsa-miR-3179	26	0	0	16	10	0	0	0	0	0	0	0	0	21	0	0	0	0	0	0	0	3	0	5	0	0	0	0	0	0	0	0	0	4	0	0
hsa-miR-3180-3p	9	0	2	0	0	0	0	0	0	0	0	0	21	0	50	0	0	0	0	6	0	0	4	0	0	0	0	0	0	0	20	3	17	0	0	0
hsa-miR-3180-5p	52	21	67	16	13	17	0	0	0	17	0	0	0	13	0	0	0	0	24	0	3	4	4	0	0	0	0	0	0	0	0	0	0	0	0	0
hsa-miR-3181	0	0	0	0	0	0	0	0	0	0	0	0	29	28	14	0	0	0	4	0	0	0	0	0	0	0	0	0	0	0	3	0	0	0	0	0
hsa-miR-3182	64	4	31	25	64	79	47	0	48	0	0	13	932	765	1275	638	507	983	29	0	0	1	1	0	0	0	0	6	2	0	212	104	81	151	63	92
hsa-miR-3183	6	0	0	0	8	0	0	0	0	0	0	0	45	0	0	0	0	0	8	0	9	0	0	0	0	0	0	3	0	0	5	2	5	0	0	0
hsa-miR-3184-5p	305	452	410	222	280	165	109	204	66	23	0	24	442	499	392	67	107	100	109	64	46	28	41	39	12	11	8	10	16	0	115	45	135	6	36	45
hsa-miR-3185	0	0	0	0	0	0	0	0	0	0	0	0	37	59	24	0	0	0	0	0	0	0	0	0	0	0	0	0	0	0	0	0	0	0	10	0
hsa-miR-3186-3p	0	0	0	0	0	0	0	0	0	0	0	0	22	0	0	0	0	0	0	0	0	0	0	0	0	0	0	0	0	0	0	3	0	0	0	0
hsa-miR-3187-3p	129	82	92	44	3	47	22	0	17	0	0	7	574	550	520	39	83	144	21	12	24	21	23	4	0	1	1	2	0	0	119	228	132	12	26	33
hsa-miR-3187-5p	0	0	0	0	0	0	0	0	0	0	0	0	0	0	44	8	0	0	0	0	0	0	5	0	0	0	0	0	0	0	15	18	4	0	0	0
hsa-miR-3188	0	27	32	0	0	0	0	0	0	7	0	0	143	32	70	31	17	0	7	2	3	17	0	2	0	0	0	6	0	0	0	21	3	4	3	0
hsa-miR-3189-3p	0	0	0	0	0	0	0	0	0	0	0	0	0	0	10	0	0	0	0	0	0	0	0	0	0	0	0	0	0	0	0	6	0	0	0	0
hsa-miR-3189-5p	0	0	0	0	0	0	0	0	22	0	0	0	1	0	0	0	0	0	0	0	0	0	0	0	0	0	0	0	0	0	0	0	0	0	0	0
hsa-miR-3190-3p	26	0	0	21	0	0	0	0	23	0	0	0	0	0	0	0	0	0	0	0	0	0	0	7	0	0	0	0	0	0	0	0	0	0	0	0
hsa-miR-3191-3p	29	11	0	0	26	0	0	0	12	0	0	0	0	0	0	0	0	0	0	0	2	0	5	0	0	0	0	0	3	0	0	0	0	0	0	0
hsa-miR-3191-5p	0	15	20	0	15	0	0	0	0	0	0	0	0	0	0	0	0	0	0	0	0	0	0	0	0	0	0	0	0	0	0	0	0	0	0	0
hsa-miR-3192-3p	0	0	0	0	0	0	0	0	0	0	0	0	0	4	0	0	0	0	0	2	0	1	0	0	0	0	0	0	0	0	0	0	0	0	0	0
hsa-miR-3192-5p	8	8	23	11	22	0	0	0	0	0	0	0	17	6	32	0	24	0	2	0	9	0	0	0	0	0	0	0	0	0	0	0	3	0	0	0
hsa-miR-3193	0	0	0	0	0	0	0	0	0	0	0	0	38	27	0	0	0	22	0	0	0	0	0	0	0	0	0	0	0	0	0	0	0	0	0	0
hsa-miR-3194-3p	16	30	0	8	0	19	0	0	0	0	0	0	75	161	0	0	19	0	2	5	0	0	0	0	0	0	8	0	0	0	26	19	4	9	4	0
hsa-miR-3194-5p	36	20	33	0	0	18	18	0	0	0	0	0	146	133	143	36	10	27	19	7	0	0	5	4	0	0	0	0	0	0	97	158	119	23	15	17
hsa-miR-3195	10	29	1	32	39	64	0	2	0	0	0	0	120	142	214	85	88	11	19	10	0	44	22	1	0	1	0	14	0	0	51	362	30	9	39	0
hsa-miR-3196	150	33	141	78	131	156	17	26	0	61	0	0	111	150	150	96	66	0	17	18	6	25	24	11	10	0	3	23	0	0	66	203	42	5	32	14
hsa-miR-3197	0	0	0	0	0	0	0	0	0	0	0	0	0	9	20	0	0	0	0	0	0	0	0	0	0	0	0	0	0	0	0	0	0	0	0	0
hsa-miR-3198	0	23	17	34	0	0	9	27	10	0	0	0	0	0	14	0	0	0	0	1	0	0	0	0	0	0	10	3	0	0	0	1	0	0	0	0
hsa-miR-3199	0	0	0	0	31	0	0	0	0	0	0	0	0	13	48	27	0	0	0	0	0	0	0	10	0	0	4	0	0	0	4	4	1	0	0	0
hsa-miR-32-3p	154	21	100	29	86	117	35	0	0	8	0	8	88	10	56	49	8	20	13	6	6	14	6	16	0	8	0	0	4	0	4	2	0	0	2	7
hsa-miR-32-5p	818	687	608	896	962	1241	230	245	318	0	0	188	33	188	22	34	81	27	234	74	150	149	140	94	31	5	36	16	42	52	7	3	4	0	0	4
hsa-miR-3200-3p	0	0	0	0	0	0	0	0	0	0	0	13	659	512	398	145	64	124	12	0	0	1	0	0	23	0	0	0	0	0	109	86	112	14	35	25
hsa-miR-3200-5p	0	21	34	0	0	12	15	7	0	0	0	0	11	39	8	0	0	7	0	5	0	5	0	0	0	7	0	3	2	0	10	3	2	0	0	8
hsa-miR-3202	0	0	0	0	0	0	0	0	0	0	0	0	0	0	0	0	0	0	0	0	0	0	0	0	0	0	0	0	0	0	0	0	3	0	0	0
hsa-miR-320a	344347	282143	321578	72972	114694	106053	81844	83898	72983	12322	72	21998	273793	291156	283227	56179	47626	53316	76518	62137	51799	17595	17293	15237	11982	11414	10298	3425	4331	2989	64663	66481	58977	9811	11176	9629
hsa-miR-320b	804	725	583	268	194	187	195	211	118	12	0	85	1063	999	873	146	253	306	100	116	134	23	45	33	20	22	15	3	21	10	263	186	167	35	49	29
hsa-miR-320c	1401	1005	1166	262	380	484	296	344	190	56	0	35	1165	920	815	158	229	190	339	204	189	60	69	18	27	39	42	11	14	3	229	233	213	34	47	35
hsa-miR-320d	572	439	601	141	248	259	250	195	138	43	0	18	805	744	835	206	148	151	100	115	89	35	30	22	19	13	12	7	8	18	167	237	210	30	45	32
hsa-miR-320e	12	20	4	1	3	22	0	0	8	7	0	1	35	20	50	1	3	11	18	0	1	2	0	9	0	0	0	0	0	0	11	0	2	0	1	8
hsa-miR-323a-3p	794	659	503	8	102	109	435	325	390	0	0	22	0	0	29	0	0	0	133	79	107	0	6	16	32	49	28	2	0	0	8	0	0	0	0	0
hsa-miR-323a-5p	27	139	165	0	0	27	30	24	21	0	0	34	23	19	0	19	9	12	32	35	11	0	0	0	0	6	2	0	0	0	0	2	3	11	0	0
hsa-miR-323b-3p	1472	646	901	105	54	96	310	539	347	0	0	0	0	0	0	1	0	0	323	293	129	3	5	11	47	110	45	0	4	0	0	0	0	5	0	0
hsa-miR-323b-5p	36	33	0	0	0	0	0	0	23	0	0	0	0	0	0	0	0	0	10	3	0	0	0	0	0	1	0	0	0	0	0	0	0	0	0	0
hsa-miR-324-3p	4117	3503	3723	2062	2513	2721	724	758	925	64	19	619	7953	8353	8030	2155	1827	1918	1322	709	847	514	488	301	153	127	142	99	187	135	2321	2272	2258	592	478	437
hsa-miR-324-5p	2134	1559	2317	1140	971	1748	533	606	437	52	19	150	3701	3588	3771	901	1004	1058	809	528	418	349	425	313	94	108	121	78	75	28	1275	846	1953	287	296	270
hsa-miR-326	5534	2757	3358	2112	2825	3128	730	847	938	191	0	443	1834	1521	1913	274	120	370	1400	848	878	533	448	275	173	130	161	155	164	98	294	299	292	68	46	23
hsa-miR-328-3p	3909	4018	5035	1378	2293	1635	786	891	786	52	5	207	882	742	906	153	162	43	1532	803	752	375	467	277	133	126	91	56	43	55	183	172	164	10	1	32
hsa-miR-328-5p	0	32	32	0	0	0	0	0	0	0	0	0	8	0	22	0	0	0	0	0	0	0	0	3	0	0	0	0	0	0	0	6	4	1	0	0
hsa-miR-329-3p	3033	2116	2207	89	131	132	549	559	645	0	0	0	49	0	0	3	0	8	429	423	379	11	27	9	53	50	67	0	0	0	0	0	0	9	0	0
hsa-miR-329-5p	0	11	53	0	0	0	15	40	3	0	0	0	0	0	0	0	0	0	1	9	4	0	0	0	0	0	3	0	0	0	0	0	0	0	0	0
hsa-miR-330-3p	1806	2234	1548	1079	1135	1005	365	340	277	216	0	336	1460	1088	1165	240	234	253	224	231	153	140	142	79	56	31	54	45	36	32	133	98	90	9	51	50
hsa-miR-330-5p	18	38	111	65	45	173	37	11	41	0	0	49	1021	835	1092	198	109	267	42	13	18	17	23	14	0	0	0	10	0	0	193	259	180	21	84	48
hsa-miR-331-3p	5581	2818	4287	1894	3182	3333	1037	796	840	79	11	383	9959	9540	9711	1930	1327	1965	1762	1032	873	602	636	617	257	224	175	139	141	121	3780	3962	4096	633	786	513
hsa-miR-331-5p	144	128	125	49	63	183	10	4	23	0	0	0	351	433	439	111	99	102	34	49	22	11	36	10	0	0	0	8	1	0	41	21	50	33	5	22
hsa-miR-335-3p	711	303	300	109	338	317	157	103	194	24	0	21	586	407	537	105	159	105	112	42	83	33	53	33	0	8	6	21	9	11	34	86	69	18	11	26
hsa-miR-335-5p	16546	14473	12997	8812	10656	11396	2979	3236	2841	1189	11	1986	1111	1024	1061	292	200	247	2041	1874	1392	1226	1161	758	311	324	354	161	335	334	134	173	118	40	29	49
hsa-miR-337-3p	491	577	404	20	27	25	141	140	77	0	0	0	0	0	0	0	0	0	220	79	60	22	0	13	6	31	7	0	7	0	0	0	0	0	0	0
hsa-miR-337-5p	813	579	718	122	23	38	161	151	136	0	0	0	0	0	0	0	0	0	160	176	159	3	8	10	33	31	11	4	16	11	0	0	0	0	0	0
hsa-miR-338-5p	337	585	710	138	110	126	102	133	30	0	0	31	7	8	0	0	0	0	60	13	40	4	57	7	0	2	12	5	0	7	0	0	0	0	0	0
hsa-miR-339-3p	3086	3103	2365	1434	1723	1974	441	454	321	89	0	375	7438	6318	7061	1733	1139	1285	315	407	402	260	175	187	56	88	81	49	24	59	1216	1393	1091	215	236	182
hsa-miR-339-5p	6575	6909	4540	2727	3404	3317	898	815	867	175	0	626	22964	22749	25021	5997	3218	3245	1477	1158	1009	672	726	465	138	172	169	166	147	112	5097	6014	5709	704	963	772
hsa-miR-33a-3p	37	84	0	85	17	71	0	0	27	0	0	0	40	0	21	0	68	0	27	22	4	14	12	9	0	0	8	6	0	8	4	18	0	6	1	6
hsa-miR-33a-5p	4286	1104	1184	1302	1708	1393	371	349	210	27	0	81	4151	2945	4924	681	668	312	890	599	491	662	460	349	133	87	179	102	140	74	1711	1977	2206	469	399	355
hsa-miR-33b-3p	0	0	0	0	21	0	0	0	0	2	0	0	443	254	447	60	103	28	0	7	0	0	0	0	0	0	0	0	0	0	132	89	123	39	1	1
hsa-miR-33b-5p	769	193	266	232	282	258	0	67	12	6	0	24	15620	9650	25933	2230	1317	1006	130	131	86	79	99	18	3	12	9	13	25	31	7409	8262	11711	2081	806	1072
hsa-miR-340-3p	538	467	418	525	643	539	44	50	94	13	0	121	41	66	8	0	0	0	82	81	97	34	73	35	0	19	5	5	18	0	0	4	0	0	0	0
hsa-miR-340-5p	5990	5301	3685	4683	4655	4921	975	1206	989	858	0	738	96	26	116	75	59	2	599	586	561	448	432	456	111	74	105	126	132	93	9	14	4	8	0	6
hsa-miR-342-3p	6559	4698	4796	4099	6664	7281	1298	1376	1063	323	0	1290	959	822	749	279	228	285	1107	808	633	996	881	829	158	150	15	202	187	138	166	158	137	55	42	49
hsa-miR-342-5p	697	629	843	632	852	614	254	166	145	32	0	164	229	155	264	81	54	17	211	107	96	119	131	97	21	37	31	20	46	19	77	53	60	3	36	18
hsa-miR-345-3p	0	0	5	0	0	0	0	0	0	0	0	0	15	188	26	0	0	0	3	0	0	0	0	0	0	0	0	0	0	0	49	21	13	0	2	0
hsa-miR-345-5p	1271	1162	1087	693	545	756	317	284	291	2	34	173	6193	6809	6387	1275	1580	1874	296	204	242	136	115	90	23	106	54	18	31	36	1058	1206	1123	310	355	328
hsa-miR-34a-3p	0	0	0	0	0	0	0	0	0	0	0	0	0	0	0	0	0	10	0	0	0	0	0	0	0	0	0	0	0	0	7	0	10	0	0	2
hsa-miR-34a-5p	226	169	172	63	179	125	19	88	39	0	0	21	1690	1394	1842	343	209	258	94	115	33	14	17	0	0	2	0	0	0	21	237	229	203	42	53	79
hsa-miR-34c-5p	0	0	0	0	13	0	0	0	0	0	0	0	0	0	0	0	0	0	0	0	0	0	0	0	0	0	1	0	0	0	0	0	0	0	0	0
hsa-miR-3529-3p	151	313	228	295	317	248	88	55	41	25	0	25	2135	2074	2464	513	547	472	38	19	44	49	39	41	3	4	55	10	14	17	355	350	328	122	87	111
hsa-miR-3529-5p	37	0	0	0	8	7	0	0	0	0	0	0	0	0	0	0	0	0	0	0	0	0	0	0	0	0	0	0	0	0	0	0	0	0	0	0
hsa-miR-3591-3p	0	2	0	4	10	0	0	0	0	0	0	29	0	0	0	0	0	0	0	12	0	0	0	12	0	0	0	0	0	0	0	0	0	0	0	0
hsa-miR-3591-5p	7	12	13	0	0	0	0	0	0	0	0	0	0	0	0	3	0	0	5	0	0	11	0	0	0	0	1	0	0	0	0	0	0	0	0	0
hsa-miR-3605-3p	0	23	15	0	0	24	0	0	0	0	0	0	94	55	48	27	8	0	2	7	2	0	0	7	0	0	0	0	0	0	20	0	3	0	0	0
hsa-miR-3605-5p	14	4	17	8	32	0	0	12	2	0	0	0	31	75	14	9	0	0	0	0	0	0	0	0	0	0	0	0	8	0	2	0	4	0	0	0
hsa-miR-3607-3p	0	0	0	0	0	0	0	0	0	0	0	0	402	353	404	158	98	111	0	0	0	0	0	0	0	0	0	0	0	0	64	50	59	12	24	5
hsa-miR-3607-5p	0	0	0	0	0	0	0	0	0	0	0	0	0	45	1	8	0	22	0	0	0	0	0	0	0	0	0	0	0	0	4	0	0	0	0	0
hsa-miR-3609	0	0	0	0	12	0	0	0	0	0	0	0	13	3	31	0	0	0	0	0	4	0	0	0	0	0	0	0	0	0	0	0	0	5	0	0
hsa-miR-361-3p	1137	683	1029	526	908	620	258	163	191	32	0	62	1768	1704	1548	310	327	275	291	189	176	151	132	100	43	10	42	34	68	28	203	309	216	59	61	50
hsa-miR-361-5p	18375	17418	13262	6317	9162	8784	3603	2958	3414	384	0	1763	892	799	1091	594	391	560	1385	899	1206	490	676	479	318	234	235	131	148	99	115	108	93	59	62	67
hsa-miR-3610	0	0	0	0	0	0	0	0	0	0	0	0	0	11	0	0	0	0	0	0	0	0	0	0	0	0	0	0	0	0	2	0	0	0	0	1
hsa-miR-3611	0	12	22	12	25	0	0	0	0	0	0	0	318	376	471	124	130	38	5	5	0	0	3	1	0	2	7	4	0	8	112	120	105	0	28	21
hsa-miR-3613-3p	99	47	98	21	135	187	78	76	38	0	0	14	86	71	110	11	3	0	37	20	22	26	19	73	9	12	7	3	8	0	30	16	38	1	2	3
hsa-miR-3613-5p	129	98	172	60	190	194	144	30	12	98	38	87	602	787	791	160	157	107	60	49	23	30	50	24	6	25	14	8	7	15	164	118	133	48	58	58
hsa-miR-3614-3p	0	0	0	0	0	0	0	0	0	0	0	0	0	0	0	0	0	0	6	0	0	0	0	0	0	0	0	0	0	0	2	0	0	0	0	4
hsa-miR-3614-5p	0	0	0	0	0	0	0	0	0	0	0	0	65	37	84	27	0	50	0	0	0	0	0	0	0	0	0	0	0	0	14	34	15	10	0	0
hsa-miR-3615	1407	1243	1395	532	852	900	371	452	305	24	0	125	6976	6809	8218	1549	889	1443	269	250	261	105	133	93	72	54	58	9	42	19	1612	1569	1415	236	266	234
hsa-miR-3617-3p	10	9	26	1	0	0	14	0	0	0	0	0	0	0	48	0	0	0	0	0	7	0	0	0	0	0	0	0	0	0	0	0	5	0	0	0
hsa-miR-3617-5p	156	202	187	80	125	197	3	38	58	0	0	0	34	39	29	13	1	0	22	0	1	9	0	2	3	0	10	0	0	0	0	11	0	0	0	1
hsa-miR-3618	0	0	0	0	0	0	0	0	0	0	0	0	5	0	0	0	0	0	0	0	0	0	0	0	0	0	0	0	0	0	0	3	2	0	0	0
hsa-miR-3619-3p	2	0	0	0	0	0	0	0	0	0	0	0	91	109	114	51	13	11	0	0	0	0	0	0	0	0	0	0	0	0	22	31	11	3	0	0
hsa-miR-3619-5p	0	0	0	0	0	0	0	0	0	0	0	0	59	83	76	20	21	41	0	0	0	0	0	0	0	0	0	0	0	0	13	0	33	6	2	6
hsa-miR-362-3p	43	0	26	0	68	61	42	0	28	0	0	25	210	382	195	33	61	32	23	0	10	14	18	7	0	0	5	6	5	0	9	31	19	24	16	3
hsa-miR-362-5p	99	137	185	41	112	155	26	30	0	24	0	31	993	732	826	133	69	84	60	36	14	19	31	11	2	16	7	10	4	6	191	166	152	13	17	18
hsa-miR-3620-3p	81	68	66	24	60	12	41	21	27	0	0	20	127	125	19	8	20	39	7	18	8	18	2	2	4	0	0	4	5	0	20	20	15	0	0	1
hsa-miR-3620-5p	28	20	0	0	0	0	0	0	5	0	0	0	76	27	182	28	18	0	0	2	0	0	0	0	0	19	0	0	0	0	10	35	21	5	8	0
hsa-miR-3622a-3p	10	0	0	0	0	0	0	0	0	0	0	0	0	0	0	0	0	0	0	0	0	0	0	0	0	0	0	0	0	0	0	0	0	0	0	0
hsa-miR-363-3p	1911	1556	2043	1389	1383	1552	530	411	391	552	89	369	290	275	129	72	28	22	308	204	232	183	183	190	32	44	38	45	58	53	19	19	16	5	17	8
hsa-miR-363-5p	0	0	0	0	0	0	0	0	17	0	0	0	0	0	0	0	0	0	0	0	0	0	0	0	5	0	0	0	0	0	0	0	4	0	0	0
hsa-miR-3646	0	0	0	0	0	0	0	0	0	0	0	0	0	0	0	0	0	0	0	0	0	0	0	0	0	0	0	0	0	0	0	0	5	0	0	0
hsa-miR-3648	0	0	0	0	0	0	0	0	0	0	0	0	0	0	59	0	0	27	0	0	0	0	0	0	0	0	0	0	0	0	0	11	9	0	14	0
hsa-miR-3651	0	0	0	0	0	0	0	0	0	0	0	0	6	28	16	0	0	0	0	0	0	0	0	0	0	0	0	0	0	0	13	27	16	0	0	4
hsa-miR-3653-3p	0	0	0	0	0	0	0	0	0	0	0	0	268	186	110	17	61	25	0	0	0	0	0	0	0	0	0	0	0	0	110	134	119	24	14	4
hsa-miR-3653-5p	0	0	0	0	0	0	0	0	0	0	0	0	22	18	51	0	0	0	0	0	0	0	0	0	0	0	0	0	0	0	1	5	2	0	0	6
hsa-miR-3656	242	234	301	146	151	165	66	121	40	40	0	31	56	132	178	22	141	26	48	49	67	65	70	38	16	25	27	3	6	25	48	366	52	8	29	0
hsa-miR-3657	0	0	0	34	0	0	0	0	0	0	0	0	11	0	43	0	3	14	0	0	0	0	0	0	0	0	0	0	0	0	6	11	0	0	9	0
hsa-miR-365a-5p	0	0	0	0	0	0	0	0	0	0	0	0	0	0	31	0	3	0	0	0	0	0	0	0	0	0	0	0	0	0	3	8	19	0	0	0
hsa-miR-365b-5p	0	0	0	0	0	0	0	0	0	0	0	0	99	66	167	62	0	67	0	0	0	0	0	0	0	0	0	0	0	0	15	22	8	11	0	0
hsa-miR-3661	0	11	0	0	0	0	0	0	20	0	0	0	26	30	68	0	0	0	1	0	0	0	0	0	0	0	0	0	0	0	0	18	2	0	0	0
hsa-miR-3662	0	0	0	0	0	0	0	0	0	0	0	0	0	1	0	11	0	0	0	0	0	0	0	0	0	0	0	0	0	0	0	0	2	0	0	0
hsa-miR-3663-3p	0	0	0	0	0	0	0	0	0	0	0	0	0	0	0	0	0	0	0	0	0	0	0	0	0	0	6	0	0	0	0	0	0	0	0	0
hsa-miR-3664-3p	0	0	0	0	0	0	0	0	0	0	0	0	34	0	16	0	0	0	0	0	0	0	0	0	0	0	0	0	0	0	3	1	1	9	0	7
hsa-miR-3664-5p	0	0	0	0	0	0	0	0	0	0	0	0	0	4	0	0	0	0	0	0	0	0	0	0	0	0	0	0	0	0	3	0	13	0	0	0
hsa-miR-3667-3p	0	0	0	0	19	0	0	0	0	0	0	0	0	0	0	0	0	0	0	0	0	0	0	0	0	0	0	0	0	0	0	0	0	0	0	0
hsa-miR-3667-5p	43	33	0	0	34	43	0	28	0	0	0	10	0	0	0	0	0	0	1	4	0	0	3	0	3	0	0	5	0	0	0	0	0	0	0	0
hsa-miR-3675-5p	21	27	18	56	0	0	0	0	0	0	0	0	0	0	0	0	0	0	0	0	0	0	0	0	0	0	0	0	0	0	0	0	0	0	0	0
hsa-miR-3677-3p	0	0	0	0	14	0	0	0	0	0	0	0	84	78	46	31	0	0	4	0	0	0	0	1	0	0	0	0	0	0	4	50	10	1	0	0
hsa-miR-3677-5p	0	0	0	0	0	22	0	0	0	0	0	0	17	0	0	0	0	0	0	0	0	0	0	0	0	0	0	0	0	0	24	9	13	3	1	0
hsa-miR-3678-3p	0	0	34	0	0	26	0	0	0	0	0	0	0	0	0	13	0	0	0	13	0	0	0	0	0	0	0	0	0	0	0	0	0	0	0	0
hsa-miR-3679-3p	0	0	0	0	0	0	0	0	0	0	0	0	14	0	0	0	0	0	0	0	0	0	0	0	0	0	0	0	0	0	0	0	0	0	0	0
hsa-miR-3679-5p	165	140	198	20	71	20	56	27	45	0	0	20	141	126	281	73	90	51	6	23	11	7	0	5	9	3	6	0	5	6	41	49	22	14	15	6
hsa-miR-3680-3p	10	0	0	0	50	0	0	0	0	0	0	0	0	0	0	0	0	0	0	0	0	0	0	0	0	0	0	0	0	0	0	0	0	0	0	0
hsa-miR-3680-5p	25	0	0	0	0	0	0	0	0	0	0	0	0	0	0	0	0	0	0	0	0	0	0	0	0	0	0	0	0	0	0	0	0	0	0	0
hsa-miR-3682-3p	6	23	23	48	1	0	0	0	0	0	0	1	0	0	0	0	0	0	11	7	0	9	10	17	0	0	0	0	1	0	0	0	0	0	0	0
hsa-miR-3683	0	0	0	0	0	0	0	0	0	0	0	0	0	0	0	0	0	12	0	0	0	0	0	0	0	0	0	0	0	0	0	0	0	0	0	0
hsa-miR-3684	0	0	0	0	0	0	0	0	0	0	0	0	0	0	0	0	0	0	0	0	0	4	0	0	0	0	0	0	0	0	0	0	0	0	0	0
hsa-miR-3685	0	0	0	0	0	0	0	0	0	0	0	0	35	21	8	0	13	0	0	0	0	0	0	0	0	0	0	0	0	0	3	0	0	0	0	0
hsa-miR-3687	0	0	0	6	11	0	0	0	0	0	0	0	15	25	16	16	26	0	0	0	5	0	0	0	0	0	0	0	0	0	2	38	0	0	0	3
hsa-miR-3688-3p	0	0	0	18	0	0	0	0	0	0	0	0	0	11	0	0	0	0	0	0	0	0	0	8	0	0	0	0	0	0	0	0	0	0	0	0
hsa-miR-3688-5p	0	0	0	0	0	19	0	0	0	0	0	0	0	0	0	0	0	0	0	0	0	5	0	0	0	0	0	0	0	0	0	0	0	0	0	0
hsa-miR-3689a-3p	0	0	0	0	0	0	0	0	0	0	0	0	0	0	0	0	0	0	4	0	0	0	0	0	0	0	0	0	0	0	0	0	0	0	0	0
hsa-miR-369-3p	4202	3093	4243	193	323	454	1576	2087	1059	14	13	134	0	0	46	46	6	17	789	712	595	58	24	27	146	190	121	4	12	9	0	0	0	0	1	0
hsa-miR-369-5p	600	719	708	42	107	46	232	79	56	0	0	0	0	13	0	0	0	0	66	40	56	1	14	9	8	22	12	0	0	6	0	0	0	0	0	0
hsa-miR-3691-5p	0	0	0	0	18	0	5	16	16	0	0	11	19	19	0	0	22	0	0	1	4	0	0	0	0	0	0	0	0	0	0	2	0	0	0	0
hsa-miR-3692-5p	0	0	0	0	0	0	1	0	0	0	0	0	0	1	0	0	0	24	0	0	0	0	0	0	0	0	0	0	0	0	6	2	11	0	0	0
hsa-miR-370-3p	4811	3509	4710	210	294	70	1011	843	814	4	0	0	0	0	0	0	0	9	1054	902	829	40	47	14	125	118	163	29	31	7	4	9	0	0	0	0
hsa-miR-370-5p	26	0	0	5	0	0	0	0	0	0	0	0	0	0	0	0	0	0	0	0	3	0	0	0	0	0	0	0	0	0	0	0	0	0	0	0
hsa-miR-374a-3p	129	39	116	11	114	52	0	62	37	0	0	9	20	24	54	0	7	0	13	5	3	3	42	7	0	2	0	2	10	0	0	0	3	0	1	0
hsa-miR-374a-5p	9054	9546	8289	7191	12184	11390	2224	2458	2643	744	122	2246	239	274	283	83	56	118	1533	1046	953	1396	1043	1109	280	221	227	303	268	189	36	28	32	32	14	0
hsa-miR-374b-3p	13	14	18	45	66	106	24	0	37	7	0	0	20	36	0	0	0	14	3	18	1	8	0	5	5	0	2	0	5	0	24	0	1	0	0	2
hsa-miR-375	284	279	432	297	500	452	207	60	179	4	0	44	14301	16564	14379	4012	3220	2986	56	39	24	33	67	37	13	6	1334	3	4	13	2689	2636	2147	646	562	566
hsa-miR-376a-2-5p	48	28	49	0	0	17	13	17	0	0	0	0	0	0	0	0	0	0	23	30	8	0	0	0	6	0	0	0	0	0	0	0	0	0	0	0
hsa-miR-376a-3p	1145	826	1024	143	171	127	233	226	215	0	0	75	30	0	23	0	0	3	149	144	159	3	15	9	10	19	4	0	5	0	0	0	0	0	0	0
hsa-miR-376a-5p	118	124	106	0	10	31	28	5	0	0	0	0	0	0	0	0	0	0	18	5	13	3	0	0	3	0	0	0	0	0	0	0	0	0	0	0
hsa-miR-376b-3p	285	449	464	20	40	51	165	94	138	0	0	0	13	0	0	0	25	0	146	161	59	28	2	6	31	11	6	0	4	0	0	7	0	0	0	0
hsa-miR-376b-5p	14	0	15	0	0	0	0	0	0	0	0	0	0	0	0	0	0	0	9	0	3	0	0	0	0	0	5	0	0	0	0	0	0	0	0	0
hsa-miR-376c-3p	7876	7921	7393	602	783	757	2094	1780	1620	21	0	141	25	74	0	34	28	10	955	868	874	58	69	41	261	196	169	18	7	41	5	5	18	0	0	0
hsa-miR-377-3p	7033	3226	3312	355	307	367	969	972	1080	15	0	20	27	21	48	36	21	5	947	737	627	91	43	41	119	162	150	11	18	14	9	2	7	7	5	5
hsa-miR-377-5p	190	257	299	14	0	0	32	83	35	0	0	0	0	0	0	0	0	0	100	88	65	1	1	0	24	10	22	0	0	0	0	0	0	0	0	0
hsa-miR-378a-3p	2835	3534	2990	2203	2278	2545	810	614	484	259	12	450	99568	98074	109901	21912	18989	21920	348	287	283	284	334	245	86	56	110	73	79	46	14547	15609	13344	2044	2532	2181
hsa-miR-378a-5p	0	0	54	19	36	0	12	0	0	5	0	0	2783	2198	2543	545	296	346	8	41	4	0	0	0	9	0	0	0	0	0	448	544	605	94	119	72
hsa-miR-378b	0	0	0	1	0	0	0	0	0	0	0	0	5	2	4	0	1	2	0	0	0	0	0	0	0	0	0	0	0	0	3	2	3	0	1	0
hsa-miR-378c	21	105	18	2	3	23	11	44	0	0	0	0	471	271	390	31	109	139	0	2	1	1	1	0	0	0	0	0	0	0	72	53	65	15	16	0
hsa-miR-378d	1	0	0	0	0	0	0	0	0	0	0	0	85	148	61	1	7	0	0	0	0	8	0	0	0	0	0	0	0	0	39	45	22	0	13	1
hsa-miR-378e	0	0	1	1	1	0	0	0	0	0	0	0	25	56	35	3	8	21	0	0	0	0	0	0	0	0	0	0	0	0	7	4	7	1	5	1
hsa-miR-378f	0	0	0	0	1	1	0	0	0	0	0	0	9	15	16	1	3	3	0	0	0	0	0	0	0	0	0	0	0	0	1	2	8	0	2	0
hsa-miR-378g	1	1	0	0	18	0	1	0	0	1	0	0	123	82	63	41	9	11	0	0	0	0	1	0	0	0	0	0	0	0	8	7	15	3	0	0
hsa-miR-378h	0	0	1	0	0	3	0	0	0	0	0	0	5	2	11	1	1	1	0	0	0	0	0	0	0	0	0	0	0	0	1	0	0	0	0	1
hsa-miR-378i	0	0	0	0	0	0	0	0	0	0	0	0	3	0	5	0	0	0	0	0	0	0	0	0	0	0	0	0	0	0	0	0	1	0	0	0
hsa-miR-379-3p	192	80	132	4	10	0	113	71	128	0	0	0	0	0	0	0	0	0	29	24	6	3	0	0	8	22	0	0	0	2	0	0	0	0	0	0
hsa-miR-379-5p	2991	3075	2780	91	250	190	716	704	592	0	0	14	0	31	0	2	13	4	370	275	206	2	10	9	40	44	58	3	0	0	5	0	5	0	0	0
hsa-miR-380-3p	112	36	82	0	25	40	82	0	0	0	0	51	0	0	0	17	0	0	0	21	15	0	0	0	3	0	0	0	0	0	0	0	0	0	0	0
hsa-miR-380-5p	33	57	0	0	17	11	25	0	0	0	0	0	0	0	0	0	0	0	0	0	0	0	0	0	4	0	0	0	0	0	0	3	0	0	0	0
hsa-miR-381-3p	1425	1968	1611	115	87	136	317	480	584	0	0	35	0	0	0	1	0	0	241	204	163	4	19	18	48	55	25	0	7	2	0	0	0	0	0	0
hsa-miR-381-5p	0	0	66	0	0	0	0	0	0	0	0	0	0	0	0	0	0	0	18	11	11	0	0	4	7	0	0	0	0	0	0	0	0	0	0	0
hsa-miR-382-3p	424	101	136	0	25	2	41	136	145	0	0	1	0	0	0	0	0	0	51	43	50	0	2	8	0	9	13	0	0	4	0	0	0	0	0	0
hsa-miR-382-5p	11793	14752	14039	523	805	891	3423	3694	2718	90	0	180	4	79	30	11	0	5	2491	1830	1723	129	63	90	389	347	411	13	48	27	0	11	4	0	0	0
hsa-miR-383-3p	0	0	0	0	0	0	0	0	0	0	0	0	13	0	0	0	0	0	0	0	0	0	0	0	0	0	2	0	0	0	0	0	0	0	0	0
hsa-miR-3907	0	0	0	0	0	0	0	0	0	0	0	0	0	0	0	0	0	0	0	0	0	2	0	0	0	0	0	0	0	0	5	5	0	0	0	0
hsa-miR-3909	0	0	0	49	27	0	0	0	0	0	0	0	14	0	32	0	15	0	0	0	0	0	0	0	0	0	0	0	0	0	0	4	0	0	0	0
hsa-miR-3911	0	0	0	0	0	0	0	0	0	0	0	0	19	0	1	0	0	0	0	0	0	0	0	0	0	0	0	0	0	0	0	18	0	0	5	0
hsa-miR-3912-3p	0	0	0	0	8	0	0	0	0	0	0	0	0	31	0	0	0	0	5	0	6	0	0	0	0	0	0	0	0	3	0	0	0	0	0	0
hsa-miR-3914	0	0	0	0	0	0	0	0	0	0	0	0	0	0	7	0	0	0	0	0	0	0	0	0	0	0	0	0	0	0	0	0	0	0	0	0
hsa-miR-3916	0	0	0	0	0	0	0	0	0	0	0	0	40	2	49	37	13	7	0	0	0	0	0	0	0	0	0	0	0	0	0	0	4	0	0	0
hsa-miR-3917	0	0	0	0	0	0	0	0	0	0	0	0	0	0	53	0	0	0	0	0	0	0	0	0	0	0	0	0	0	0	0	7	6	0	0	0
hsa-miR-3918	0	0	0	0	0	0	0	0	0	0	0	0	0	0	0	0	0	0	0	0	0	0	0	0	0	0	0	0	0	0	13	0	0	0	0	0
hsa-miR-3919	0	0	0	0	0	0	0	0	0	0	0	0	56	54	62	5	0	0	0	0	0	0	0	0	0	0	0	0	0	0	0	2	1	0	9	0
hsa-miR-3920	5	0	0	0	0	0	0	0	0	0	0	0	0	0	0	0	0	0	0	0	0	0	0	0	0	0	0	0	0	0	0	0	0	0	0	0
hsa-miR-3922-5p	0	0	0	0	0	21	0	0	0	0	0	0	0	0	0	0	0	0	3	0	0	0	0	0	0	0	0	0	0	0	0	0	0	0	0	0
hsa-miR-3923	0	0	0	0	0	0	0	0	0	0	0	0	0	0	0	0	0	0	0	0	0	0	2	0	0	0	0	0	0	0	0	0	0	0	0	0
hsa-miR-3928-3p	180	144	193	43	64	29	31	18	62	29	0	0	308	242	124	66	30	39	16	49	24	9	0	3	8	0	0	0	6	0	70	74	57	0	3	6
hsa-miR-3928-5p	0	0	0	0	0	0	5	0	0	0	0	0	0	0	0	0	0	0	0	0	0	0	0	0	0	0	0	0	0	0	0	0	0	0	0	0
hsa-miR-3929	0	0	0	0	0	0	0	0	0	0	0	0	20	51	27	0	0	0	0	0	0	0	0	0	0	0	0	0	0	0	8	13	0	0	0	0
hsa-miR-3934-3p	0	0	0	0	0	0	0	0	0	0	0	0	53	40	20	15	12	0	0	0	0	0	0	0	0	0	0	0	0	0	6	4	1	1	0	0
hsa-miR-3934-5p	0	0	0	0	0	0	0	0	0	0	0	0	101	81	73	0	8	21	0	0	0	0	0	0	0	0	0	0	0	0	22	22	4	8	6	22
hsa-miR-3936	0	0	0	0	0	0	0	0	0	0	0	0	0	0	0	0	0	0	0	0	0	0	0	0	0	0	5	0	0	0	0	0	0	0	0	0
hsa-miR-3939	0	0	0	0	0	0	0	0	8	0	0	0	0	12	0	0	0	0	0	0	7	4	0	0	0	0	0	0	0	0	0	0	0	0	0	0
hsa-miR-3940-3p	55	29	26	23	32	40	0	0	0	12	0	0	170	73	173	60	67	27	0	0	17	0	2	0	0	0	0	0	0	7	0	33	36	7	0	0
hsa-miR-3940-5p	0	0	0	0	0	19	0	0	0	0	0	0	250	69	85	0	10	35	0	0	0	0	0	0	0	0	0	0	0	0	45	53	26	7	4	9
hsa-miR-3941	0	0	0	0	0	0	0	0	0	0	0	0	0	0	7	0	0	0	0	0	0	0	0	0	0	0	0	0	0	0	0	0	0	0	0	0
hsa-miR-3942-3p	0	0	0	0	0	0	0	0	0	0	0	0	0	0	0	0	0	0	0	0	0	0	0	0	0	0	0	0	0	0	0	0	0	0	0	0
hsa-miR-3942-5p	0	0	0	0	0	5	0	0	0	0	0	0	24	0	0	0	0	0	0	0	0	0	0	0	0	0	0	0	0	0	0	0	0	0	3	0
hsa-miR-3943	0	0	0	0	0	0	0	0	0	0	0	0	0	0	0	0	0	0	0	0	0	0	0	0	0	0	0	0	0	0	0	0	4	0	0	0
hsa-miR-3944-3p	0	0	0	0	0	0	0	0	0	0	0	0	75	8	14	0	0	0	0	0	0	0	0	0	0	0	0	0	0	0	26	9	10	0	0	0
hsa-miR-3944-5p	0	0	0	0	0	0	0	0	0	0	0	0	14	0	54	0	0	0	0	0	0	0	1	0	0	0	0	0	0	9	0	0	4	0	0	0
hsa-miR-3960	0	0	0	0	1	0	0	0	0	0	0	0	22	33	48	17	0	0	2	0	0	0	0	0	0	0	0	0	0	8	15	14	10	0	1	0
hsa-miR-409-3p	5609	6879	11739	435	649	627	2179	2551	2001	36	0	215	79	19	14	37	0	9	1886	1707	1298	99	99	114	320	364	404	3	25	7	6	4	12	1	0	0
hsa-miR-409-5p	786	343	746	67	66	56	175	106	174	0	0	0	0	0	0	0	0	4	165	159	106	0	9	3	27	44	18	0	0	0	0	0	0	0	0	0
hsa-miR-410-3p	2578	1795	1761	133	158	112	511	467	498	24	0	22	0	0	0	0	0	17	294	257	256	9	9	9	69	23	45	1	1	23	0	0	0	0	0	0
hsa-miR-410-5p	0	27	0	0	0	0	0	0	0	0	0	0	0	0	0	0	0	0	0	0	0	0	0	0	0	0	0	0	0	0	0	0	0	0	0	0
hsa-miR-411-3p	527	452	269	0	16	64	190	107	190	0	0	9	0	0	0	0	0	0	69	78	37	0	0	1	38	23	7	0	0	0	0	0	0	0	0	0
hsa-miR-411-5p	702	630	632	19	33	62	109	155	208	0	0	0	0	0	0	1	0	0	58	65	32	12	13	0	17	0	0	0	3	0	0	0	0	0	0	0
hsa-miR-412-3p	21	0	18	0	0	0	0	0	0	0	0	0	0	0	0	0	0	0	11	2	2	0	0	0	0	4	0	0	0	0	0	0	0	0	0	0
hsa-miR-412-5p	357	164	178	0	26	0	47	18	41	0	0	47	0	0	0	0	0	0	43	24	9	8	6	5	3	5	0	0	0	0	0	0	0	0	0	0
hsa-miR-421	1613	1145	775	889	934	1075	234	220	189	63	0	130	687	793	929	296	211	285	129	83	86	99	44	73	14	14	24	26	11	17	65	24	49	12	61	20
hsa-miR-423-3p	46522	41420	40281	26254	26130	32275	9042	9009	8736	2677	21	5588	18124	16889	17847	3284	3573	4418	7027	6022	4859	3104	3734	2765	1064	1007	942	767	788	651	2907	3060	2690	518	804	636
hsa-miR-424-3p	499	272	301	186	289	273	117	104	66	22	0	0	457	450	520	155	161	114	53	52	85	42	21	53	13	20	19	18	5	12	65	41	54	51	15	18
hsa-miR-424-5p	2039	963	939	1386	2025	1695	356	370	375	257	23	280	6319	2717	3838	2160	1969	2319	397	328	205	241	285	203	60	47	29	59	155	69	1209	1352	1542	649	691	562
hsa-miR-425-3p	1612	1475	1567	1035	1159	1298	266	590	169	0	0	196	3141	2997	3287	347	397	683	497	423	283	162	244	141	58	84	77	52	37	47	477	556	552	95	118	94
hsa-miR-425-5p	22528	22898	25654	17602	21812	25350	6201	5080	5722	1672	67	3944	26716	26980	30235	6204	5042	5382	4153	4070	2962	3381	3333	2306	654	651	745	799	808	679	5088	5205	5626	1289	1357	1182
hsa-miR-4254	0	0	0	0	0	0	0	0	0	0	0	0	0	0	17	0	0	0	0	0	0	0	0	0	0	0	0	0	0	0	0	0	0	0	6	1
hsa-miR-4259	0	0	1	0	0	0	0	0	0	0	0	0	0	0	0	0	0	0	0	5	0	0	0	0	0	0	0	0	0	0	0	0	0	0	0	0
hsa-miR-4284	32	1	27	58	146	60	0	8	27	0	0	0	440	281	420	129	96	83	25	13	1	7	16	6	0	0	0	2	0	0	73	148	90	44	33	6
hsa-miR-4286	2530	1835	1880	887	1419	981	213	421	344	37	0	110	8310	7388	7948	1559	1356	1300	2354	734	435	488	130	230	59	140	113	48	93	60	2383	3097	3897	942	579	483
hsa-miR-4288	0	0	0	0	0	0	0	0	0	0	0	0	6	0	0	0	0	0	0	0	0	0	0	0	0	0	0	0	0	0	0	0	0	0	0	0
hsa-miR-4289	26	30	46	26	34	76	4	1	8	6	0	4	3	2	3	4	2	0	1	4	1	1	5	3	1	1	0	2	0	0	2	1	3	0	1	0
hsa-miR-429	9	0	0	0	0	23	0	16	0	0	0	0	846	1276	1320	366	161	166	1	3	5	3	0	1	0	0	0	0	0	0	132	134	222	86	101	61
hsa-miR-4301	0	1	1	1	0	0	0	0	0	0	0	0	0	0	0	0	0	3	0	0	1	0	0	0	0	0	0	0	0	0	0	0	0	0	0	0
hsa-miR-4306	1	0	6	0	1	0	0	0	0	0	0	0	0	0	1	0	0	0	0	2	0	0	0	0	0	0	0	0	0	0	0	0	0	0	0	0
hsa-miR-431-3p	119	124	128	10	0	0	10	33	12	0	0	0	0	0	0	0	0	0	24	25	8	0	0	0	2	1	0	0	0	0	0	0	0	0	0	0
hsa-miR-431-5p	3757	3095	2849	154	156	84	900	664	572	40	0	9	0	0	0	0	0	0	426	296	328	5	15	5	62	98	79	0	6	10	0	0	0	0	0	2
hsa-miR-4317	0	0	0	0	0	0	1	0	0	0	0	0	0	0	0	0	0	0	0	0	0	0	0	0	0	0	0	0	0	0	0	0	0	0	0	0
hsa-miR-432-3p	0	62	7	0	0	0	0	13	0	0	0	0	0	0	0	0	0	0	12	0	7	0	0	0	0	0	13	0	0	0	0	0	0	0	0	0
hsa-miR-432-5p	8421	6914	8581	168	269	156	2543	2481	2329	0	0	44	0	0	0	3	0	0	1647	1246	1158	34	52	43	238	273	176	0	12	17	0	0	1	0	0	0
hsa-miR-4323	1	0	0	0	0	0	0	0	0	0	0	0	0	0	0	0	0	0	10	1	0	0	0	0	0	0	0	0	0	0	0	0	0	0	0	0
hsa-miR-4324	0	0	0	0	1	0	0	0	0	0	0	0	52	34	26	4	3	11	0	0	0	0	0	0	1	0	0	0	0	0	8	11	15	2	9	0
hsa-miR-4326	0	0	0	1	19	0	0	0	0	0	0	6	0	5	0	0	0	3	0	0	0	3	5	1	0	0	0	0	0	0	0	2	0	0	0	0
hsa-miR-433-3p	2856	2203	3567	32	61	128	937	668	747	0	0	9	0	0	0	11	0	8	320	499	298	13	17	1	86	45	71	0	3	0	0	0	0	0	0	0
hsa-miR-433-5p	0	0	17	0	0	0	0	0	0	0	0	0	0	0	0	0	0	0	0	10	0	0	0	0	0	0	0	0	0	0	0	0	0	0	0	0
hsa-miR-4417	0	0	0	0	0	0	0	25	0	0	0	0	0	0	0	0	0	4	0	0	0	0	0	0	0	0	0	0	0	0	3	7	0	3	0	0
hsa-miR-4419b	0	0	0	0	0	0	0	0	0	0	0	0	13	13	0	0	0	0	0	0	0	0	0	0	0	0	0	0	0	0	0	5	0	0	0	0
hsa-miR-4421	0	0	0	0	0	0	0	0	0	0	0	0	35	0	0	0	0	0	0	0	0	0	0	0	0	0	0	0	0	0	0	0	0	0	0	0
hsa-miR-4422	37	51	55	0	12	18	0	0	0	0	0	0	0	0	0	0	0	0	5	4	0	0	0	4	0	0	0	0	0	0	0	0	0	0	0	0
hsa-miR-4423-5p	0	0	0	0	0	0	0	0	0	0	0	0	7	24	16	0	0	0	0	0	0	0	0	0	0	0	0	0	0	0	0	0	0	0	0	0
hsa-miR-4427	0	0	0	0	0	0	0	0	0	0	0	0	0	0	0	0	0	0	0	0	0	0	0	0	0	0	0	0	0	0	0	0	4	0	0	0
hsa-miR-4429	25	32	36	9	29	14	8	14	11	2	0	2	33	32	41	9	6	6	8	11	8	3	3	3	5	0	2	0	0	2	9	14	11	3	0	1
hsa-miR-4430	0	0	0	0	0	0	0	0	0	0	0	0	16	0	0	0	0	0	0	0	0	0	0	0	0	0	0	0	0	0	0	0	0	0	0	0
hsa-miR-4433a-5p	180	397	301	252	270	362	49	54	48	75	0	77	0	0	0	0	0	0	99	76	93	36	7	49	11	18	9	0	17	0	0	0	0	0	0	0
hsa-miR-4433b-3p	2274	2076	1881	1481	2242	2445	357	421	331	259	0	544	0	0	0	0	0	0	473	420	392	322	312	245	63	64	55	40	71	76	0	0	0	0	0	0
hsa-miR-4435	0	27	0	0	16	0	0	0	0	0	0	0	0	0	0	0	0	0	0	3	0	0	0	0	0	8	0	0	0	0	0	0	0	0	0	0
hsa-miR-4436b-3p	0	25	0	0	0	0	0	0	0	0	0	0	0	23	0	0	0	16	0	0	0	0	0	0	0	0	0	0	0	0	0	0	0	0	0	0
hsa-miR-4436b-5p	0	0	0	0	0	0	0	0	0	0	0	0	1	31	0	0	0	0	0	0	0	0	0	0	0	0	0	0	0	0	0	3	5	0	0	0
hsa-miR-4439	0	0	0	0	0	0	0	0	0	0	0	0	0	0	0	0	0	0	0	0	0	0	0	0	0	0	0	0	0	0	0	0	1	0	0	0
hsa-miR-4440	0	0	0	0	0	0	0	0	29	0	0	0	39	59	18	0	41	27	0	8	0	0	0	0	0	0	0	0	0	0	7	1	9	0	0	3
hsa-miR-4443	231	113	183	73	133	285	32	56	26	0	0	9	766	571	873	92	176	119	68	85	57	68	24	16	17	12	2	11	20	0	354	366	326	71	49	78
hsa-miR-4444	0	0	0	0	0	0	0	0	0	0	0	0	3	5	0	0	0	0	3	0	0	0	0	0	0	0	0	0	0	0	5	0	0	0	0	0
hsa-miR-4446-3p	2891	2849	2278	1649	2069	2397	1024	726	614	286	0	270	589	772	531	199	189	209	380	368	290	137	249	160	60	79	39	7	95	31	74	41	87	17	41	11
hsa-miR-4446-5p	44	37	20	48	84	79	28	8	24	0	0	0	126	47	98	42	48	32	17	2	0	0	8	0	8	0	0	11	6	0	23	31	36	0	0	5
hsa-miR-4449	58	56	94	0	14	17	0	0	21	0	0	0	127	99	38	0	34	22	1	5	11	0	0	2	0	0	0	0	0	0	23	30	13	0	0	0
hsa-miR-4454	1348	731	1245	731	1113	1087	342	324	342	28	12	118	13492	12162	12625	2849	2731	2621	335	127	173	229	281	167	44	40	25	73	53	12	6481	6456	7636	2354	1712	1663
hsa-miR-4455	0	0	0	0	0	0	0	0	0	0	0	0	1	0	0	0	0	1	0	0	0	0	0	0	0	0	0	0	0	0	2	1	0	0	0	0
hsa-miR-4458	0	0	0	0	0	0	0	0	0	0	0	0	5	12	30	0	0	3	0	0	0	0	0	0	0	0	0	0	0	0	5	3	17	7	0	1
hsa-miR-4459	0	0	0	0	0	0	0	0	0	0	0	0	0	0	6	0	0	0	11	0	0	0	0	0	0	0	0	0	0	0	0	0	6	0	0	0
hsa-miR-4461	0	0	0	0	5	0	0	0	0	0	0	0	49	4	0	0	0	0	2	0	0	0	0	0	0	0	0	0	0	0	3	4	6	2	0	0
hsa-miR-4463	0	9	0	0	0	0	0	0	0	0	0	0	6	1	3	0	0	0	2	0	0	0	0	0	0	0	0	0	0	0	3	5	6	0	5	0
hsa-miR-4466	69	53	98	31	70	35	19	46	18	33	0	25	1519	1464	1286	259	229	291	63	13	12	37	24	23	5	2	6	0	0	6	536	549	442	75	74	118
hsa-miR-4467	0	0	0	0	0	0	0	0	0	0	0	0	12	21	0	6	0	0	0	0	0	0	0	0	0	0	0	0	0	0	0	8	10	0	10	0
hsa-miR-4469	23	0	0	0	0	0	28	0	0	0	0	0	0	0	0	0	0	0	0	0	0	1	0	0	0	0	0	0	0	0	0	0	0	0	0	0
hsa-miR-4470	0	15	0	0	0	0	0	0	0	0	0	0	9	73	71	10	24	46	0	0	4	0	0	15	0	0	0	0	0	0	9	16	16	0	0	0
hsa-miR-4473	61	15	29	0	0	0	0	0	0	0	0	0	0	0	0	0	0	0	0	0	0	0	0	0	0	0	0	0	12	0	0	2	0	0	0	0
hsa-miR-4474-3p	0	0	20	0	0	0	0	0	0	0	0	0	19	0	0	0	0	0	0	0	0	0	0	0	0	0	0	0	0	0	0	0	0	0	0	0
hsa-miR-4477a	0	0	0	0	0	0	0	0	0	0	0	0	0	0	0	0	0	0	0	0	0	0	0	6	0	0	0	0	0	0	0	0	0	0	0	0
hsa-miR-4478	0	0	0	0	0	0	0	0	0	0	0	0	0	19	1	0	0	0	0	0	0	0	0	0	0	0	0	0	0	0	1	5	0	0	0	0
hsa-miR-4479	0	0	0	0	0	0	0	0	0	0	0	0	79	33	25	0	0	15	0	0	0	0	0	0	0	0	0	0	0	0	2	6	0	0	0	0
hsa-miR-4482-5p	0	0	0	0	0	0	0	0	0	0	0	0	29	16	0	0	0	0	0	0	0	0	0	0	0	0	0	0	0	0	0	0	0	0	0	0
hsa-miR-4483	0	0	0	0	0	0	0	0	0	0	0	0	0	1	0	0	0	0	0	0	0	0	0	0	0	0	0	0	0	0	0	0	0	0	0	0
hsa-miR-4484	0	56	28	51	31	1	1	0	0	0	0	0	3282	3107	3268	448	409	327	3	1	19	1	3	5	0	0	0	0	1	0	1541	1672	1638	223	215	213
hsa-miR-4485-3p	188	137	282	259	175	325	79	199	50	7	0	112	401	248	256	91	53	84	108	92	31	42	144	44	9	19	6	23	13	20	70	57	62	6	3	15
hsa-miR-4485-5p	140	260	202	578	228	287	58	47	70	16	0	0	82	44	117	5	34	11	160	53	20	42	91	35	6	17	2	0	13	2	17	21	8	5	1	9
hsa-miR-4487	0	28	0	0	0	0	0	0	0	0	0	0	0	0	0	0	0	0	0	0	0	0	0	0	0	0	0	0	0	0	0	0	0	0	0	0
hsa-miR-4488	29	0	14	40	58	62	0	13	0	0	0	12	70	33	3	7	35	0	10	7	0	20	35	35	3	0	0	3	18	7	53	155	32	14	20	0
hsa-miR-4489	0	0	0	0	0	0	0	0	0	0	0	0	0	0	0	0	0	0	0	0	0	0	0	0	0	0	0	0	0	0	0	0	0	2	0	0
hsa-miR-4492	39	0	20	102	21	33	17	25	0	15	0	38	15	26	97	53	106	15	11	4	20	17	3	9	0	0	0	1	27	10	20	284	10	2	35	1
hsa-miR-4497	102	214	171	427	172	430	52	25	27	37	0	60	311	240	270	91	203	29	51	51	9	89	200	35	0	10	0	5	32	18	126	596	98	30	76	40
hsa-miR-4498	0	21	34	0	0	0	0	0	0	0	0	0	0	15	24	0	0	0	1	0	0	1	0	0	0	0	0	0	0	0	0	0	1	0	0	0
hsa-miR-449a	0	0	0	0	9	0	0	0	0	0	0	0	0	0	29	0	0	0	0	0	0	0	0	0	0	3	0	0	0	0	0	0	9	0	0	0
hsa-miR-449c-5p	0	0	0	0	0	0	0	0	0	0	0	0	0	0	3	0	0	0	0	0	4	0	3	0	0	0	0	0	0	0	0	0	0	0	0	0
hsa-miR-4500	28	23	44	71	35	40	0	11	8	0	1	0	0	0	2	0	0	0	0	6	1	5	0	1	1	0	0	0	0	0	1	1	0	0	0	7
hsa-miR-4502	0	0	0	0	0	0	0	0	0	0	0	0	15	12	9	4	0	0	0	0	0	0	0	0	0	0	0	0	0	0	11	9	4	0	0	0
hsa-miR-4504	0	0	0	0	0	0	0	0	0	0	0	0	0	0	0	0	0	0	0	0	0	0	1	0	0	0	0	0	0	0	0	0	0	0	0	0
hsa-miR-4507	0	0	0	0	0	0	0	0	0	0	0	0	127	176	230	18	0	0	0	0	0	0	0	0	0	0	0	0	0	0	46	51	65	9	5	12
hsa-miR-4508	448	518	543	234	357	441	44	118	30	59	0	51	86	68	125	39	26	0	152	84	129	67	85	47	8	20	33	38	12	14	42	97	28	30	17	11
hsa-miR-450a-1-3p	0	0	32	12	19	0	0	0	0	0	0	0	0	11	22	0	0	0	0	0	0	0	0	0	0	0	0	0	0	0	10	7	16	7	0	0
hsa-miR-450a-2-3p	6	0	0	0	8	0	33	0	0	0	0	0	0	1	0	0	20	0	0	5	0	0	0	0	0	0	0	0	3	0	0	0	10	0	8	0
hsa-miR-450a-5p	0	30	29	0	59	32	108	0	7	0	0	0	379	313	372	57	109	128	3	11	2	19	19	0	0	0	2	6	3	10	76	47	69	17	10	39
hsa-miR-450b-3p	0	0	0	0	0	0	0	0	0	0	0	0	0	30	0	0	0	0	0	0	0	0	0	0	0	0	0	0	0	0	0	0	0	0	0	0
hsa-miR-450b-5p	32	27	24	28	42	24	0	3	35	0	0	0	159	145	110	16	15	100	18	3	4	10	0	0	0	0	0	0	5	10	21	19	16	6	4	14
hsa-miR-4511	7	0	0	0	0	0	0	0	8	0	0	0	0	0	0	0	0	0	0	0	0	0	0	0	0	0	0	0	0	0	0	0	0	0	0	0
hsa-miR-4512	0	0	0	0	0	0	0	0	0	0	0	0	0	20	0	0	0	0	0	0	0	0	0	0	0	0	0	0	0	0	0	0	0	0	6	0
hsa-miR-4515	0	0	0	0	0	0	0	0	0	0	0	0	0	0	0	0	0	0	0	0	0	0	0	0	0	0	0	0	0	0	1	0	0	0	0	0
hsa-miR-4516	101	79	46	84	109	84	10	29	14	0	4	70	185	226	168	109	102	48	37	34	31	44	42	52	10	0	0	17	9	6	58	225	70	1	25	4
hsa-miR-4517	0	0	0	0	0	0	0	0	0	0	0	0	0	3	0	4	2	0	3	0	0	0	0	0	0	0	0	0	0	0	0	2	2	0	0	0
hsa-miR-451a	135680	105928	132970	284628	364998	441273	48764	46262	38577	50339	12836	83720	19447	19736	7893	698	79	189	39941	21271	18189	58485	41040	59566	5782	5625	3627	11203	12798	7346	521	179	288	1712	490	668
hsa-miR-451b	0	0	27	0	0	34	0	0	0	4	0	0	0	0	0	0	0	0	8	0	0	0	22	2	0	0	0	0	0	0	0	0	0	0	0	0
hsa-miR-452-3p	64	29	9	15	24	9	0	9	0	0	0	0	0	0	0	0	0	0	0	4	4	0	0	4	0	0	6	0	0	0	0	0	0	0	0	0
hsa-miR-452-5p	409	369	245	115	168	96	16	19	75	3	0	0	0	0	0	0	0	0	61	92	34	35	32	16	18	7	1	5	10	0	0	0	0	0	0	0
hsa-miR-4521	12	0	0	0	0	14	1	0	0	0	0	0	1590	1277	1662	245	160	133	0	0	0	5	0	0	0	0	0	3	0	0	206	240	283	50	36	45
hsa-miR-4523	0	23	0	26	24	0	0	0	0	0	0	39	12	62	10	0	0	0	5	8	0	5	22	11	0	0	0	0	0	0	6	0	0	0	0	0
hsa-miR-4524a-3p	0	0	28	0	0	0	0	0	0	0	0	0	0	0	0	0	0	0	7	0	0	0	0	0	0	0	0	0	0	0	0	0	0	0	0	0
hsa-miR-4525	0	0	0	0	0	0	0	0	0	0	0	0	19	29	51	0	0	0	0	0	0	0	0	0	0	0	0	0	0	0	10	0	0	18	6	1
hsa-miR-4526	11	0	0	0	3	0	0	6	0	0	0	0	0	0	0	0	0	0	4	1	0	0	0	0	0	10	0	0	0	0	0	0	0	0	0	0
hsa-miR-4529-3p	0	0	0	0	0	0	0	0	0	0	0	0	0	0	0	0	0	0	2	0	0	0	0	0	0	0	0	0	0	0	0	0	0	0	0	0
hsa-miR-4532	8	0	44	41	26	125	3	30	0	0	0	0	120	71	157	24	61	18	19	2	16	20	46	20	1	3	5	1	5	0	76	432	61	7	218	4
hsa-miR-4533	96	23	15	0	0	0	18	21	18	0	0	0	0	0	0	0	0	0	5	0	0	0	0	0	0	2	0	0	0	0	0	0	0	0	0	0
hsa-miR-4535	53	48	40	0	0	0	0	23	0	0	0	0	0	0	0	0	0	0	14	15	7	0	0	0	4	0	5	0	0	0	0	0	0	0	0	0
hsa-miR-4536-5p	0	0	0	0	0	8	0	0	0	0	0	0	0	0	0	0	0	0	0	0	0	0	7	0	0	0	0	0	0	0	0	0	0	0	0	0
hsa-miR-4539	0	0	0	0	0	0	0	0	0	0	0	0	0	0	0	0	0	0	0	0	0	0	0	0	0	0	0	0	0	0	0	0	0	0	1	0
hsa-miR-454-3p	990	697	1089	752	1528	1415	240	179	297	52	13	219	125	112	135	40	17	32	164	129	117	181	221	141	52	10	18	29	62	27	19	4	15	5	11	0
hsa-miR-454-5p	94	53	116	7	62	56	59	9	19	0	0	12	81	33	68	42	0	26	7	0	4	6	0	2	18	0	7	12	0	0	1	0	0	1	8	0
hsa-miR-455-3p	0	0	0	0	0	44	0	0	0	0	0	0	280	257	278	34	109	31	0	0	0	0	0	0	0	0	0	0	0	0	12	21	0	20	13	20
hsa-miR-455-5p	0	0	0	0	0	0	0	0	0	0	0	0	200	207	233	31	0	24	0	0	0	0	0	0	0	0	0	0	0	0	23	66	57	0	7	0
hsa-miR-4632-3p	0	0	0	0	0	0	0	0	0	0	0	0	0	0	0	0	0	0	0	0	0	0	0	0	0	0	0	0	12	0	0	0	0	0	0	0
hsa-miR-4634	0	0	0	0	0	0	0	0	0	0	0	0	0	0	0	0	0	0	0	0	0	0	0	0	0	0	0	1	0	0	0	0	0	0	0	0
hsa-miR-4636	29	0	0	0	0	0	0	0	0	0	0	0	0	0	0	0	0	0	0	0	0	0	0	0	0	0	0	0	0	0	0	0	0	0	0	0
hsa-miR-4637	0	0	0	0	0	0	0	0	0	0	0	0	0	0	0	0	0	0	0	0	0	0	0	0	0	0	0	0	0	0	0	0	0	0	0	0
hsa-miR-4638-3p	0	0	0	0	0	0	0	0	0	0	0	0	24	81	48	18	0	0	0	0	0	0	0	0	0	0	0	0	0	0	3	7	10	0	0	0
hsa-miR-4638-5p	15	23	0	0	0	0	0	0	0	0	0	0	0	0	0	0	0	0	0	0	3	0	0	0	0	0	0	0	0	0	0	0	0	0	0	0
hsa-miR-4639-3p	0	0	0	0	10	0	0	0	0	0	0	0	0	0	0	0	0	0	0	0	0	0	0	0	0	0	0	0	0	0	0	0	0	0	0	0
hsa-miR-4639-5p	0	0	0	0	0	0	0	0	0	0	0	0	0	0	0	0	0	0	0	0	0	0	0	0	0	0	0	0	0	0	0	0	0	0	0	0
hsa-miR-4640-3p	0	0	0	0	0	0	0	0	0	0	0	0	0	14	0	0	0	0	0	0	0	0	0	0	0	0	0	0	0	0	0	0	5	0	0	0
hsa-miR-4640-5p	0	0	0	0	0	0	0	0	0	0	0	0	37	26	0	31	0	0	0	0	0	0	0	0	0	0	0	0	0	0	8	0	0	0	0	0
hsa-miR-4644	11	0	0	0	0	0	13	0	0	0	0	0	13	0	0	0	13	1	0	2	0	0	0	0	0	0	0	0	0	0	10	5	4	0	0	0
hsa-miR-4645-3p	25	0	0	0	0	0	0	0	0	0	0	0	2	0	20	0	0	0	0	0	0	0	7	0	0	0	0	0	0	0	0	0	0	0	0	0
hsa-miR-4645-5p	0	0	0	0	0	0	0	0	0	0	0	0	0	0	0	0	0	0	0	0	0	0	0	0	0	0	0	0	0	0	0	0	0	0	0	0
hsa-miR-4646-3p	92	46	21	56	22	60	3	21	0	0	0	16	11	0	21	0	0	0	17	13	19	8	6	11	0	0	0	0	1	7	0	0	0	0	0	0
hsa-miR-4646-5p	37	8	0	21	0	0	0	0	0	0	0	0	17	0	0	0	0	0	0	2	0	0	19	0	0	2	0	0	0	0	0	0	0	0	0	0
hsa-miR-4647	20	32	0	0	0	0	0	0	0	0	0	0	0	42	0	11	7	0	0	0	0	0	0	1	0	0	0	0	0	0	0	0	0	0	0	0
hsa-miR-4648	0	0	0	0	17	0	0	0	0	0	0	0	0	0	0	0	0	0	0	0	0	0	0	0	0	0	0	0	0	0	3	0	0	0	0	0
hsa-miR-4649-3p	0	0	0	0	0	0	0	0	0	0	0	0	0	26	0	0	0	0	0	0	0	0	0	0	0	0	0	0	0	0	0	0	0	0	0	0
hsa-miR-4649-5p	0	0	0	0	0	0	0	0	0	0	0	0	24	1	0	0	0	0	0	0	0	0	0	0	0	0	0	0	0	0	0	0	0	0	0	0
hsa-miR-4651	0	0	0	0	0	0	0	0	0	0	0	0	51	65	38	0	0	0	0	0	0	0	0	0	0	0	0	0	0	0	8	28	25	0	0	0
hsa-miR-4653-3p	0	0	0	0	0	0	0	0	0	0	0	0	25	0	0	0	0	0	0	0	0	0	0	0	0	0	0	0	0	0	0	0	0	0	0	0
hsa-miR-4654	0	35	45	0	0	0	0	0	0	0	0	0	3	0	0	0	0	0	0	0	0	0	0	0	0	0	0	0	0	0	0	8	0	1	0	0
hsa-miR-4655-3p	0	0	0	0	0	0	0	0	0	0	0	0	0	14	4	0	0	0	0	0	0	0	0	0	0	0	0	0	0	0	0	0	0	0	0	0
hsa-miR-4655-5p	0	0	0	0	0	0	0	0	0	0	0	0	4	0	4	0	0	35	0	0	0	0	0	0	0	0	0	0	0	0	0	0	0	0	0	0
hsa-miR-4656	0	0	6	0	0	0	0	0	0	0	0	0	0	0	8	0	0	0	0	0	0	0	0	0	8	0	0	0	0	0	0	0	0	0	0	0
hsa-miR-4657	25	0	25	0	0	0	0	22	0	0	0	0	13	0	0	0	0	0	0	0	0	0	0	0	0	0	0	0	0	0	0	6	0	0	0	0
hsa-miR-4658	0	0	0	0	0	0	0	0	0	0	0	0	0	0	3	0	0	0	0	0	0	0	0	0	0	0	0	0	0	0	0	0	0	0	0	0
hsa-miR-4659a-3p	38	25	0	0	24	51	26	0	9	0	0	0	0	0	0	0	0	0	0	0	3	0	3	0	0	0	5	0	0	0	0	0	0	0	0	0
hsa-miR-4659a-5p	12	0	0	0	0	0	0	0	0	0	0	0	0	0	0	11	0	0	12	0	0	0	0	0	0	0	0	0	0	0	0	0	4	0	0	0
hsa-miR-4659b-3p	15	36	25	31	41	31	10	0	0	0	0	17	0	0	0	0	0	0	20	5	5	0	0	6	0	0	6	0	0	0	0	0	0	0	0	0
hsa-miR-4660	0	0	0	3	0	0	0	0	0	0	0	0	0	0	0	0	0	0	0	2	0	0	0	0	0	0	0	0	0	0	0	0	0	0	0	0
hsa-miR-4661-5p	22	0	0	0	0	0	0	0	0	0	0	0	0	8	0	23	0	0	0	11	0	0	0	0	0	0	0	0	0	0	0	5	0	0	0	0
hsa-miR-4662a-3p	59	0	0	0	23	0	0	0	0	0	0	0	0	0	0	0	0	0	0	2	0	0	0	0	0	0	0	0	0	0	0	0	0	0	3	0
hsa-miR-4662a-5p	20	0	16	33	19	0	0	0	0	0	0	0	0	8	0	0	0	0	4	14	0	0	0	0	0	3	0	0	10	0	0	0	0	0	0	0
hsa-miR-4662b	0	0	0	0	0	39	0	0	0	0	0	0	0	0	0	0	0	0	0	0	0	0	0	0	0	0	0	0	0	0	0	0	0	0	0	0
hsa-miR-4664-3p	0	0	0	0	0	0	0	0	0	0	0	0	162	49	59	26	0	0	0	0	0	0	0	0	0	0	0	0	0	0	9	10	22	1	2	0
hsa-miR-4664-5p	32	0	33	38	0	0	0	0	0	0	0	0	926	718	803	33	37	103	6	9	2	3	0	0	0	0	0	0	0	5	175	210	197	36	36	20
hsa-miR-4665-3p	0	0	0	0	0	0	0	0	0	0	0	0	0	0	0	0	0	0	0	0	0	1	0	0	0	0	0	0	0	0	0	0	0	0	0	0
hsa-miR-4665-5p	190	98	136	36	0	103	21	30	45	0	0	0	75	42	47	0	0	0	60	24	37	12	12	10	18	6	6	0	4	0	28	8	23	0	0	0
hsa-miR-4667-3p	0	21	32	0	60	20	0	0	0	0	0	0	0	0	0	0	0	0	25	0	0	0	0	0	0	0	0	0	3	0	5	0	0	0	0	0
hsa-miR-4667-5p	23	31	0	0	0	0	0	0	0	0	0	0	0	0	26	0	0	0	0	0	0	0	0	3	0	0	0	0	0	0	6	3	0	0	0	0
hsa-miR-4668-3p	0	0	0	0	0	0	0	0	0	0	0	0	10	18	0	0	0	0	0	0	0	0	0	0	0	0	0	0	0	0	10	1	3	0	0	1
hsa-miR-4668-5p	13	0	23	0	0	0	0	0	0	0	0	0	16	26	49	0	0	4	0	0	1	0	0	0	0	0	0	0	0	0	13	16	7	1	1	0
hsa-miR-4671-5p	0	0	0	0	0	0	0	0	0	0	0	0	11	0	8	0	0	0	0	0	0	0	0	0	0	0	0	0	0	0	0	0	0	0	0	0
hsa-miR-4672	0	0	4	0	0	0	0	0	0	0	0	0	0	0	0	0	0	0	0	0	0	0	0	0	0	0	0	0	0	0	0	0	0	0	0	0
hsa-miR-4673	0	0	0	3	0	0	0	0	0	0	0	0	0	0	0	0	0	0	0	0	0	0	0	0	0	0	0	0	0	0	7	0	4	0	0	0
hsa-miR-4674	0	0	0	0	0	0	0	0	0	0	0	0	0	0	1	0	0	0	0	0	0	0	0	0	0	0	0	0	0	0	0	0	0	0	0	0
hsa-miR-4676-3p	0	0	0	0	0	0	0	0	0	0	0	25	0	0	0	0	0	0	8	0	0	0	0	0	0	0	0	0	0	0	0	0	0	0	0	0
hsa-miR-4676-5p	53	17	52	23	15	25	8	21	18	0	0	22	0	0	3	0	0	0	6	22	0	11	0	0	0	0	4	0	4	0	0	0	0	0	0	0
hsa-miR-4677-3p	0	0	14	0	23	19	0	0	13	7	0	0	105	111	97	40	39	27	2	0	0	0	0	5	0	1	0	0	0	0	2	0	17	0	0	0
hsa-miR-4677-5p	0	0	0	0	0	0	0	0	0	0	0	0	13	41	13	0	11	0	0	0	0	0	0	0	0	0	0	0	0	0	6	0	0	3	0	9
hsa-miR-4682	0	0	0	0	0	0	0	0	0	0	0	0	20	0	0	0	0	0	0	0	0	0	0	0	0	0	0	0	0	0	0	0	0	0	0	0
hsa-miR-4683	0	0	0	0	0	0	0	0	0	0	0	0	62	74	69	10	29	3	0	0	0	0	0	0	0	0	0	0	0	0	17	8	4	0	15	0
hsa-miR-4685-3p	126	62	50	55	51	45	9	22	0	3	0	42	8	0	7	0	16	0	7	14	18	4	16	11	0	0	0	6	0	1	0	7	1	0	0	0
hsa-miR-4687-3p	0	0	0	0	0	0	0	0	0	0	0	0	47	0	65	24	0	0	0	0	0	0	0	0	0	0	0	0	0	0	5	20	10	0	1	2
hsa-miR-4687-5p	22	27	17	0	38	62	0	0	22	0	0	0	0	53	0	0	0	0	5	1	6	14	0	0	0	0	0	0	0	2	6	0	0	0	0	0
hsa-miR-4688	23	5	24	0	20	0	15	0	0	0	0	0	0	0	0	0	0	0	0	10	0	4	0	0	0	0	12	0	0	0	0	0	0	0	0	0
hsa-miR-4689	0	0	0	0	0	0	0	0	0	0	0	0	14	29	64	0	0	0	0	0	3	0	0	0	0	0	0	0	0	0	13	27	9	7	0	3
hsa-miR-4690-3p	0	0	3	0	0	21	0	0	0	0	0	0	29	2	0	0	0	0	0	0	0	5	0	0	0	0	0	0	0	0	0	0	0	0	0	0
hsa-miR-4690-5p	0	0	0	0	0	0	0	0	0	0	0	0	16	0	19	0	11	0	0	0	0	0	0	0	0	0	0	0	0	0	7	15	17	0	0	4
hsa-miR-4691-3p	0	0	0	0	0	0	0	0	0	0	0	0	0	0	0	0	0	0	0	0	0	0	0	0	0	0	0	0	0	0	0	0	0	0	0	0
hsa-miR-4691-5p	0	0	0	0	0	0	0	0	0	0	0	0	20	0	0	0	0	0	0	0	0	0	0	0	0	0	0	0	0	0	0	0	0	0	0	0
hsa-miR-4692	0	0	0	0	0	0	0	0	0	0	0	0	0	0	0	0	0	0	0	0	0	0	0	0	0	0	0	0	0	0	1	0	0	0	0	0
hsa-miR-4694-5p	0	0	0	0	0	0	0	0	0	0	0	0	0	0	0	0	0	0	0	0	0	0	0	0	0	0	0	0	0	0	0	0	7	0	0	0
hsa-miR-4695-3p	0	0	0	0	0	0	0	0	0	0	0	0	0	0	19	0	0	21	0	0	0	0	0	0	0	0	0	0	0	0	0	0	0	0	0	0
hsa-miR-4697-3p	0	0	0	0	0	0	0	0	0	0	0	0	0	0	0	0	0	0	0	0	0	0	0	0	0	0	0	0	0	0	0	0	0	0	1	0
hsa-miR-4698	0	0	0	28	0	0	0	0	0	0	0	0	0	0	0	0	0	0	0	0	0	0	0	0	0	0	0	0	0	0	0	0	0	0	0	0
hsa-miR-4701-3p	18	8	21	8	2	0	17	0	0	11	0	0	0	0	0	0	0	0	18	5	11	0	0	11	0	2	2	0	1	0	0	0	0	0	0	0
hsa-miR-4701-5p	112	29	36	10	3	7	0	44	0	0	0	0	0	0	12	0	0	0	44	6	13	6	9	0	0	0	0	0	1	0	0	1	0	0	0	0
hsa-miR-4706	0	0	4	0	7	0	0	0	0	0	0	0	63	22	27	5	0	37	0	0	0	0	0	0	1	0	0	0	0	0	50	24	16	5	1	2
hsa-miR-4707-3p	168	149	156	29	91	26	34	19	45	0	0	0	515	340	423	67	45	95	123	75	43	16	6	20	11	12	8	0	0	5	163	113	97	10	22	16
hsa-miR-4707-5p	0	0	0	0	0	0	0	0	0	0	0	0	0	5	0	0	8	0	0	3	0	0	0	0	0	0	0	0	0	0	12	8	14	0	19	0
hsa-miR-4708-3p	24	0	0	0	0	0	0	0	0	0	0	0	91	53	0	0	18	12	0	6	0	0	0	0	0	0	0	0	0	0	38	5	8	6	14	0
hsa-miR-4708-5p	0	0	0	0	0	0	0	0	0	0	0	0	39	11	19	0	0	0	5	0	0	0	0	0	0	0	0	0	0	0	0	8	0	4	0	0
hsa-miR-4710	2	5	0	0	0	0	0	0	0	0	0	0	0	9	3	0	0	3	6	0	0	0	0	0	0	12	0	0	0	0	8	4	14	0	0	13
hsa-miR-4712-3p	0	0	0	0	0	0	0	0	0	0	0	0	0	0	0	0	0	0	0	1	0	0	0	0	0	0	0	0	0	0	0	0	0	0	0	0
hsa-miR-4713-3p	0	0	0	0	0	0	0	0	0	0	0	0	0	0	0	0	0	0	0	0	0	0	0	0	0	0	5	0	0	0	0	0	0	0	0	0
hsa-miR-4714-3p	49	0	0	19	42	0	0	0	0	0	0	0	0	0	0	0	0	0	0	0	3	0	0	0	0	0	3	0	0	0	0	0	0	0	0	0
hsa-miR-4716-3p	0	0	22	0	0	0	23	0	0	0	0	0	0	0	0	0	0	0	0	0	0	0	0	0	0	0	0	0	0	0	0	0	0	0	0	0
hsa-miR-4717-5p	3	0	0	0	0	0	0	0	6	0	0	0	0	0	0	0	0	0	0	0	0	0	0	0	0	0	0	0	0	0	0	0	0	0	0	0
hsa-miR-4721	0	0	0	0	0	0	0	0	0	0	0	0	0	0	0	0	0	0	0	0	0	0	0	0	0	0	0	0	0	0	0	0	0	0	0	0
hsa-miR-4722-5p	0	0	0	0	0	14	0	0	0	0	0	0	0	0	12	0	0	0	0	2	14	0	0	0	0	0	0	0	0	0	0	0	0	0	0	0
hsa-miR-4723-3p	0	0	0	0	9	0	0	0	0	0	0	0	9	12	0	0	0	0	0	0	0	0	0	0	0	0	1	0	0	0	3	0	10	0	0	0
hsa-miR-4723-5p	0	0	1	0	0	0	0	0	0	0	0	34	0	3	26	0	0	0	0	0	0	0	0	0	4	0	0	0	0	2	0	0	3	0	0	0
hsa-miR-4725-3p	0	0	0	0	0	0	0	0	0	0	0	0	184	331	262	130	45	49	0	0	0	0	0	0	0	0	0	0	0	0	34	39	44	0	7	14
hsa-miR-4725-5p	0	0	0	0	0	0	0	0	0	0	0	0	5	13	39	0	0	24	0	0	0	0	0	0	0	0	0	0	0	0	0	5	0	0	0	8
hsa-miR-4726-3p	0	0	0	0	0	0	0	0	0	0	0	0	0	12	0	0	0	0	0	0	3	0	0	0	0	0	0	0	0	0	0	0	0	0	0	0
hsa-miR-4726-5p	0	0	0	0	6	0	0	0	0	0	0	0	29	22	12	18	0	28	0	0	0	0	0	0	0	0	0	0	0	0	6	9	18	0	0	0
hsa-miR-4727-3p	19	0	0	0	0	0	8	0	0	0	0	1	0	0	0	0	0	0	0	0	0	0	0	0	0	0	0	0	0	0	0	0	0	0	0	0
hsa-miR-4728-3p	0	0	0	0	0	0	0	0	0	0	0	0	1	15	0	0	0	0	0	0	0	0	0	0	0	0	0	0	0	0	0	3	0	0	0	0
hsa-miR-4728-5p	0	0	0	0	0	0	41	0	0	0	0	0	25	43	0	0	0	0	0	0	0	0	0	0	0	0	0	0	0	0	4	1	8	0	0	0
hsa-miR-4729	0	0	0	0	0	0	0	0	0	0	0	0	0	0	0	0	0	0	0	0	0	0	0	14	0	0	0	0	0	0	0	0	0	0	0	0
hsa-miR-4730	0	0	0	0	0	0	0	0	0	0	0	0	10	0	35	0	0	0	0	0	0	0	0	0	0	4	0	0	0	0	0	3	0	0	0	0
hsa-miR-4731-3p	0	0	0	0	0	0	0	0	0	0	0	0	0	0	0	0	0	0	0	0	0	0	0	0	0	0	0	0	0	0	0	0	1	0	0	0
hsa-miR-4731-5p	0	0	0	0	0	0	0	0	0	2	0	0	13	0	29	0	0	24	0	0	0	0	0	0	0	0	0	0	0	0	2	0	0	0	0	0
hsa-miR-4732-3p	33	81	155	90	137	91	9	15	0	6	0	42	14	0	2	0	0	0	9	21	12	17	12	14	0	11	0	2	4	0	0	0	0	0	0	0
hsa-miR-4732-5p	73	54	24	22	58	16	0	14	0	27	0	23	0	0	0	0	0	0	3	0	7	6	0	6	0	2	0	0	0	0	0	0	0	0	0	0
hsa-miR-4733-3p	0	11	0	0	0	0	0	0	0	0	0	0	0	0	0	0	0	0	0	0	0	0	0	0	0	0	0	0	0	0	0	0	0	0	0	0
hsa-miR-4734	19	0	0	0	9	0	0	4	0	0	0	0	22	0	26	0	0	0	17	0	2	3	0	0	0	0	0	0	0	0	0	2	3	0	0	5
hsa-miR-4738-3p	0	7	30	22	32	13	38	0	31	0	0	1	9	0	88	0	0	0	6	10	0	2	3	0	0	0	0	0	0	0	0	4	1	0	0	0
hsa-miR-4739	0	0	0	0	0	0	0	0	0	0	0	0	0	57	24	0	0	0	0	0	0	0	0	0	0	0	0	0	0	0	6	0	15	0	0	0
hsa-miR-4740-3p	0	0	0	0	0	0	0	1	0	0	0	0	0	0	0	0	0	0	0	0	0	0	0	0	0	0	0	0	0	0	0	0	0	0	0	0
hsa-miR-4741	0	0	10	33	0	0	0	0	0	0	0	0	123	210	90	39	0	19	0	7	0	0	3	0	0	0	0	0	0	0	38	51	44	2	0	2
hsa-miR-4742-3p	10	0	6	0	9	49	0	0	0	0	0	0	2	0	0	0	0	0	1	4	0	0	0	0	0	0	1	0	0	0	0	0	0	0	0	0
hsa-miR-4742-5p	0	0	0	41	7	2	0	11	0	0	0	0	0	0	0	0	0	0	4	0	0	4	4	3	0	3	0	0	0	0	0	0	0	0	0	0
hsa-miR-4743-3p	0	0	0	0	0	0	0	0	0	0	0	8	0	14	0	0	0	0	0	0	0	0	0	0	0	0	0	0	0	0	0	0	0	0	0	0
hsa-miR-4743-5p	18	31	126	0	18	15	3	0	0	0	0	0	0	0	0	0	0	0	0	0	0	4	0	0	0	0	0	0	0	0	0	3	0	0	0	0
hsa-miR-4744	19	0	0	0	0	0	0	0	0	0	0	0	0	0	0	0	0	0	0	0	0	0	0	0	0	0	0	0	0	0	0	0	0	0	0	0
hsa-miR-4745-3p	12	0	0	0	0	0	0	0	0	0	0	0	0	30	19	0	4	0	0	0	3	0	0	0	0	0	0	0	0	0	0	0	0	0	0	0
hsa-miR-4745-5p	16	0	0	0	0	0	0	0	0	0	0	0	0	17	10	0	11	13	7	0	0	0	0	0	0	0	0	0	0	0	15	0	4	0	14	0
hsa-miR-4746-3p	0	0	0	0	0	0	0	0	0	0	0	0	0	0	0	0	0	0	0	0	0	0	0	0	0	0	0	0	0	0	0	0	10	0	0	0
hsa-miR-4746-5p	39	51	0	0	45	94	0	0	7	0	0	0	86	70	104	0	0	0	3	0	7	0	3	0	0	0	0	0	0	3	17	0	0	0	0	0
hsa-miR-4747-3p	0	0	0	0	0	0	0	0	0	0	0	0	85	62	44	0	13	0	0	0	0	0	1	0	0	0	0	0	0	0	22	6	31	0	0	0
hsa-miR-4747-5p	0	0	0	0	0	0	0	0	0	0	0	0	47	81	26	14	9	0	0	0	6	0	0	0	0	0	0	8	0	0	18	24	15	0	0	0
hsa-miR-4748	11	0	4	0	0	17	19	18	22	0	0	0	67	49	58	41	0	0	5	0	0	0	0	0	0	0	0	0	0	0	10	14	0	2	0	5
hsa-miR-4749-3p	0	0	6	0	20	0	0	0	0	0	0	0	53	35	72	28	0	0	2	0	0	1	4	0	0	0	0	0	0	4	0	0	0	0	0	0
hsa-miR-4749-5p	0	11	0	13	0	0	0	0	0	0	0	0	0	22	0	11	0	0	0	6	0	0	0	0	0	0	0	0	0	0	9	0	0	2	0	2
hsa-miR-4750-3p	2	0	0	0	0	0	0	0	0	0	0	0	0	1	0	0	0	0	0	0	0	5	0	0	0	0	0	0	2	0	0	0	0	0	0	0
hsa-miR-4750-5p	70	25	15	0	32	15	0	10	13	0	0	0	37	44	0	0	0	5	1	5	13	0	5	2	0	0	4	0	0	0	1	4	14	0	0	5
hsa-miR-4752	0	0	0	0	0	0	0	0	0	0	0	0	0	19	0	0	0	0	0	0	0	0	0	0	0	0	0	0	0	0	0	0	0	0	0	0
hsa-miR-4753-5p	0	0	0	0	0	0	0	0	0	0	0	0	0	0	0	0	0	0	0	0	0	0	2	5	0	0	0	0	0	0	0	0	0	0	0	0
hsa-miR-4754	0	14	0	0	0	0	0	0	0	0	0	0	0	0	0	10	0	0	0	0	3	0	0	0	0	0	0	0	0	0	0	0	0	0	0	0
hsa-miR-4755-3p	0	0	15	0	0	0	0	0	0	0	0	0	0	0	7	0	0	0	0	0	0	0	5	0	0	0	0	0	0	0	8	0	6	0	0	0
hsa-miR-4755-5p	0	0	6	0	12	0	14	0	0	0	0	0	0	0	0	0	0	34	0	0	0	0	0	0	0	0	0	0	0	0	0	0	0	3	0	0
hsa-miR-4758-3p	0	0	0	0	0	0	0	0	0	0	0	0	0	8	59	0	9	12	0	0	0	0	0	0	0	0	0	0	0	0	25	1	26	2	5	22
hsa-miR-4758-5p	0	0	0	0	0	0	0	0	0	0	0	0	28	67	37	4	9	21	0	0	0	0	0	0	0	0	0	0	0	0	13	4	12	0	7	0
hsa-miR-4759	0	0	0	0	0	0	0	0	0	0	0	0	0	19	0	0	0	0	0	0	0	0	0	0	0	0	0	0	0	0	0	0	0	0	0	0
hsa-miR-4761-3p	0	0	0	0	0	0	0	0	0	0	0	0	2	8	0	0	0	0	0	0	0	0	0	0	0	0	0	0	0	0	0	6	2	0	0	0
hsa-miR-4761-5p	0	0	0	0	0	0	0	0	0	0	0	0	0	0	19	0	0	0	0	0	0	0	0	0	0	0	0	0	0	0	0	0	0	0	0	0
hsa-miR-4762-5p	0	16	0	18	6	0	0	0	0	0	0	0	24	0	0	0	0	0	0	0	0	0	0	0	0	0	0	0	0	0	0	0	2	0	0	0
hsa-miR-4763-3p	0	0	0	0	0	0	0	0	0	0	0	0	63	9	7	10	0	0	0	0	0	0	0	0	0	0	0	0	0	0	9	9	7	0	0	0
hsa-miR-4763-5p	0	0	0	0	0	0	0	0	0	0	0	0	34	4	4	12	7	0	0	0	0	0	0	0	0	0	0	0	0	0	6	12	0	3	0	0
hsa-miR-4766-3p	16	0	23	0	0	11	0	0	0	0	0	0	0	0	19	0	0	0	0	0	0	0	0	0	0	10	0	0	0	0	0	5	0	0	0	0
hsa-miR-4766-5p	0	0	0	0	0	0	0	0	0	0	0	0	0	0	0	0	0	0	0	0	0	0	0	0	0	0	0	0	0	0	0	0	0	0	0	0
hsa-miR-4767	0	0	0	26	0	0	0	0	0	0	0	0	50	61	24	0	0	0	0	5	0	0	7	0	0	0	0	0	0	0	0	21	3	0	9	0
hsa-miR-4768-3p	0	0	2	0	0	0	0	0	11	0	0	0	0	0	0	0	0	0	0	0	0	0	3	0	0	0	0	0	0	0	9	0	0	0	0	0
hsa-miR-4768-5p	0	0	0	0	0	0	0	0	0	0	0	0	0	26	14	0	0	19	0	0	0	0	0	0	0	0	0	0	0	0	5	0	0	0	0	0
hsa-miR-4769-3p	0	0	2	0	0	0	0	0	0	0	0	0	0	0	0	0	0	0	0	0	0	0	0	0	0	0	0	0	0	0	0	0	0	0	0	0
hsa-miR-4769-5p	0	2	0	0	0	0	0	0	0	0	0	0	0	0	0	0	0	0	0	0	0	0	0	0	0	0	0	0	0	0	0	0	0	0	0	0
hsa-miR-4770	0	10	5	0	0	0	0	0	0	0	0	0	0	0	0	0	0	0	0	0	0	0	0	0	0	0	0	0	0	0	0	0	0	0	0	0
hsa-miR-4772-3p	0	0	0	0	0	0	0	0	0	0	0	0	0	0	0	0	0	0	0	0	0	0	0	0	0	0	0	0	0	0	0	0	0	0	0	0
hsa-miR-4772-5p	3	0	0	0	16	19	0	0	0	0	0	0	13	0	0	0	0	0	0	0	0	0	0	0	0	0	0	0	0	0	0	0	0	0	0	0
hsa-miR-4774-5p	0	0	0	0	0	0	0	0	0	0	0	0	0	0	0	0	0	0	0	0	0	4	0	0	0	0	0	0	0	0	0	0	0	0	0	0
hsa-miR-4775	0	0	0	0	0	0	0	0	0	0	0	0	0	0	0	0	0	0	0	0	0	0	0	0	0	0	0	0	0	0	0	0	0	1	0	0
hsa-miR-4777-5p	0	0	0	0	0	0	0	0	0	0	0	0	0	0	0	0	0	0	0	0	0	0	0	0	0	0	0	0	0	0	2	0	0	0	0	0
hsa-miR-4779	0	0	24	0	0	0	0	0	0	0	0	0	0	0	0	0	0	0	0	0	0	0	0	0	0	0	0	0	0	0	0	0	0	0	0	0
hsa-miR-4781-3p	0	0	45	0	31	18	0	0	0	0	0	0	0	0	0	0	0	0	0	5	0	0	0	3	0	0	0	0	0	0	0	11	0	0	0	0
hsa-miR-4781-5p	20	0	0	0	0	0	0	0	0	0	0	0	0	0	0	0	0	0	0	0	0	0	0	0	0	0	0	0	0	0	0	0	0	0	0	0
hsa-miR-4782-3p	0	0	0	0	0	0	0	0	0	0	0	0	0	0	0	0	0	0	0	0	0	0	0	0	0	0	0	0	0	0	0	0	0	0	0	0
hsa-miR-4783-3p	0	0	0	0	0	0	0	0	0	0	0	0	0	0	17	11	0	0	0	0	0	0	0	0	0	0	0	0	0	0	3	0	1	0	0	0
hsa-miR-4783-5p	0	0	0	0	0	0	0	0	0	0	0	0	0	3	0	0	0	0	0	0	0	0	0	0	0	0	0	0	0	0	0	0	6	0	0	0
hsa-miR-4784	0	21	0	0	8	0	0	0	0	0	0	0	0	10	14	0	20	0	0	0	0	0	3	0	0	0	0	0	0	0	0	0	22	0	19	0
hsa-miR-4785	60	72	29	21	85	111	0	0	19	21	0	41	140	184	319	21	27	22	26	0	4	4	6	0	3	0	0	1	17	1	45	57	21	8	1	13
hsa-miR-4786-3p	13	16	5	0	0	0	0	0	0	0	0	0	5	0	0	0	0	0	0	4	0	0	0	0	0	0	0	0	0	0	10	21	10	0	6	0
hsa-miR-4786-5p	0	0	0	0	0	11	0	0	0	0	0	0	0	15	0	0	0	26	0	0	0	0	0	0	0	0	0	0	0	0	0	2	0	0	0	0
hsa-miR-4787-3p	16	58	37	0	0	2	4	0	0	0	0	0	655	592	576	103	83	26	2	1	0	6	5	0	0	0	0	0	0	0	130	122	72	3	21	14
hsa-miR-4787-5p	0	0	0	0	0	0	0	0	0	0	0	0	44	31	19	0	0	0	0	0	0	0	0	0	0	0	0	0	8	0	10	10	28	0	0	0
hsa-miR-4789-3p	0	0	0	0	0	0	0	0	0	0	0	0	0	0	0	0	0	0	0	0	0	0	0	0	0	0	0	0	0	0	0	0	0	0	0	0
hsa-miR-4791	0	0	0	0	56	32	0	0	0	0	0	6	122	268	260	96	99	76	3	0	0	0	0	0	0	0	0	0	0	0	46	0	17	1	0	2
hsa-miR-4794	0	0	0	0	0	0	0	0	0	0	0	0	0	0	1	0	0	0	0	0	0	0	0	0	0	0	0	0	0	0	0	0	0	0	0	0
hsa-miR-4797-5p	0	0	15	0	0	0	0	0	0	0	0	0	0	0	0	0	0	0	0	0	0	0	0	0	0	2	0	0	0	0	0	0	0	0	0	0
hsa-miR-4798-3p	0	0	0	0	0	0	0	0	0	0	0	0	0	0	0	0	0	0	0	0	0	0	0	0	0	0	0	0	0	0	5	0	0	0	0	0
hsa-miR-4798-5p	0	0	0	0	0	0	0	0	0	0	0	0	0	46	0	0	0	0	0	0	0	0	0	0	0	0	0	0	0	0	0	0	0	0	0	0
hsa-miR-4802-3p	0	0	0	0	0	0	0	0	0	0	0	0	7	0	58	0	0	0	0	0	0	0	0	0	0	0	0	0	0	0	0	0	6	0	0	0
hsa-miR-4804-3p	0	28	0	0	0	0	0	0	0	0	0	0	0	0	0	0	0	11	0	0	0	0	0	0	0	0	0	0	0	0	0	0	0	0	0	0
hsa-miR-483-3p	77	65	0	49	93	37	0	0	36	0	0	44	1452	1309	1355	254	140	221	23	10	0	13	3	14	1	0	0	8	0	1	269	190	166	26	38	20
hsa-miR-483-5p	236	373	173	165	178	230	33	36	22	28	0	0	2861	2627	2992	460	363	581	76	32	100	41	41	13	2	20	35	13	7	6	772	860	589	138	106	123
hsa-miR-484	29886	20965	25193	14633	18838	15098	6000	6697	5669	636	119	2114	5381	6657	5889	1259	993	1237	6786	5316	4056	2978	2576	2538	1237	889	871	492	994	719	1049	997	962	162	261	197
hsa-miR-485-3p	5727	2869	3811	161	287	336	1075	1313	1301	12	0	14	12	0	0	7	0	0	922	816	620	40	24	35	93	120	119	5	3	14	3	0	0	8	0	0
hsa-miR-485-5p	1338	1085	1152	11	27	53	315	201	195	37	0	0	0	0	9	21	0	0	246	226	169	8	6	26	30	25	52	4	0	0	0	0	0	0	0	0
hsa-miR-486-3p	735	750	610	1032	1140	1275	246	95	199	390	0	205	0	0	0	0	0	0	165	128	96	118	138	113	28	29	2	25	34	16	0	0	0	0	0	0
hsa-miR-486-5p	81837	72712	90974	64224	84811	81522	19733	20124	20447	9541	972	15792	827	1402	597	202	1	46	12579	10991	8468	9008	8996	7151	2569	2046	2086	1599	2113	1958	135	35	107	81	165	146
hsa-miR-487a-3p	818	706	538	1	43	95	54	83	86	0	0	0	0	0	0	0	0	0	66	52	54	1	2	0	6	13	20	0	0	0	0	0	0	0	0	0
hsa-miR-487a-5p	614	728	591	0	35	31	93	109	116	0	0	48	0	0	0	14	0	0	91	115	112	9	13	0	2	18	20	0	0	6	0	0	0	0	0	0
hsa-miR-487b-3p	5292	4251	4496	243	225	124	1250	1130	1165	28	0	14	19	7	40	0	0	0	613	509	464	57	20	36	114	89	52	22	10	12	12	0	0	0	0	0
hsa-miR-487b-5p	18	46	85	0	0	0	0	0	0	0	0	0	0	0	0	0	0	0	11	12	0	0	0	0	0	6	0	0	0	0	0	0	0	0	0	0
hsa-miR-488-3p	0	0	0	0	0	0	0	0	0	0	0	0	0	24	0	0	0	0	0	0	0	0	0	0	0	0	0	0	0	0	0	0	0	0	0	0
hsa-miR-489-3p	28	0	0	20	0	0	0	0	0	0	0	0	0	0	0	0	0	0	0	0	0	0	0	0	0	0	0	0	0	0	0	0	0	0	0	0
hsa-miR-490-3p	0	8	62	19	0	16	0	0	0	0	0	0	0	0	0	0	0	0	0	0	3	0	0	0	0	0	0	0	0	0	0	0	0	0	0	0
hsa-miR-490-5p	91	9	0	24	0	27	0	0	0	0	0	0	0	0	0	0	0	0	7	8	0	0	0	16	0	0	6	0	0	0	0	0	0	0	0	0
hsa-miR-491-3p	0	0	0	0	22	0	0	0	0	0	0	0	0	12	16	0	0	0	0	0	3	0	0	0	0	0	8	0	0	0	6	1	0	0	0	2
hsa-miR-491-5p	315	423	297	360	457	521	138	101	55	0	0	97	1240	1364	1261	205	133	127	107	84	70	93	74	39	26	17	0	15	16	12	309	245	179	27	16	17
hsa-miR-492	0	0	0	0	0	0	0	0	0	0	0	0	0	0	12	0	17	0	0	0	0	0	0	0	0	0	0	0	0	0	0	0	0	0	0	0
hsa-miR-493-3p	702	741	767	0	0	84	191	129	314	0	0	0	0	0	0	0	0	0	206	150	124	0	3	3	38	30	16	0	0	0	0	0	0	0	1	0
hsa-miR-493-5p	1894	1320	1928	72	215	193	486	481	537	0	0	19	0	0	0	0	0	0	313	216	146	9	14	13	40	42	44	3	6	15	0	0	0	0	0	0
hsa-miR-494-3p	6065	4491	5102	253	535	368	937	1103	1411	43	0	65	7	16	55	28	0	0	754	633	570	62	37	44	170	137	157	4	11	7	0	2	0	0	2	0
hsa-miR-494-5p	6	0	0	0	0	0	0	0	0	0	0	0	0	0	0	0	0	0	2	5	2	4	0	0	0	0	0	0	0	0	0	0	0	0	0	0
hsa-miR-495-3p	6732	4264	5988	444	638	385	1870	1683	1954	0	0	181	18	0	0	27	0	23	1117	826	610	60	79	41	137	163	174	10	0	9	0	2	0	0	0	0
hsa-miR-495-5p	34	51	43	0	25	51	0	0	0	0	0	0	0	0	0	0	0	0	8	11	6	0	0	0	0	0	0	0	0	0	0	0	0	0	0	0
hsa-miR-496	352	153	352	1	12	12	54	108	72	0	0	0	0	0	0	0	0	0	70	42	40	0	12	4	10	32	5	0	0	0	0	0	0	0	0	0
hsa-miR-497-3p	0	0	0	0	0	17	0	0	0	0	0	0	0	0	0	0	0	0	0	0	0	0	0	0	0	0	0	0	4	0	0	0	0	3	0	0
hsa-miR-497-5p	229	175	131	134	185	264	23	24	37	37	0	25	350	74	211	27	1	2	78	28	15	24	34	6	24	12	29	0	10	15	56	34	51	19	25	12
hsa-miR-4999-5p	0	0	0	0	0	0	0	0	0	0	0	0	0	0	0	0	0	0	0	5	3	0	0	0	0	0	0	0	0	0	0	0	0	0	0	0
hsa-miR-499a-3p	0	0	0	0	0	0	0	0	0	0	0	0	0	12	0	0	0	0	0	0	0	0	0	0	0	0	0	0	0	0	0	3	0	0	0	0
hsa-miR-499a-5p	142	8	58	60	123	43	31	0	32	23	0	29	18	0	0	0	0	0	4	18	8	6	4	16	1	0	0	0	0	0	0	0	0	0	0	0
hsa-miR-499b-5p	0	0	0	0	0	0	0	0	0	0	0	0	0	0	0	0	0	0	0	0	0	0	4	0	0	0	0	0	0	0	3	0	0	0	9	0
hsa-miR-5000-3p	0	0	0	0	0	0	0	0	0	0	0	0	51	0	0	0	0	0	0	0	0	0	0	0	0	0	0	0	0	0	5	0	0	0	0	0
hsa-miR-5001-3p	2	0	22	0	0	0	0	0	13	0	0	0	35	35	16	0	47	5	3	0	0	0	0	0	0	0	0	0	1	0	0	2	3	6	5	0
hsa-miR-5001-5p	0	0	0	0	0	0	0	0	0	0	0	0	11	0	35	0	0	0	0	0	0	0	0	7	0	0	0	0	0	0	0	8	0	0	0	0
hsa-miR-5002-3p	0	0	0	0	0	0	0	0	0	0	0	0	19	0	0	0	0	0	0	0	0	0	0	0	0	0	0	0	0	0	0	0	0	0	0	0
hsa-miR-5002-5p	0	0	0	0	0	0	0	0	0	0	0	0	0	11	0	0	0	0	0	0	0	0	0	0	0	0	0	0	0	0	0	0	0	0	0	0
hsa-miR-5003-3p	0	0	8	1	0	0	0	0	0	0	0	0	0	0	0	0	0	0	0	5	0	0	0	0	0	0	0	0	0	0	0	0	0	0	0	0
hsa-miR-5003-5p	0	0	0	0	13	0	21	0	0	0	0	0	0	0	0	0	0	0	0	0	0	0	0	0	0	0	0	0	0	0	0	7	0	0	0	0
hsa-miR-5004-3p	0	0	0	0	0	0	0	0	0	0	0	0	0	0	0	0	0	0	3	0	8	0	0	0	0	0	0	0	0	0	0	0	0	0	0	0
hsa-miR-5004-5p	0	0	0	0	0	0	12	0	0	0	0	0	0	0	0	0	0	0	0	0	0	0	0	0	0	0	0	0	0	0	0	0	0	0	0	0
hsa-miR-5006-3p	19	0	30	4	0	61	0	0	0	0	0	0	0	0	10	0	0	0	6	6	1	0	0	0	0	0	0	0	0	0	0	0	12	0	0	0
hsa-miR-5006-5p	13	0	13	0	0	0	0	0	0	1	0	0	0	0	0	0	0	0	0	0	0	0	0	0	0	0	0	0	0	0	0	0	2	0	0	0
hsa-miR-5008-3p	0	0	0	0	0	0	0	0	0	0	0	0	285	216	246	67	14	71	0	0	0	0	0	0	0	0	0	0	0	0	79	51	66	33	24	6
hsa-miR-5008-5p	0	0	0	0	0	0	16	0	0	0	0	0	305	459	543	114	35	41	0	0	0	0	0	8	0	0	0	0	0	0	121	89	100	20	28	19
hsa-miR-5009-5p	0	0	0	0	10	0	0	0	0	4	0	0	0	15	0	0	0	0	0	0	0	0	0	0	0	0	0	0	0	0	0	0	0	0	0	0
hsa-miR-500a-3p	131	170	270	33	108	100	57	0	31	5	0	74	757	1187	644	90	64	91	25	52	6	20	33	12	1	0	17	0	8	5	105	104	112	17	27	25
hsa-miR-500a-5p	79	4	45	76	154	79	0	53	0	0	13	60	282	277	234	49	67	65	1	17	4	18	12	8	5	0	6	0	0	0	89	149	72	36	50	11
hsa-miR-500b-3p	0	0	0	0	0	0	0	0	0	0	0	0	23	7	17	0	0	0	0	0	2	0	0	0	0	0	0	0	0	0	0	1	4	0	0	0
hsa-miR-501-3p	593	336	688	208	332	540	123	71	123	0	0	95	525	645	659	143	27	107	54	66	86	54	21	27	18	16	18	11	2	12	108	105	86	20	13	12
hsa-miR-501-5p	62	5	96	28	53	61	0	6	26	9	0	0	878	854	793	185	68	76	10	12	13	21	6	3	0	0	0	1	4	0	249	246	225	33	51	24
hsa-miR-5010-3p	102	61	40	104	85	25	7	44	0	0	0	10	0	0	0	0	0	0	27	18	14	11	17	1	0	6	0	0	0	0	0	0	0	0	0	0
hsa-miR-5010-5p	40	77	76	49	11	59	0	8	5	0	0	0	0	3	0	0	0	0	14	47	9	24	11	0	4	0	4	0	0	2	0	0	0	0	0	0
hsa-miR-502-3p	322	260	264	225	388	259	35	66	74	56	0	90	710	679	752	137	118	143	96	39	64	46	58	28	16	12	2	0	8	6	170	129	110	32	46	10
hsa-miR-502-5p	0	35	3	15	0	19	0	0	0	0	0	0	27	34	43	19	16	8	5	7	0	14	0	0	0	0	0	0	0	0	7	18	1	14	0	1
hsa-miR-503-3p	0	0	0	0	0	0	0	0	0	0	0	0	330	146	97	10	11	23	0	0	0	0	0	0	0	0	0	0	0	0	20	45	22	1	44	10
hsa-miR-503-5p	578	494	678	451	973	715	183	191	173	66	0	46	1472	1711	1585	340	529	440	185	89	69	120	191	118	29	35	13	28	31	28	324	254	276	39	96	73
hsa-miR-504-3p	8	0	16	0	0	0	0	7	0	0	0	0	0	6	4	0	0	0	4	0	0	0	1	0	0	0	1	0	0	0	0	0	0	0	0	0
hsa-miR-504-5p	18	0	27	0	48	0	0	0	0	0	0	0	33	29	25	0	0	0	0	5	0	0	1	0	0	0	0	0	0	0	5	0	0	0	0	0
hsa-miR-505-3p	2141	668	939	822	1749	638	519	654	391	53	0	226	5056	4710	5146	840	849	925	403	357	112	222	76	97	48	39	67	40	53	39	484	685	660	127	123	126
hsa-miR-505-5p	702	464	589	311	311	450	99	154	164	175	1	106	71	139	99	22	29	47	115	105	48	89	68	60	28	22	34	27	33	18	35	14	24	6	10	4
hsa-miR-506-5p	0	0	0	16	0	0	0	0	0	0	0	0	0	0	0	0	0	0	0	0	0	0	0	0	0	0	0	0	0	0	0	0	0	0	0	0
hsa-miR-508-3p	0	19	0	0	0	0	0	0	0	0	0	0	0	0	0	0	0	0	0	0	0	0	0	0	0	0	0	0	0	0	0	0	0	0	0	0
hsa-miR-5088-3p	0	0	18	0	0	0	0	0	0	0	0	0	21	14	18	0	17	15	0	0	0	0	0	0	0	0	0	0	0	0	4	0	5	0	0	0
hsa-miR-5088-5p	5	0	0	0	0	0	0	0	0	0	0	0	0	28	0	0	0	0	0	0	0	0	0	0	0	0	0	0	0	0	0	8	0	0	0	0
hsa-miR-509-3-5p	0	0	0	0	0	0	0	0	0	0	0	0	0	0	0	0	0	0	0	1	0	0	0	0	0	0	0	0	0	0	0	0	0	0	0	0
hsa-miR-509-3p	6	0	0	0	0	13	0	0	0	0	0	0	0	0	0	1	0	0	7	2	8	0	6	0	0	0	0	0	0	0	0	0	0	0	0	0
hsa-miR-5090	0	0	0	0	0	0	0	0	0	0	0	0	0	11	20	0	0	3	0	0	0	0	0	0	0	0	0	0	0	0	0	1	0	0	0	0
hsa-miR-5091	0	0	0	0	0	0	0	0	0	0	0	0	0	0	7	0	0	0	0	0	0	0	0	0	0	0	9	0	0	0	2	0	0	0	8	0
hsa-miR-5092	0	0	0	0	0	0	0	0	0	0	0	0	18	0	0	0	0	0	0	0	0	0	0	0	0	0	0	0	0	0	9	0	0	0	0	0
hsa-miR-5094	9	0	0	0	0	0	0	0	0	0	0	0	0	1	0	0	0	0	0	0	0	0	0	0	0	0	0	0	0	0	0	0	0	0	0	0
hsa-miR-5096	0	36	0	0	0	3	0	3	0	0	0	0	33	4	60	36	0	0	0	0	0	0	0	0	0	0	0	0	0	0	12	2	21	0	5	3
hsa-miR-510-5p	0	0	0	0	0	0	23	0	0	0	0	0	0	0	0	10	0	0	0	0	0	0	0	0	0	0	0	0	0	0	0	0	0	0	0	0
hsa-miR-5100	398	233	464	204	263	334	101	75	70	40	0	83	801	886	708	212	86	172	129	106	77	127	73	59	18	25	21	25	22	31	315	394	476	52	77	90
hsa-miR-511-3p	0	0	0	0	0	0	0	0	0	0	0	0	0	0	0	0	0	0	0	0	7	0	0	0	0	0	0	0	0	0	0	0	0	0	0	0
hsa-miR-511-5p	0	0	0	0	0	14	0	0	0	0	0	0	0	0	0	0	0	0	0	0	0	0	0	0	0	0	0	0	0	0	0	0	0	0	0	0
hsa-miR-512-3p	0	0	0	0	0	0	0	0	0	0	0	0	0	0	0	0	0	0	0	0	1	0	0	0	0	0	0	0	0	0	0	0	0	0	0	0
hsa-miR-512-5p	0	0	0	0	0	0	0	0	0	0	0	0	0	0	0	0	0	26	0	0	0	0	0	0	0	0	0	0	0	0	0	0	0	0	0	0
hsa-miR-513b-3p	0	0	0	0	0	0	0	0	0	0	0	0	0	0	0	0	0	0	0	0	0	0	0	0	0	0	0	0	0	0	0	0	0	0	1	0
hsa-miR-513c-3p	0	0	0	0	0	0	0	0	0	0	0	0	0	0	0	0	0	0	0	0	0	0	0	0	0	0	0	0	0	0	0	0	0	1	0	0
hsa-miR-513c-5p	0	0	0	0	0	0	0	0	0	0	0	0	0	0	0	0	0	0	0	0	0	0	0	0	0	0	0	0	0	0	5	0	0	0	0	0
hsa-miR-514a-3p	0	0	15	0	0	0	0	0	0	0	0	0	0	17	0	0	0	0	0	0	4	0	0	0	0	0	0	0	0	0	0	0	0	0	0	0
hsa-miR-514b-5p	0	0	0	0	0	0	0	0	0	0	0	0	0	0	0	0	0	0	0	0	0	0	0	0	0	0	0	0	0	0	0	0	0	0	0	0
hsa-miR-515-5p	0	7	0	0	0	0	0	0	0	0	0	0	0	0	0	0	0	0	0	3	0	0	0	0	0	0	0	0	0	0	1	0	7	0	0	0
hsa-miR-516a-5p	0	6	0	0	0	30	0	0	0	0	0	0	10	15	16	0	0	0	0	0	0	0	0	0	0	0	0	0	0	0	0	8	3	0	0	3
hsa-miR-5186	0	0	0	0	0	0	0	0	0	0	0	0	0	0	0	0	0	0	0	0	0	0	0	0	2	0	0	0	0	0	0	0	0	0	0	0
hsa-miR-5187-3p	0	9	0	0	0	0	0	0	0	0	0	0	29	11	71	11	0	0	0	0	0	0	0	0	0	0	0	0	0	0	0	0	6	0	0	0
hsa-miR-5187-5p	174	284	281	27	38	167	42	43	41	3	0	33	71	47	59	0	42	0	60	37	45	28	0	13	5	2	0	4	3	0	18	6	27	12	2	0
hsa-miR-5188	0	0	0	0	0	0	0	0	0	0	0	0	0	0	0	0	0	0	0	0	0	0	0	0	0	6	0	0	0	0	0	2	0	0	0	0
hsa-miR-5189-3p	146	15	20	59	16	24	0	21	28	0	0	0	0	0	0	0	0	0	0	14	4	0	5	2	0	0	0	0	0	0	0	0	0	0	0	0
hsa-miR-5189-5p	117	178	141	78	50	92	7	25	0	0	0	0	0	0	0	0	0	0	29	25	10	3	5	17	9	8	0	0	13	0	0	0	0	0	0	0
hsa-miR-518a-3p	0	0	0	0	0	0	0	0	0	0	0	0	0	0	0	0	0	0	0	0	0	0	0	0	0	0	0	0	0	0	0	10	0	0	0	0
hsa-miR-518b	0	0	0	11	0	0	27	0	0	0	0	0	0	0	0	0	0	0	0	0	0	0	0	0	0	0	0	0	3	0	0	0	0	0	0	0
hsa-miR-518c-3p	0	0	0	0	0	0	0	0	0	0	0	0	0	0	0	0	0	0	0	0	0	0	0	0	0	0	0	0	0	0	0	0	0	0	0	0
hsa-miR-518e-3p	0	0	0	0	0	0	0	0	0	0	0	0	0	0	36	0	0	0	0	0	0	9	0	7	0	0	0	0	0	0	0	0	0	0	0	0
hsa-miR-518f-3p	0	0	0	0	0	0	0	0	0	0	0	0	0	18	0	0	0	0	0	0	0	0	0	0	0	0	0	0	0	0	0	0	0	0	0	0
hsa-miR-5190	0	0	0	0	0	0	0	0	0	0	0	0	0	0	0	0	0	0	3	0	0	0	0	0	0	0	0	0	0	0	0	0	0	0	0	0
hsa-miR-5193	243	102	92	32	80	70	42	25	9	0	0	0	0	0	0	0	0	0	54	26	29	7	27	5	1	2	0	1	0	0	0	0	0	0	0	0
hsa-miR-5194	0	0	0	19	0	0	0	0	0	0	0	0	0	23	6	0	0	0	0	0	0	0	0	0	0	0	0	0	0	0	0	2	0	0	0	0
hsa-miR-5196-5p	0	0	0	0	0	0	0	0	0	0	0	0	0	0	0	0	0	0	0	0	0	0	0	0	0	0	0	0	0	0	5	0	3	0	0	0
hsa-miR-519a-3p	20	0	0	0	0	0	0	0	0	0	0	0	11	0	20	0	0	0	0	0	0	0	7	0	0	0	0	0	0	0	0	12	6	1	0	0
hsa-miR-519c-3p	0	0	0	0	0	16	0	0	0	0	0	0	0	0	0	0	0	0	0	0	0	0	0	0	0	0	0	0	0	0	0	0	0	0	0	0
hsa-miR-519d-3p	0	0	0	0	0	0	0	0	0	0	0	0	0	0	0	0	0	0	9	0	0	0	0	0	0	0	0	0	0	0	0	0	0	0	0	0
hsa-miR-520a-3p	0	0	0	0	0	0	0	0	18	0	0	0	0	0	0	0	0	0	0	0	0	0	0	0	0	0	0	0	0	0	0	0	0	0	0	0
hsa-miR-520c-3p	0	0	0	0	0	0	0	0	0	0	0	0	0	0	0	0	0	0	0	0	0	0	0	0	0	0	0	0	0	0	7	0	0	0	0	3
hsa-miR-520d-3p	0	0	0	0	0	0	0	0	0	0	0	0	0	6	0	0	0	0	0	0	0	0	0	0	0	0	0	0	0	0	0	0	0	0	0	0
hsa-miR-520e	0	0	0	0	0	0	0	0	0	0	0	0	0	0	0	0	3	0	0	0	0	0	0	0	0	0	0	0	0	0	0	0	0	0	0	0
hsa-miR-520g-3p	0	0	0	0	0	0	0	0	0	0	0	0	0	0	0	0	0	0	1	0	0	0	0	0	0	0	0	0	0	0	0	0	0	0	0	0
hsa-miR-521	0	0	0	0	0	0	0	0	0	0	0	0	0	37	0	7	0	0	0	0	0	0	0	0	0	0	0	0	0	0	0	0	0	8	0	0
hsa-miR-522-3p	0	0	0	0	0	0	0	0	0	0	0	0	0	0	0	0	10	0	0	0	0	0	0	0	0	0	0	0	0	0	0	0	0	0	0	0
hsa-miR-523-3p	0	0	0	0	0	0	0	17	0	0	0	0	0	0	0	0	0	0	0	0	0	0	0	0	0	0	0	0	0	0	0	0	0	0	0	0
hsa-miR-524-3p	0	0	0	0	0	0	0	0	0	0	0	0	0	0	10	0	35	0	5	0	0	0	0	0	0	0	0	0	0	0	3	6	1	6	0	0
hsa-miR-524-5p	0	0	0	0	0	0	0	0	0	0	0	0	0	0	0	0	0	0	0	0	0	0	0	0	0	0	0	0	0	0	0	0	6	0	0	0
hsa-miR-525-5p	21	0	0	0	0	0	0	0	0	0	0	0	0	0	0	0	0	0	0	0	0	0	3	0	0	0	0	0	0	0	0	0	0	0	0	0
hsa-miR-526b-3p	0	0	0	0	0	0	0	0	0	0	0	0	0	0	0	0	0	0	0	0	0	0	0	1	0	0	0	0	0	0	0	0	0	0	0	0
hsa-miR-526b-5p	0	0	0	0	0	0	0	0	0	0	0	0	0	0	0	0	0	0	0	0	0	4	18	0	0	0	0	0	0	0	0	0	0	0	0	0
hsa-miR-532-3p	334	342	272	101	249	211	26	113	64	5	0	18	1031	843	686	230	175	66	151	87	78	59	46	28	18	17	18	5	2	0	125	217	218	54	23	41
hsa-miR-532-5p	239	291	287	107	192	323	67	25	77	22	0	69	508	676	494	98	111	72	165	42	43	109	82	24	10	17	14	16	10	24	70	74	114	18	10	5
hsa-miR-539-3p	262	222	444	12	17	35	172	77	14	0	0	23	0	0	0	20	0	0	65	44	9	12	9	0	0	14	6	2	0	0	0	0	0	0	0	0
hsa-miR-539-5p	869	987	1218	112	37	134	172	146	219	0	0	15	0	0	0	3	0	0	295	195	202	10	22	13	47	27	42	0	0	0	0	0	0	0	0	0
hsa-miR-541-3p	48	37	0	0	0	0	0	0	0	0	0	0	0	0	0	0	0	0	0	13	0	0	0	0	0	0	0	0	0	0	0	0	0	0	0	0
hsa-miR-542-3p	12	19	14	0	131	43	0	20	0	0	0	0	436	473	579	55	97	62	12	11	6	17	22	10	11	12	0	0	2	0	162	185	91	40	65	21
hsa-miR-542-5p	14	63	46	27	38	38	22	0	0	0	0	0	190	87	250	24	29	9	0	0	10	6	0	15	0	5	0	0	6	0	21	29	20	9	0	0
hsa-miR-543	1291	772	951	145	153	58	330	1005	313	0	0	94	0	0	0	63	0	0	541	277	169	16	30	23	41	94	114	0	13	0	0	0	0	0	0	3
hsa-miR-544a	8	0	0	0	0	0	0	9	0	0	0	0	0	0	0	0	0	0	2	7	5	0	0	0	0	3	0	0	0	0	0	0	0	0	0	0
hsa-miR-544b	0	9	71	0	0	0	0	0	0	0	0	0	0	0	0	0	0	0	8	0	0	0	0	0	0	0	0	0	0	0	0	0	0	0	0	0
hsa-miR-545-3p	168	65	23	69	55	111	28	13	31	0	0	0	133	48	119	58	26	4	20	19	15	8	12	12	7	4	0	6	11	3	8	4	11	5	5	4
hsa-miR-545-5p	94	80	79	28	56	95	9	39	13	0	0	0	19	17	0	0	21	0	11	8	12	8	20	13	0	0	0	3	5	7	0	0	0	0	2	1
hsa-miR-548a-3p	350	264	284	200	214	254	83	80	129	54	0	71	365	195	141	57	24	31	93	36	39	41	47	24	19	11	0	4	38	0	32	29	15	2	7	19
hsa-miR-548a-5p	11	92	37	72	111	107	9	42	0	0	0	0	8	14	0	0	11	0	8	14	11	26	11	0	0	0	5	0	8	0	0	4	0	0	0	0
hsa-miR-548ac	13	5	0	0	25	1	0	0	0	0	0	26	0	11	0	0	0	0	0	0	0	0	0	0	0	0	0	0	0	0	0	0	0	0	0	0
hsa-miR-548ae-3p	0	18	0	0	0	0	0	0	0	0	0	0	0	0	0	0	0	0	0	0	0	0	0	0	0	0	0	0	0	0	0	0	0	0	0	0
hsa-miR-548ag	0	17	0	0	0	0	13	0	0	0	0	0	0	0	0	0	0	0	6	0	1	0	0	0	0	0	0	0	0	0	0	5	0	0	1	0
hsa-miR-548ah-3p	0	17	0	0	0	0	0	0	22	0	0	0	0	0	0	0	0	0	0	0	0	0	0	0	0	0	0	0	0	0	0	0	0	0	0	0
hsa-miR-548ah-5p	0	0	0	0	0	0	0	0	0	0	0	0	0	0	0	0	0	0	0	0	0	0	0	0	0	0	0	0	0	0	0	0	0	0	0	0
hsa-miR-548al	14	0	0	0	0	0	0	0	0	0	0	0	0	0	0	0	0	0	0	0	0	0	0	0	0	0	0	0	0	0	0	0	0	0	0	0
hsa-miR-548an	0	0	0	23	0	0	0	0	0	0	0	0	0	0	0	0	0	0	0	0	0	0	0	0	0	0	0	0	0	0	0	0	0	0	0	0
hsa-miR-548aq-5p	0	1	8	0	0	0	0	0	0	0	0	0	0	40	40	0	0	0	0	0	0	0	4	0	0	0	0	0	0	0	9	0	0	0	0	0
hsa-miR-548ar-3p	0	0	0	0	0	0	8	0	0	0	0	0	0	0	0	0	0	0	0	0	0	0	0	0	0	0	0	0	0	0	0	0	0	0	0	0
hsa-miR-548ar-5p	0	0	0	0	0	0	0	0	0	0	0	0	28	63	60	0	21	5	0	0	1	5	0	6	0	0	0	0	0	0	15	22	0	0	0	0
hsa-miR-548as-3p	18	15	0	4	16	0	0	0	0	0	0	0	0	0	0	0	0	0	0	0	0	2	0	8	2	0	0	0	0	0	0	0	0	0	0	0
hsa-miR-548as-5p	34	14	14	17	0	13	11	0	0	0	0	0	9	0	0	10	0	0	10	0	0	4	0	4	0	0	0	0	0	8	0	9	8	0	0	5
hsa-miR-548at-3p	0	0	0	0	0	0	0	0	0	0	0	0	0	0	0	0	0	0	0	0	0	0	0	0	0	0	0	0	0	0	0	0	0	0	0	0
hsa-miR-548at-5p	23	0	0	13	36	33	0	18	0	0	0	10	0	0	0	0	0	0	0	8	0	15	0	1	0	0	6	0	0	0	0	24	0	0	0	0
hsa-miR-548au-3p	0	0	0	0	0	0	0	0	0	0	0	0	15	0	0	0	0	0	0	0	0	0	0	0	0	0	0	0	0	0	0	0	0	0	0	0
hsa-miR-548aw	0	0	0	20	0	0	0	0	0	0	0	0	0	0	19	0	0	0	0	5	0	0	0	0	0	0	0	0	0	0	0	0	3	0	0	0
hsa-miR-548ax	220	297	250	256	202	223	72	105	0	96	0	22	6	0	0	0	0	0	6	6	47	0	31	8	3	20	1	0	5	5	0	0	0	0	2	0
hsa-miR-548ay-3p	0	6	0	0	0	19	0	0	0	0	0	0	0	0	0	0	0	0	1	0	0	0	0	0	0	0	0	0	0	0	0	0	0	5	0	0
hsa-miR-548az-3p	0	0	0	0	0	0	0	0	0	0	0	0	15	0	0	0	0	0	0	0	0	0	0	0	0	0	0	0	0	0	0	0	0	2	0	8
hsa-miR-548az-5p	0	0	13	0	0	0	0	0	0	0	0	0	31	56	47	25	0	15	0	0	0	0	0	0	0	0	0	0	0	0	0	0	0	0	0	0
hsa-miR-548b-3p	0	0	0	0	0	0	0	0	0	0	0	0	0	16	15	0	0	0	0	0	0	0	0	1	0	0	0	0	0	0	0	13	0	0	0	0
hsa-miR-548b-5p	8	1	13	1	0	15	0	0	0	0	0	0	0	0	0	6	0	0	7	1	13	0	0	0	0	0	0	2	0	6	0	3	0	0	0	0
hsa-miR-548ba	0	0	0	0	0	0	0	0	0	0	0	0	0	0	0	0	0	0	0	0	0	2	0	0	0	0	0	0	0	0	0	0	0	0	0	0
hsa-miR-548d-3p	17	34	0	16	37	18	0	22	0	0	0	13	48	87	34	74	0	0	31	10	2	0	0	5	12	6	0	0	0	0	9	7	0	3	7	7
hsa-miR-548d-5p	42	40	124	78	109	52	0	0	15	11	0	0	30	32	53	0	25	0	22	16	15	2	2	10	0	0	0	0	16	6	21	1	16	4	0	0
hsa-miR-548e-3p	133	218	106	73	132	138	63	35	8	0	0	0	56	60	104	28	30	28	30	4	18	20	16	5	10	3	2	0	5	0	7	16	10	0	0	0
hsa-miR-548e-5p	69	79	28	39	0	46	15	0	12	0	0	26	71	31	0	10	0	20	13	8	8	9	11	0	0	0	0	0	0	0	0	9	2	8	0	0
hsa-miR-548f-3p	0	0	0	0	0	0	0	0	0	0	0	0	0	0	0	0	0	0	0	0	0	0	0	0	0	0	0	0	0	0	0	0	0	0	8	0
hsa-miR-548f-5p	20	18	0	0	24	0	0	0	0	0	0	0	32	15	0	0	0	0	0	10	0	0	0	10	0	0	0	0	0	0	0	0	0	0	2	0
hsa-miR-548g-3p	0	0	0	0	0	0	0	0	0	0	0	0	0	0	26	0	0	0	0	0	0	0	0	0	0	0	0	0	0	0	0	0	0	0	0	0
hsa-miR-548h-5p	0	0	0	0	1	14	29	0	0	0	0	0	0	0	0	0	0	0	0	0	6	0	0	0	0	5	0	2	0	0	0	0	0	0	0	0
hsa-miR-548j-3p	0	7	19	0	15	0	0	0	0	0	0	0	0	0	0	0	0	0	0	5	0	0	3	0	0	0	0	0	0	0	0	0	0	0	0	0
hsa-miR-548j-5p	211	232	322	33	261	314	125	58	135	0	0	14	0	0	63	0	0	0	40	91	25	42	72	92	0	5	40	10	6	2	0	0	0	0	0	0
hsa-miR-548k	41	176	48	19	145	124	0	0	17	0	0	25	165	146	185	54	57	83	8	4	6	18	9	0	0	0	0	1	6	6	23	15	8	0	9	0
hsa-miR-548l	67	93	53	33	100	54	55	13	0	19	0	0	0	0	0	0	0	0	20	11	10	2	3	0	0	0	0	0	0	0	0	0	0	0	0	0
hsa-miR-548n	0	0	0	0	0	0	0	0	0	0	0	0	0	0	16	0	0	0	0	0	0	0	0	7	0	0	0	0	0	0	0	0	0	0	0	0
hsa-miR-548o-3p	0	5	25	0	0	16	25	0	11	0	0	0	14	15	0	0	0	0	0	3	0	0	0	0	0	0	0	0	0	1	0	0	0	0	0	0
hsa-miR-548p	0	0	0	0	0	0	26	0	0	0	0	0	0	0	6	0	0	0	0	0	0	0	0	0	0	0	0	0	0	0	0	0	0	0	0	0
hsa-miR-548q	37	69	59	141	46	37	31	13	0	0	0	0	0	5	0	0	0	0	16	23	5	3	5	6	0	1	0	0	0	0	4	0	5	0	0	0
hsa-miR-548s	0	0	0	0	0	0	0	0	0	0	0	0	0	0	1	0	0	0	0	0	0	0	0	0	0	0	0	0	0	0	0	0	0	0	0	0
hsa-miR-548t-5p	22	0	3	0	0	0	0	0	0	0	0	0	0	0	0	0	0	0	0	0	0	0	0	0	0	0	0	0	0	0	0	0	0	0	0	0
hsa-miR-548u	0	0	0	0	0	3	0	0	0	0	0	0	0	0	0	0	0	0	0	0	0	0	0	0	0	0	0	0	0	0	5	0	0	0	0	0
hsa-miR-548v	0	0	0	0	0	0	0	0	0	0	0	0	0	10	1	0	0	0	0	0	0	0	0	0	0	0	0	0	0	0	0	0	0	0	0	0
hsa-miR-548w	0	0	0	0	0	0	0	25	0	0	0	0	115	52	54	0	0	0	0	0	0	0	0	0	0	0	0	0	0	5	0	7	0	0	0	0
hsa-miR-548y	0	0	0	0	0	0	0	0	0	0	0	0	0	67	112	22	42	10	0	0	0	0	0	0	0	0	0	0	0	0	0	21	4	0	0	4
hsa-miR-549a	0	0	0	0	0	0	0	0	0	0	0	0	0	0	0	0	0	50	0	0	0	0	0	0	0	0	0	0	0	0	0	0	0	0	0	0
hsa-miR-550a-5p	26	75	103	3	42	101	14	0	0	0	0	13	172	139	140	119	50	98	2	6	0	18	0	0	0	0	0	0	0	7	10	30	53	0	11	2
hsa-miR-550b-3p	0	6	18	0	0	0	0	0	0	0	0	0	0	0	0	0	0	0	0	0	0	0	0	0	0	0	0	0	0	0	0	0	0	0	0	0
hsa-miR-551a	0	13	0	0	0	22	0	0	0	0	0	0	858	697	746	108	136	80	3	0	0	0	0	0	0	0	0	0	0	2	162	137	133	29	47	38
hsa-miR-551b-3p	134	70	186	74	236	271	81	41	36	0	0	26	880	860	1008	135	106	111	48	34	29	41	55	33	3	9	0	5	9	6	193	216	243	59	25	49
hsa-miR-551b-5p	33	0	0	0	27	0	0	15	0	0	0	0	108	14	97	38	12	0	0	0	0	0	0	0	0	0	0	0	0	0	7	16	4	0	15	4
hsa-miR-552-3p	0	0	0	12	0	40	0	0	0	0	0	23	0	0	0	0	0	0	0	0	0	0	6	0	0	0	0	0	0	0	0	0	0	0	0	0
hsa-miR-556-3p	30	16	19	0	22	45	25	25	0	0	0	36	0	0	0	0	0	0	1	16	2	4	0	3	0	0	0	0	0	0	0	0	0	3	0	0
hsa-miR-556-5p	200	89	42	147	88	75	13	28	0	10	0	0	55	47	64	0	36	21	23	20	17	25	14	5	0	3	0	0	0	0	2	3	1	0	0	0
hsa-miR-5581-3p	0	0	0	3	5	0	0	0	0	0	0	0	56	12	0	0	0	32	0	0	1	0	0	0	13	0	0	0	0	0	0	10	8	0	0	0
hsa-miR-5581-5p	0	0	21	0	0	0	0	0	0	0	0	0	20	14	100	0	10	0	0	0	0	0	0	0	0	0	0	0	0	0	9	0	7	0	0	0
hsa-miR-5582-3p	15	0	0	0	0	18	0	0	0	0	0	15	0	0	0	0	0	0	4	0	0	0	0	4	0	0	0	0	0	0	0	0	0	0	0	0
hsa-miR-5583-3p	11	5	0	0	0	0	0	0	0	0	0	0	0	0	0	0	0	0	0	0	4	0	0	0	0	0	0	0	0	0	0	0	0	0	0	0
hsa-miR-5583-5p	10	0	0	0	0	0	0	11	0	0	0	0	0	0	0	0	0	0	0	0	0	0	0	0	0	0	0	0	0	0	0	0	0	0	0	0
hsa-miR-5584-5p	93	0	34	0	26	0	10	0	0	0	0	0	0	0	0	0	0	0	6	0	0	0	0	0	0	3	0	0	0	6	0	0	0	0	0	0
hsa-miR-5585-3p	34	42	68	103	30	81	6	20	11	11	0	14	51	84	120	13	23	48	3	1	5	0	15	13	0	3	4	10	0	0	16	70	9	6	4	5
hsa-miR-5585-5p	0	0	0	0	0	0	0	0	0	0	0	0	0	0	0	0	0	0	0	0	0	0	0	0	0	0	0	0	0	0	0	0	7	0	0	0
hsa-miR-5586-3p	71	94	14	18	77	59	33	19	26	0	0	3	0	0	0	0	0	0	7	12	8	9	3	19	0	0	0	0	0	0	0	0	0	0	0	0
hsa-miR-5586-5p	0	20	0	0	0	18	0	21	14	20	0	0	0	0	0	0	0	0	4	0	0	0	0	0	0	0	0	0	0	0	0	0	0	0	0	0
hsa-miR-5587-3p	0	0	0	0	0	0	0	0	17	25	0	0	0	5	3	0	24	0	0	0	0	0	0	0	0	0	0	0	0	0	0	0	0	0	0	0
hsa-miR-5587-5p	0	0	0	0	19	0	0	0	0	0	0	0	21	21	59	0	0	0	0	0	0	0	0	0	0	0	0	0	0	0	4	12	1	0	0	0
hsa-miR-5588-3p	0	0	0	0	0	0	0	0	0	0	0	0	0	0	0	0	0	0	0	0	0	0	0	0	0	0	6	0	0	0	0	0	0	0	0	0
hsa-miR-5589-3p	0	0	0	0	0	0	0	0	0	0	0	0	0	0	0	0	0	0	0	0	0	0	0	0	0	0	0	0	2	0	0	0	0	0	0	0
hsa-miR-5589-5p	0	0	2	0	7	26	0	0	0	0	0	0	0	0	0	0	0	0	0	0	0	0	3	0	0	0	0	0	0	0	0	0	0	0	0	0
hsa-miR-561-3p	0	0	0	0	0	0	0	0	0	0	0	0	0	74	0	0	20	0	0	0	0	0	0	0	0	0	0	0	0	0	12	4	7	0	0	0
hsa-miR-561-5p	0	0	0	0	0	0	19	0	0	0	0	0	65	7	0	0	0	0	1	0	0	0	0	0	0	3	4	0	0	0	7	7	13	1	0	0
hsa-miR-5680	0	12	0	0	0	0	0	0	0	0	0	0	0	0	0	0	0	0	0	0	0	0	0	0	0	0	0	0	0	0	0	0	0	0	0	0
hsa-miR-5681a	0	0	0	0	0	0	0	0	0	0	0	0	0	7	0	0	0	0	0	0	0	0	0	0	0	0	0	0	0	0	0	0	0	0	0	0
hsa-miR-5683	46	0	0	20	0	0	0	0	0	0	0	0	0	0	0	0	0	0	11	3	0	0	0	0	0	1	1	0	0	0	0	0	0	0	0	0
hsa-miR-5684	0	0	0	0	0	0	0	0	0	0	0	0	0	1	0	0	0	0	0	0	0	0	0	0	0	0	0	0	0	0	0	0	0	0	0	0
hsa-miR-5685	0	0	0	0	0	0	0	0	0	0	0	0	0	0	0	0	0	0	0	0	0	0	0	3	0	0	0	0	0	0	0	0	0	0	0	0
hsa-miR-5688	0	0	0	0	0	0	0	0	0	0	0	0	0	0	0	0	0	0	9	0	0	3	3	0	0	0	0	0	0	0	0	0	0	0	0	0
hsa-miR-5689	0	0	0	0	0	0	0	0	0	0	0	0	0	0	26	0	0	0	0	0	0	0	0	0	0	0	0	0	0	0	0	0	0	0	0	0
hsa-miR-5690	0	0	0	25	0	0	0	0	0	0	0	37	0	0	0	0	0	0	0	0	0	0	0	0	0	0	0	0	0	0	0	0	0	0	0	0
hsa-miR-5693	0	0	0	0	0	0	0	0	0	0	0	0	0	0	0	7	0	0	0	0	0	0	0	0	0	0	0	0	0	0	0	0	0	0	0	0
hsa-miR-5694	0	0	0	0	0	0	0	0	0	0	0	0	0	0	0	0	0	0	0	0	0	0	0	0	0	0	0	1	0	0	0	0	0	0	0	0
hsa-miR-5695	0	0	0	31	0	0	0	13	0	0	0	0	0	2	14	0	0	0	0	4	0	0	0	0	0	0	0	0	0	0	0	0	0	0	0	0
hsa-miR-5696	7	19	0	0	0	0	0	0	0	0	0	0	0	15	0	0	0	0	0	0	0	0	0	3	0	0	0	0	0	0	0	1	0	0	7	0
hsa-miR-5697	1	0	0	0	0	0	0	0	12	0	0	0	0	0	0	0	0	0	0	0	0	0	0	0	0	0	0	0	0	0	0	0	0	0	0	0
hsa-miR-5698	71	20	18	0	0	0	23	0	0	0	0	0	0	0	0	0	0	0	19	10	3	0	0	0	0	0	0	0	0	0	0	0	0	0	0	0
hsa-miR-5699-3p	0	0	0	0	0	0	0	0	0	0	0	0	23	43	34	0	7	0	0	0	0	0	0	0	0	0	0	0	0	0	0	0	7	5	0	2
hsa-miR-5699-5p	0	0	0	0	0	0	0	0	0	0	0	0	7	0	0	11	17	0	0	0	0	0	0	0	0	0	0	0	0	0	0	4	3	0	0	0
hsa-miR-570-3p	99	27	28	22	22	39	18	0	15	0	0	0	316	232	134	0	17	43	5	8	3	2	15	0	5	0	0	0	0	0	23	0	33	16	8	0
hsa-miR-5701	0	0	0	0	0	3	0	0	0	28	0	0	232	235	602	96	46	111	0	0	0	0	0	0	0	0	0	0	0	0	43	14	38	1	5	30
hsa-miR-5703	0	0	0	0	0	0	0	0	0	0	0	0	3	0	0	0	0	0	0	0	0	0	0	0	0	0	0	0	0	0	0	0	0	0	0	0
hsa-miR-5708	0	0	0	0	0	0	0	0	0	0	0	0	0	0	0	0	0	0	0	0	0	0	0	0	0	0	0	0	0	0	1	0	0	0	0	0
hsa-miR-573	0	0	0	0	0	0	0	0	0	0	0	1	0	1	15	0	13	0	0	0	0	0	0	0	0	0	0	0	0	0	2	10	3	0	0	0
hsa-miR-574-3p	1562	1125	916	1179	974	878	447	484	475	21	0	167	1607	969	1202	162	285	202	404	263	121	91	121	53	16	66	72	38	30	15	239	211	246	38	40	24
hsa-miR-574-5p	1304	1017	2085	329	553	507	407	485	500	71	0	160	7192	5684	5314	1182	1285	1310	300	316	200	104	129	88	30	92	37	25	46	29	1604	1543	1580	425	321	401
hsa-miR-576-3p	62	84	42	65	84	53	35	19	0	20	0	0	153	212	126	48	28	11	8	16	1	1	11	28	0	2	0	2	3	3	17	42	23	0	13	9
hsa-miR-576-5p	27	98	132	22	31	77	43	21	0	0	0	8	118	43	173	14	32	10	18	16	8	22	0	9	0	1	0	2	6	2	7	2	14	0	12	4
hsa-miR-577	0	0	0	0	0	0	0	0	0	0	0	0	0	0	0	0	0	0	0	0	0	0	0	0	0	0	0	0	0	0	0	0	0	0	0	0
hsa-miR-5787	0	0	0	0	0	1	0	0	0	0	0	0	26	13	0	0	1	0	0	0	0	0	0	0	0	0	0	5	0	0	0	4	0	0	0	0
hsa-miR-579-3p	0	8	8	12	0	6	0	0	0	0	0	0	26	0	47	0	0	0	0	7	0	0	0	0	1	0	0	0	0	0	0	0	0	9	0	0
hsa-miR-579-5p	0	6	24	49	0	11	0	0	0	0	0	0	68	46	54	28	0	19	0	2	0	0	0	5	0	0	0	0	0	0	24	21	12	0	0	0
hsa-miR-580-3p	0	29	26	0	22	0	0	0	0	0	0	0	0	8	29	38	0	0	0	0	0	1	0	0	0	0	0	0	0	0	0	0	0	2	0	0
hsa-miR-581	0	0	0	0	0	0	0	0	0	0	0	0	0	0	0	0	13	0	0	0	0	0	0	0	0	0	0	0	0	0	0	0	0	0	0	0
hsa-miR-582-3p	0	0	0	0	22	0	0	0	0	0	0	0	17	0	71	0	0	0	0	0	0	1	0	0	0	0	0	0	0	0	0	1	1	0	0	1
hsa-miR-582-5p	0	0	0	0	0	0	0	0	0	0	0	0	106	34	72	0	20	30	1	0	0	0	0	4	0	0	0	0	0	0	13	1	0	5	4	0
hsa-miR-583	0	0	0	0	0	0	0	0	0	0	0	0	18	0	16	0	0	0	0	0	0	0	0	0	0	0	0	0	0	0	0	0	0	0	0	0
hsa-miR-584-3p	103	78	78	14	31	63	0	29	0	0	0	0	191	119	115	102	25	8	5	12	19	0	2	8	0	1	2	0	2	0	7	7	15	0	3	5
hsa-miR-584-5p	9815	9591	24184	2847	6258	12571	2447	3070	2698	331	0	1085	850	780	662	226	174	95	4493	3977	2828	1671	1741	1430	736	772	753	309	377	433	204	201	212	45	50	51
hsa-miR-585-3p	0	0	0	0	0	8	0	0	0	0	0	0	83	89	80	8	48	74	13	0	0	0	0	0	0	0	0	0	0	0	1	31	22	0	11	0
hsa-miR-585-5p	0	0	0	0	0	0	0	0	0	0	0	0	0	32	0	25	0	12	0	0	0	0	0	0	0	0	0	0	0	0	0	0	0	0	0	0
hsa-miR-589-3p	93	62	42	82	42	46	0	38	15	0	0	16	48	153	178	0	16	46	7	22	10	6	6	10	1	6	0	7	0	0	14	21	15	0	3	0
hsa-miR-589-5p	198	121	435	197	280	166	30	0	42	0	0	29	2937	2329	2881	468	358	380	72	40	25	12	23	20	2	23	8	3	3	2	303	502	329	40	35	95
hsa-miR-590-3p	225	323	245	341	178	227	7	29	27	27	0	63	219	101	72	14	15	59	80	53	49	36	50	36	18	6	13	31	0	4	24	6	10	12	0	17
hsa-miR-590-5p	351	309	315	457	410	510	81	106	45	27	0	46	1009	472	592	156	25	141	79	103	54	66	93	113	18	7	15	18	14	20	119	72	157	64	33	5
hsa-miR-592	0	0	0	0	0	0	0	0	0	0	0	0	0	0	0	0	0	0	0	0	0	0	0	0	0	0	0	0	0	0	0	4	0	0	0	0
hsa-miR-593-3p	0	0	0	0	0	0	0	0	0	0	0	0	0	0	0	0	0	0	0	0	0	0	0	0	0	0	0	0	0	0	2	0	0	0	0	0
hsa-miR-597-3p	14	10	29	0	1	0	0	0	0	0	0	0	0	19	14	0	0	0	2	0	0	0	2	0	3	0	2	0	0	0	0	1	3	0	0	0
hsa-miR-597-5p	0	0	0	0	0	0	0	0	0	0	0	0	87	7	87	15	0	0	0	0	0	0	0	0	0	0	0	0	0	0	23	3	6	0	0	0
hsa-miR-598-3p	134	37	23	42	73	53	16	60	13	0	0	0	0	0	0	0	0	0	35	39	34	24	16	3	2	14	3	0	0	4	0	0	0	0	0	0
hsa-miR-598-5p	0	25	0	15	24	0	0	0	0	0	0	0	0	0	0	0	0	0	0	0	0	0	0	0	0	0	0	0	0	0	0	0	0	0	0	0
hsa-miR-600	0	0	0	0	0	0	0	1	0	0	0	0	0	9	56	0	0	0	0	0	0	0	0	0	0	0	0	0	0	0	9	5	0	0	0	0
hsa-miR-602	0	0	0	0	0	0	0	0	0	0	0	0	35	30	0	0	0	0	0	0	0	0	0	0	0	0	0	0	0	0	0	0	0	0	1	0
hsa-miR-603	0	0	0	0	0	0	0	0	0	0	0	0	0	0	0	0	0	8	0	0	0	0	0	0	0	0	0	0	0	0	0	0	0	0	0	0
hsa-miR-605-3p	94	24	4	13	26	0	0	23	0	0	0	0	0	0	0	0	0	0	13	4	1	2	3	5	0	1	3	0	1	2	0	0	0	0	0	1
hsa-miR-605-5p	0	39	68	12	47	16	25	5	0	0	0	0	16	0	0	0	24	0	1	0	2	6	0	0	0	0	0	0	0	0	0	0	0	5	0	0
hsa-miR-607	0	0	0	0	0	0	0	0	0	0	0	0	0	0	0	0	0	0	0	0	0	0	0	0	5	0	0	0	0	0	0	0	0	0	0	0
hsa-miR-6073	1	1	0	0	1	22	6	0	0	0	0	0	0	0	0	0	0	0	1	0	0	0	0	0	0	0	0	2	0	0	0	0	0	0	0	0
hsa-miR-6074	0	0	0	16	0	0	0	0	0	0	0	0	0	0	0	0	0	0	0	0	0	0	0	0	0	0	0	0	0	0	0	0	0	0	0	0
hsa-miR-6077	0	0	0	0	0	0	0	6	0	2	0	0	0	0	0	0	0	0	0	0	0	0	0	0	0	0	0	0	0	0	0	0	0	0	0	0
hsa-miR-6085	0	0	0	0	0	0	0	0	0	0	0	0	0	0	14	0	0	0	0	0	0	0	0	0	0	0	0	0	0	0	0	0	0	0	0	0
hsa-miR-6087	47	64	85	73	55	119	20	17	0	3	0	32	144	228	414	143	590	113	67	36	36	48	222	22	12	4	22	14	9	9	362	1748	122	21	122	32
hsa-miR-6089	0	0	0	0	0	0	0	0	0	0	0	0	0	17	0	0	0	0	0	0	0	0	0	0	0	0	0	0	0	0	0	0	0	0	0	0
hsa-miR-609	0	0	0	0	0	0	0	0	0	0	0	0	0	0	0	0	0	0	0	0	0	0	0	0	0	1	0	0	0	0	0	0	0	0	0	0
hsa-miR-610	0	0	27	30	0	0	0	0	0	0	0	0	0	28	0	0	0	0	0	0	0	0	1	0	0	0	2	0	0	0	0	0	0	0	0	0
hsa-miR-611	0	0	0	0	0	0	0	0	0	0	0	0	0	14	0	0	0	0	0	0	0	0	0	0	0	0	0	0	0	0	0	0	0	0	0	0
hsa-miR-6124	20	0	0	0	0	0	0	0	0	0	0	0	0	0	0	0	0	0	0	0	0	0	0	0	0	0	0	0	0	0	0	0	0	0	0	0
hsa-miR-6125	0	0	0	0	0	0	0	0	0	0	0	0	0	0	0	0	0	0	0	0	0	0	6	0	0	0	0	0	0	0	0	0	6	0	0	0
hsa-miR-6127	0	0	0	0	0	0	0	0	0	0	0	0	13	0	0	0	0	0	0	0	0	0	0	0	0	0	5	0	0	0	3	0	0	0	0	0
hsa-miR-6128	0	0	0	0	1	0	0	0	0	0	0	0	3	0	0	0	1	1	0	0	0	0	0	0	0	0	0	0	0	0	1	0	0	0	0	0
hsa-miR-615-3p	0	0	0	0	0	0	0	0	0	0	0	0	3279	3295	3139	468	398	550	4	0	0	0	8	0	0	0	0	0	0	0	621	822	712	55	172	127
hsa-miR-615-5p	0	0	0	0	0	0	0	0	0	0	0	0	61	172	109	50	18	18	0	0	0	0	0	0	0	0	0	0	0	0	33	28	28	0	0	0
hsa-miR-616-3p	44	16	43	20	12	16	0	0	18	0	0	0	0	11	0	0	18	0	0	0	0	4	0	0	2	0	0	0	0	0	0	3	0	0	0	0
hsa-miR-616-5p	30	10	0	0	0	0	0	0	22	0	0	0	0	30	0	0	20	0	0	0	0	10	0	10	0	0	0	0	0	0	0	0	0	5	0	0
hsa-miR-6165	0	0	0	0	0	0	0	0	0	0	0	0	0	0	0	0	0	0	0	0	0	0	0	7	0	0	0	0	0	0	0	0	0	0	0	0
hsa-miR-618	0	0	0	12	0	0	0	0	0	0	0	0	0	0	0	0	0	0	0	0	0	0	0	0	0	0	0	0	0	5	0	0	0	0	0	0
hsa-miR-619-5p	20	6	42	6	30	0	0	33	0	0	0	0	105	78	86	11	20	19	14	0	4	0	0	0	0	0	1	5	0	0	9	28	12	0	7	0
hsa-miR-620	0	0	0	0	0	0	0	0	0	0	0	0	0	0	0	0	0	0	0	0	0	0	0	0	5	0	0	0	0	0	0	0	0	0	0	0
hsa-miR-622	0	0	0	0	0	0	0	0	0	0	0	0	0	0	0	0	0	8	0	0	0	0	0	0	0	0	0	0	0	0	0	0	0	0	0	0
hsa-miR-624-3p	17	43	23	0	33	30	27	0	0	0	0	0	0	1	0	0	27	18	0	0	0	0	0	0	0	0	0	0	0	0	0	0	7	0	0	0
hsa-miR-624-5p	64	46	31	85	70	9	0	8	0	0	0	66	6	0	37	0	0	0	18	7	8	0	3	0	0	4	0	0	1	12	0	0	0	0	0	0
hsa-miR-625-3p	1737	1821	1868	825	1280	1327	651	553	563	119	0	276	296	478	327	91	103	77	250	218	132	143	81	69	41	50	27	15	13	8	85	51	56	17	8	22
hsa-miR-625-5p	10302	4152	5843	2968	4061	2726	1375	1644	1326	198	0	325	2912	2129	3131	734	661	679	1570	1159	1092	554	609	489	195	234	209	85	162	124	698	758	668	169	246	238
hsa-miR-627-3p	0	0	25	0	0	0	0	6	0	0	0	0	86	39	38	0	21	19	9	0	0	0	0	0	0	0	0	0	0	0	0	4	6	8	0	0
hsa-miR-627-5p	254	139	215	193	221	275	31	75	0	0	0	30	699	836	871	237	81	44	53	19	28	42	57	19	0	0	8	2	3	2	120	154	112	31	17	24
hsa-miR-628-3p	1232	1313	1215	1121	789	1106	360	168	445	151	0	216	51	29	34	10	3	5	173	222	146	149	100	117	36	19	25	32	52	36	1	0	3	7	0	0
hsa-miR-628-5p	109	110	60	131	204	89	0	20	17	59	0	20	0	19	15	11	0	0	19	11	13	29	12	0	3	0	13	7	4	0	3	0	0	0	0	0
hsa-miR-629-3p	30	61	33	28	20	30	29	0	11	0	0	0	142	71	135	38	24	0	0	0	7	9	3	0	0	6	0	0	0	0	7	14	34	2	5	8
hsa-miR-629-5p	1023	966	1225	518	706	459	330	271	145	58	11	38	906	1025	1071	152	189	195	264	158	163	48	109	77	39	45	45	33	23	29	272	181	140	33	26	48
hsa-miR-636	23	20	8	0	0	0	7	0	0	0	0	15	177	118	85	0	3	0	3	0	0	2	0	0	0	0	0	0	0	0	8	9	22	0	0	0
hsa-miR-638	0	0	25	0	0	0	0	0	0	0	0	0	0	0	0	0	0	0	8	0	0	0	0	0	0	0	0	0	0	0	0	0	13	0	0	0
hsa-miR-641	7	0	24	23	7	107	0	8	0	3	0	25	0	10	35	0	5	0	0	7	10	11	1	5	0	0	0	6	7	0	0	0	1	0	0	0
hsa-miR-642a-5p	0	0	0	0	31	0	0	0	0	0	0	0	10	37	32	25	0	14	5	0	0	0	0	1	0	0	0	0	0	0	17	2	14	0	9	0
hsa-miR-643	12	0	0	0	9	0	0	0	0	0	0	0	11	26	0	0	0	0	5	0	0	2	0	0	0	0	6	0	0	0	0	0	0	0	4	0
hsa-miR-6500-3p	0	0	0	0	0	0	0	0	0	0	0	0	0	18	58	10	0	19	0	0	0	0	0	0	0	0	0	0	0	0	0	2	0	1	0	3
hsa-miR-6501-3p	0	0	0	0	0	0	0	0	0	0	0	0	0	0	0	17	0	0	0	0	0	0	0	0	0	0	30	0	0	0	0	5	0	0	0	0
hsa-miR-6501-5p	0	0	0	0	0	0	0	0	0	0	0	0	0	4	24	0	0	0	0	0	0	0	0	5	0	0	0	0	0	0	5	11	13	0	0	0
hsa-miR-6503-5p	0	0	32	0	0	33	0	0	0	0	0	0	0	1	0	0	0	0	0	0	0	7	0	0	0	0	0	0	0	0	0	0	0	0	0	0
hsa-miR-6505-3p	0	0	0	0	0	14	0	0	0	0	0	0	0	0	2	0	0	0	0	0	0	0	0	0	0	0	0	0	0	0	1	0	0	0	0	0
hsa-miR-6505-5p	0	0	0	0	0	0	0	0	0	0	0	0	0	0	16	0	0	0	0	0	0	0	5	0	0	0	0	0	0	0	0	0	35	0	0	1
hsa-miR-6506-3p	0	0	0	0	0	0	0	0	0	0	0	0	0	0	0	0	0	0	0	0	0	0	8	0	0	0	0	0	0	0	0	0	0	0	0	0
hsa-miR-6506-5p	0	0	0	0	0	0	0	0	0	0	0	0	0	0	0	0	0	1	0	0	0	0	0	0	0	0	0	0	0	0	0	0	0	0	0	0
hsa-miR-6508-3p	0	0	0	0	0	0	0	0	0	0	0	0	0	0	0	0	0	0	0	0	0	0	0	0	0	0	0	0	0	0	0	0	0	0	1	0
hsa-miR-6509-3p	0	0	0	0	0	0	0	0	0	0	0	0	0	0	0	0	0	0	5	0	0	0	2	0	0	0	0	0	0	0	0	0	0	0	0	0
hsa-miR-6509-5p	6	0	0	0	0	0	0	0	0	0	0	0	0	0	0	0	0	0	0	0	0	0	0	4	0	0	0	0	0	0	0	0	0	0	0	0
hsa-miR-651-3p	0	0	0	0	0	0	0	0	0	0	0	0	17	0	0	0	0	0	0	0	0	0	0	0	0	0	0	0	0	0	0	0	0	0	0	0
hsa-miR-651-5p	25	41	55	28	92	0	7	0	0	0	0	33	150	138	244	32	52	0	19	5	13	0	12	3	4	2	0	0	3	0	40	26	12	0	8	0
hsa-miR-6510-3p	0	0	0	0	0	0	0	0	0	0	0	0	94	59	62	0	0	47	0	0	0	0	0	0	0	0	0	0	0	0	6	3	9	0	7	0
hsa-miR-6510-5p	0	31	0	0	0	0	14	0	0	0	0	0	4	0	0	0	0	0	0	0	0	0	0	0	0	0	0	0	0	0	0	0	0	0	0	0
hsa-miR-6511a-3p	214	118	190	32	118	135	22	31	81	0	0	13	19	20	10	22	0	0	39	31	28	27	19	16	2	0	0	0	13	6	21	9	17	0	0	1
hsa-miR-6511a-5p	0	0	0	0	0	0	0	0	0	0	0	0	0	0	0	0	0	0	0	0	0	0	0	0	0	0	0	0	0	0	0	0	0	0	5	0
hsa-miR-6511b-3p	136	211	340	160	152	136	48	50	22	0	0	21	28	56	2	0	0	0	45	22	35	45	26	8	22	3	18	0	16	5	16	33	13	5	0	0
hsa-miR-6511b-5p	23	0	23	0	20	1	0	0	0	0	0	3	53	0	35	0	0	23	0	3	5	0	8	0	0	0	0	0	0	0	0	0	14	0	0	0
hsa-miR-6513-3p	4	12	92	12	106	24	26	52	13	0	0	0	0	14	0	0	0	0	0	2	2	4	13	0	0	0	1	3	0	0	0	0	0	0	0	0
hsa-miR-6513-5p	0	3	52	0	54	7	0	0	11	0	0	0	0	0	0	0	0	0	36	15	0	6	0	0	5	0	0	0	0	0	3	0	0	0	0	0
hsa-miR-6514-3p	0	0	0	0	0	0	0	33	0	0	0	0	0	33	0	0	0	0	7	2	0	0	0	0	0	0	0	0	0	0	0	0	5	0	9	0
hsa-miR-6514-5p	27	0	57	0	21	0	15	0	0	0	0	0	0	0	11	0	24	0	0	1	0	8	0	0	0	0	0	0	0	0	4	6	10	0	0	0
hsa-miR-6515-3p	6	0	17	14	3	0	33	0	0	0	0	0	22	28	0	0	0	25	0	4	0	0	8	0	0	0	0	0	0	0	6	10	3	0	0	0
hsa-miR-6515-5p	0	27	98	10	0	11	0	12	0	0	0	0	22	20	9	6	0	0	19	4	0	0	0	0	0	0	6	0	10	6	7	16	0	0	0	0
hsa-miR-6516-3p	0	0	20	0	0	0	0	0	0	0	0	0	84	100	76	43	76	30	0	0	0	0	8	0	0	8	0	0	0	0	7	9	0	6	0	0
hsa-miR-6516-5p	170	176	174	41	109	55	25	13	41	0	0	46	32	26	61	0	37	0	22	38	50	18	16	0	12	13	17	0	1	1	0	0	6	0	0	0
hsa-miR-652-3p	51753	34319	50203	17702	27287	26065	11698	10715	11528	1575	21	5043	3760	3623	3189	998	807	1271	10023	7959	6624	3932	3517	3375	1617	1426	1483	872	1105	815	702	647	664	162	189	200
hsa-miR-652-5p	21	15	25	7	57	49	0	32	4	0	0	3	128	117	100	0	18	0	55	7	3	12	22	8	5	1	0	0	13	0	12	14	32	0	1	0
hsa-miR-653-3p	0	0	0	0	0	0	0	0	0	0	0	0	0	0	0	0	0	0	0	0	0	0	0	0	0	0	0	0	0	0	0	0	0	0	0	0
hsa-miR-653-5p	0	0	0	0	0	0	0	0	0	0	0	0	0	0	0	0	0	0	0	0	0	0	0	0	0	0	0	2	0	0	0	0	0	0	0	0
hsa-miR-654-3p	818	671	922	52	55	71	164	278	544	0	0	0	53	0	0	0	0	11	378	290	110	25	0	0	34	23	8	0	0	0	0	0	0	0	0	0
hsa-miR-654-5p	1065	854	1091	14	21	58	288	207	194	48	0	5	0	6	0	0	0	0	185	65	79	8	3	3	32	43	16	0	0	7	0	0	0	0	0	0
hsa-miR-655-3p	277	89	237	19	19	39	44	47	31	0	0	0	0	0	0	0	0	0	63	67	60	8	0	0	13	6	4	0	2	0	0	1	0	0	0	0
hsa-miR-655-5p	0	0	0	0	0	0	0	0	0	0	0	0	0	0	0	0	0	0	0	0	0	0	0	0	0	0	0	0	0	0	0	0	0	0	0	0
hsa-miR-656-3p	115	109	105	9	0	0	26	0	37	0	0	0	0	0	0	0	0	0	13	9	32	0	0	14	3	6	9	0	6	0	0	0	0	0	0	0
hsa-miR-656-5p	0	0	6	0	0	0	0	0	0	0	0	0	0	0	0	0	0	0	0	8	0	0	0	0	0	0	0	0	0	0	0	0	0	0	0	0
hsa-miR-657	47	11	35	0	16	24	0	0	27	0	0	0	0	15	0	0	0	0	10	4	0	0	4	6	0	0	0	0	10	0	0	4	3	0	0	0
hsa-miR-659-3p	0	13	0	0	0	0	0	0	0	0	0	0	27	12	14	0	0	0	0	0	0	0	0	0	0	0	0	0	0	0	0	0	0	0	0	0
hsa-miR-659-5p	20	0	0	17	20	0	0	0	0	0	0	0	6	143	21	0	0	0	0	0	0	0	0	0	0	0	0	1	0	0	7	2	1	0	0	0
hsa-miR-660-3p	0	0	6	0	0	0	0	0	0	0	0	13	32	57	54	0	0	17	1	8	0	0	0	8	0	0	0	0	0	0	14	1	3	4	8	0
hsa-miR-660-5p	238	216	114	110	204	162	51	71	52	29	5	0	551	424	763	261	212	153	79	38	51	17	76	47	0	0	0	6	8	3	54	66	70	38	28	4
hsa-miR-663a	0	0	0	0	0	0	0	0	0	0	0	0	22	8	48	0	5	0	0	0	0	0	0	0	0	0	0	0	0	0	7	49	4	0	0	0
hsa-miR-663b	0	0	0	0	0	0	0	0	0	0	0	0	62	43	116	0	24	0	0	0	0	0	0	0	0	0	0	1	0	0	15	38	8	4	0	0
hsa-miR-664a-3p	426	221	471	272	352	445	121	183	64	0	0	40	39	23	24	9	38	0	203	69	29	91	57	66	8	6	15	6	10	4	0	0	0	0	0	0
hsa-miR-664a-5p	1087	1070	817	328	542	644	285	178	91	36	0	109	12	74	33	36	15	0	158	186	163	80	87	32	44	10	23	18	12	19	48	16	18	0	0	0
hsa-miR-664b-3p	12	17	34	34	31	71	0	0	0	0	0	0	126	164	95	37	10	0	22	3	3	3	1	0	0	0	7	0	0	7	13	5	16	10	2	0
hsa-miR-664b-5p	74	124	150	71	110	63	32	46	8	13	0	51	0	0	0	0	27	0	8	26	18	8	10	9	3	4	4	0	2	0	0	5	0	0	6	0
hsa-miR-665	621	153	229	32	3	38	37	36	46	0	0	12	0	0	0	0	0	0	284	60	113	11	14	21	0	13	17	0	0	2	0	0	0	0	0	0
hsa-miR-668-3p	36	50	51	0	2	0	2	10	19	0	0	0	0	0	0	0	0	0	4	6	16	0	0	0	1	0	0	0	0	0	0	0	0	0	0	0
hsa-miR-668-5p	0	0	0	0	0	0	14	0	0	0	0	0	0	0	0	0	0	0	0	0	0	0	0	0	0	0	0	0	0	0	0	0	0	0	0	0
hsa-miR-671-3p	360	334	436	48	292	230	75	124	30	0	0	13	1053	877	736	251	144	79	78	72	69	32	37	5	19	31	17	2	0	5	130	181	123	16	39	45
hsa-miR-671-5p	35	21	6	45	36	21	18	10	0	0	0	0	1596	2228	1912	340	142	284	22	25	20	36	45	15	0	0	21	3	5	13	3439	4003	3284	364	555	483
hsa-miR-6716-3p	0	1	0	0	0	0	0	0	0	0	0	0	0	0	0	0	0	0	0	0	0	0	0	0	0	0	0	0	0	0	0	9	0	0	0	0
hsa-miR-6721-5p	95	72	183	58	81	94	0	20	15	0	0	0	0	18	20	0	0	0	26	18	19	4	12	0	2	1	0	0	0	0	0	0	0	0	0	0
hsa-miR-6723-5p	0	0	18	17	1	4	0	0	12	0	0	0	28	46	12	3	0	0	0	0	2	0	0	0	0	0	0	0	0	0	10	14	2	0	0	8
hsa-miR-6724-5p	0	0	0	0	0	0	0	0	0	0	0	0	138	80	156	39	19	17	4	0	0	10	1	0	0	0	0	0	0	0	120	118	115	25	5	9
hsa-miR-6726-3p	34	4	63	11	44	0	0	20	0	0	0	0	66	105	56	0	19	0	3	4	0	0	3	5	3	2	0	0	2	0	1	5	16	0	0	0
hsa-miR-6726-5p	0	0	0	0	10	0	0	0	0	0	0	0	0	19	0	0	0	0	0	0	0	0	0	0	0	0	0	0	0	0	0	0	0	0	0	0
hsa-miR-6727-3p	0	0	0	0	0	0	0	0	8	0	0	0	0	0	0	0	0	0	3	0	0	0	0	0	0	0	0	0	0	0	0	3	0	0	0	0
hsa-miR-6727-5p	0	0	0	0	0	0	0	0	0	0	0	0	0	19	21	0	0	41	0	7	0	0	0	0	0	0	0	0	0	0	31	4	4	0	0	1
hsa-miR-6728-3p	0	0	0	0	0	0	0	0	0	0	0	0	34	7	0	0	0	0	0	0	0	0	0	0	0	0	0	0	0	0	0	0	0	0	0	0
hsa-miR-6728-5p	0	0	0	0	0	0	0	0	0	0	0	0	0	14	8	0	20	0	0	0	0	0	0	0	0	0	0	0	0	0	5	0	0	0	0	0
hsa-miR-6729-3p	7	0	18	23	0	0	0	0	0	0	0	1	0	0	0	2	0	0	0	0	0	6	3	0	0	0	0	0	0	0	5	0	0	0	0	0
hsa-miR-6729-5p	0	0	0	0	0	0	0	8	0	0	0	0	0	0	0	0	0	0	0	0	0	0	0	0	0	0	0	0	0	0	0	0	0	0	0	0
hsa-miR-6730-3p	0	0	0	0	14	0	2	0	0	0	0	0	11	29	0	0	0	0	0	0	0	0	0	0	0	0	0	0	0	0	0	0	0	0	0	0
hsa-miR-6730-5p	28	14	0	7	0	7	22	0	0	0	0	0	0	6	38	0	0	0	0	0	0	3	0	0	0	0	0	0	0	0	4	8	4	0	0	0
hsa-miR-6732-3p	0	0	21	0	22	0	0	0	16	0	0	0	0	14	36	0	0	0	1	4	0	3	0	0	0	0	0	0	0	0	0	2	0	0	0	0
hsa-miR-6733-3p	0	0	0	0	0	0	0	0	0	0	0	0	33	26	0	0	30	0	0	0	0	0	0	0	0	0	0	0	0	0	0	0	0	0	0	0
hsa-miR-6733-5p	0	0	0	0	0	0	0	0	0	0	0	0	0	0	0	0	0	0	0	0	0	0	0	0	0	0	0	0	0	0	9	0	0	0	0	0
hsa-miR-6734-3p	16	7	27	71	24	0	22	17	0	0	0	0	19	0	10	0	0	19	4	6	0	7	0	0	5	0	0	0	0	0	0	0	1	0	0	0
hsa-miR-6734-5p	145	242	160	76	67	52	47	9	30	44	0	37	33	55	48	0	22	0	37	55	31	7	17	17	8	10	0	0	0	0	14	9	5	1	0	0
hsa-miR-6735-3p	10	0	0	0	0	0	0	0	4	0	0	0	0	0	0	8	0	11	0	0	0	0	0	0	0	0	0	0	0	0	0	0	10	0	0	0
hsa-miR-6735-5p	16	26	0	0	0	0	0	0	0	0	0	0	0	0	0	0	0	0	24	4	6	0	0	0	0	0	0	0	0	0	0	5	0	0	0	0
hsa-miR-6736-3p	0	0	0	0	0	0	0	24	0	0	0	0	0	0	0	0	0	0	0	0	0	0	0	0	0	0	0	0	0	0	0	0	0	0	0	0
hsa-miR-6736-5p	25	13	0	0	0	27	0	0	0	0	0	0	65	0	0	0	0	0	0	0	0	4	0	0	4	0	0	0	0	0	6	0	0	0	0	0
hsa-miR-6737-3p	10	0	43	0	9	9	0	0	0	0	0	0	0	11	10	0	20	0	0	0	0	4	0	0	0	0	0	0	0	0	0	0	3	0	0	0
hsa-miR-6737-5p	0	0	0	0	0	0	0	0	0	0	0	0	0	23	0	0	0	0	0	0	0	0	1	0	0	0	0	0	0	0	0	2	0	0	0	0
hsa-miR-6738-3p	0	14	0	0	0	0	9	0	0	0	0	0	0	0	0	0	0	0	0	0	0	0	0	0	0	0	0	0	0	0	0	0	1	0	0	0
hsa-miR-6739-3p	0	0	0	0	0	0	0	0	0	0	0	0	0	0	15	0	0	0	0	0	0	0	0	0	0	0	0	0	0	0	0	0	0	0	0	0
hsa-miR-6740-5p	0	9	0	0	0	0	0	0	0	0	0	0	0	0	0	0	0	0	0	0	0	0	0	0	0	0	0	0	0	0	0	0	0	0	0	0
hsa-miR-6741-3p	54	26	97	4	9	82	20	0	0	0	0	0	0	0	65	14	0	0	12	9	31	2	0	0	0	2	7	9	0	0	0	0	0	0	0	0
hsa-miR-6741-5p	132	10	117	0	31	31	37	12	25	0	0	0	42	40	62	0	0	13	31	9	8	0	0	0	9	2	8	0	0	0	7	0	0	0	0	0
hsa-miR-6742-3p	0	0	0	0	0	0	0	0	0	0	0	0	0	0	0	0	0	0	0	0	0	6	0	0	0	0	0	0	0	0	0	7	2	0	0	0
hsa-miR-6742-5p	0	0	0	17	0	0	0	0	0	0	0	0	20	11	13	0	0	0	0	0	0	0	2	0	0	0	0	0	0	0	0	6	5	0	0	0
hsa-miR-6743-3p	0	0	0	7	0	23	0	0	0	0	0	0	36	14	25	0	0	0	7	0	6	7	0	0	0	0	0	0	0	0	0	0	8	0	4	0
hsa-miR-6743-5p	0	0	0	0	0	0	0	0	0	0	0	0	0	0	0	0	0	0	0	0	0	0	0	0	0	0	0	0	1	0	0	7	4	0	0	0
hsa-miR-6744-3p	0	0	0	0	0	0	0	0	0	0	0	0	0	25	0	0	0	0	0	0	0	0	0	0	0	0	0	0	0	0	0	0	23	0	0	0
hsa-miR-6744-5p	0	0	0	0	0	0	0	0	0	0	0	0	24	39	2	0	0	2	0	0	0	0	0	0	0	0	0	0	0	0	0	6	10	0	12	0
hsa-miR-6746-3p	0	0	0	0	0	0	0	0	0	0	0	0	0	0	0	0	0	0	0	0	0	0	0	6	0	0	0	0	0	0	0	0	0	0	0	0
hsa-miR-6746-5p	8	0	0	0	0	0	0	0	0	0	0	0	0	0	0	0	0	0	0	0	0	0	0	0	0	0	0	0	0	0	0	2	0	0	0	0
hsa-miR-6747-3p	0	0	0	37	0	3	6	0	0	0	0	0	65	67	193	6	36	57	4	1	0	0	0	0	0	0	0	0	0	0	8	5	0	0	0	8
hsa-miR-6747-5p	0	0	0	0	0	0	0	0	0	0	0	0	0	0	3	0	0	0	0	0	0	0	0	0	0	0	0	0	0	0	0	0	0	0	0	0
hsa-miR-6748-3p	0	0	0	0	0	0	0	0	0	0	0	0	0	0	0	0	0	0	3	0	0	0	0	0	0	0	0	0	0	0	0	0	0	0	0	0
hsa-miR-6748-5p	0	0	0	0	0	0	0	0	0	0	0	0	0	0	19	0	0	0	0	6	0	0	0	0	0	0	0	0	0	0	0	0	6	0	0	0
hsa-miR-6749-3p	0	0	9	23	0	24	0	0	28	0	0	0	52	29	0	11	0	0	6	0	0	0	0	0	0	0	0	0	0	7	3	0	20	0	0	0
hsa-miR-6749-5p	0	0	2	0	0	0	0	0	0	0	0	0	0	1	0	0	0	0	0	0	0	0	0	0	0	0	0	0	0	0	0	0	0	0	0	0
hsa-miR-675-3p	0	0	11	0	0	0	0	0	0	0	0	0	0	0	0	0	0	0	1	0	0	0	0	0	0	0	0	0	0	0	0	0	0	0	0	0
hsa-miR-675-5p	0	0	0	1	0	12	0	0	0	0	0	0	18	0	11	0	0	0	0	5	0	0	0	0	0	0	0	0	0	0	9	2	0	0	0	0
hsa-miR-6750-3p	0	0	0	0	0	0	0	0	0	0	0	0	26	9	0	0	0	0	0	0	5	0	0	0	0	0	0	0	0	0	5	2	0	0	0	0
hsa-miR-6750-5p	0	0	0	0	0	0	0	0	0	0	0	0	0	23	0	0	0	0	0	0	0	0	0	0	0	0	0	0	0	0	0	0	0	0	0	3
hsa-miR-6751-3p	0	0	0	0	0	0	0	0	0	0	0	0	25	0	23	11	7	0	0	0	0	0	0	0	0	0	0	0	0	0	4	0	0	0	2	0
hsa-miR-6751-5p	0	0	19	0	0	0	0	4	0	0	0	0	0	29	21	24	0	7	4	0	0	7	0	0	0	0	0	0	0	0	0	8	4	0	0	0
hsa-miR-6752-3p	0	0	0	0	14	6	0	0	0	0	0	0	0	7	50	0	0	0	5	0	0	4	5	0	0	0	0	0	0	3	5	7	0	0	0	0
hsa-miR-6752-5p	0	0	0	0	0	0	0	0	0	0	0	0	0	0	0	0	0	0	0	0	0	0	0	0	0	0	0	0	0	0	0	6	0	0	0	0
hsa-miR-6753-3p	0	0	10	0	0	0	0	0	0	0	0	0	0	0	0	0	0	0	0	1	0	0	0	0	0	0	0	0	0	0	0	4	9	0	0	0
hsa-miR-6754-3p	0	0	0	0	0	11	0	0	0	0	0	17	0	0	0	0	0	0	0	0	0	0	0	0	0	0	0	0	0	5	0	0	0	0	0	0
hsa-miR-6754-5p	41	0	0	0	0	0	0	0	0	0	0	0	0	24	0	0	0	36	0	3	6	0	0	0	0	0	0	0	0	0	0	0	0	0	0	0
hsa-miR-6755-5p	0	7	0	0	0	0	0	0	0	0	0	0	0	0	15	0	0	0	0	0	0	0	0	0	0	0	0	0	0	0	0	0	0	0	0	0
hsa-miR-6756-3p	0	0	0	0	0	0	0	0	8	0	0	0	9	38	49	10	0	0	0	0	0	0	0	0	0	0	0	0	0	0	9	6	0	0	0	9
hsa-miR-6756-5p	0	0	0	0	0	0	0	0	0	0	0	0	36	0	25	0	0	0	0	0	0	0	0	0	0	0	0	0	0	0	0	8	0	0	0	0
hsa-miR-6758-3p	0	0	0	0	0	0	0	0	0	0	0	0	0	24	23	0	0	0	0	4	0	0	0	0	0	0	0	0	0	0	0	0	0	0	0	0
hsa-miR-6758-5p	7	4	39	0	0	15	11	0	0	3	0	0	0	17	0	0	0	0	0	0	0	0	0	0	1	0	0	0	0	0	0	0	0	0	0	0
hsa-miR-6759-3p	0	0	0	0	0	0	0	0	0	0	0	0	0	0	0	4	0	0	0	0	0	0	0	0	0	0	0	0	0	0	0	0	4	0	0	0
hsa-miR-6759-5p	0	0	14	0	0	0	0	3	1	0	0	0	0	0	0	0	0	0	0	0	0	0	0	0	0	0	0	0	0	0	4	0	0	0	0	0
hsa-miR-676-3p	0	0	0	0	0	0	0	0	0	0	0	0	14	0	17	0	0	0	0	0	0	0	0	0	0	0	0	0	0	0	6	0	0	0	0	0
hsa-miR-6760-3p	0	0	0	0	0	0	0	0	0	0	0	0	0	0	0	0	0	0	0	0	0	0	0	0	0	0	0	0	0	0	0	1	0	0	0	0
hsa-miR-6761-5p	0	0	0	0	0	0	0	0	0	0	0	0	0	0	0	0	0	0	0	0	4	0	0	0	0	0	0	0	0	0	0	0	0	0	0	0
hsa-miR-6762-3p	34	0	0	11	6	0	0	0	0	0	0	0	0	0	0	26	0	0	0	0	0	0	0	0	0	0	0	0	0	0	6	0	2	0	0	0
hsa-miR-6762-5p	0	0	0	0	0	0	0	0	0	0	0	0	0	0	0	0	0	0	0	0	0	5	0	0	0	0	0	0	0	0	0	0	0	0	0	0
hsa-miR-6763-3p	0	0	0	0	0	0	0	0	0	0	0	0	48	21	0	29	0	0	0	0	0	0	0	0	0	0	0	0	0	0	1	0	0	3	0	0
hsa-miR-6763-5p	49	124	148	93	63	158	104	62	96	20	0	16	183	142	132	65	0	81	64	1012	49	40	14	22	4	2	6	12	0	31	23	16	43	27	16	16
hsa-miR-6764-3p	0	0	0	0	0	0	0	0	0	0	0	0	0	0	14	0	0	0	0	0	0	0	0	0	0	0	0	0	0	0	0	0	0	0	0	0
hsa-miR-6764-5p	0	38	88	40	30	66	11	0	15	0	0	0	20	0	24	1	0	0	21	0	7	3	2	0	0	17	0	0	0	0	5	12	0	0	0	0
hsa-miR-6765-3p	0	0	0	0	0	0	0	0	0	0	0	0	125	30	18	0	5	7	0	0	0	0	0	0	0	0	0	0	0	0	22	5	22	5	18	0
hsa-miR-6765-5p	0	0	0	0	0	0	0	0	0	0	0	0	8	0	0	0	0	0	0	0	0	0	0	0	0	0	0	0	0	0	0	0	0	0	0	0
hsa-miR-6766-3p	0	0	0	0	0	0	0	0	0	0	0	0	0	0	0	0	0	0	3	0	0	0	0	0	0	0	0	0	0	0	0	0	0	0	0	0
hsa-miR-6767-5p	0	15	22	16	0	0	0	0	0	0	0	0	0	0	0	0	0	0	0	0	0	0	3	0	0	0	0	0	0	0	0	0	0	0	0	0
hsa-miR-6768-3p	0	0	0	0	0	0	0	0	0	0	0	0	1	0	0	0	0	0	0	0	0	0	0	0	0	0	0	0	0	0	0	0	0	0	0	0
hsa-miR-6768-5p	0	0	0	0	0	0	0	0	0	0	0	0	0	0	0	19	0	0	0	0	0	0	0	0	0	0	0	0	0	0	4	4	0	0	0	0
hsa-miR-6769a-3p	0	37	0	0	0	0	0	0	0	0	0	0	17	20	0	0	0	0	0	2	0	0	0	0	0	0	0	0	0	0	0	0	0	0	0	0
hsa-miR-6769a-5p	0	0	0	0	0	0	0	0	0	0	0	0	0	0	0	0	0	0	0	0	0	0	9	0	0	0	0	0	0	0	0	7	0	0	0	0
hsa-miR-6769b-3p	0	0	0	26	5	0	0	0	10	0	0	0	0	0	16	0	17	0	0	0	0	0	0	0	3	0	0	0	0	0	0	0	6	0	0	0
hsa-miR-6769b-5p	0	0	0	0	0	0	0	0	0	0	0	0	0	49	0	19	20	0	0	0	0	0	0	0	0	0	0	0	0	0	0	2	11	0	0	0
hsa-miR-6770-3p	5	0	0	11	0	26	9	3	0	0	0	0	75	0	0	0	0	0	3	0	2	1	0	0	0	0	0	0	2	0	0	0	2	0	0	0
hsa-miR-6770-5p	9	0	61	0	39	5	0	0	0	0	0	32	12	0	29	0	0	0	0	5	0	5	0	0	0	0	0	0	0	0	0	0	6	0	0	0
hsa-miR-6772-3p	39	19	8	18	16	0	0	0	13	0	0	0	0	0	0	0	0	0	10	0	0	3	2	0	0	0	0	0	0	0	0	0	0	0	0	0
hsa-miR-6772-5p	46	20	30	0	0	0	0	0	0	0	0	0	0	0	0	0	0	0	0	0	6	0	4	0	0	0	0	0	0	0	0	0	0	0	0	0
hsa-miR-6773-5p	0	0	0	0	0	0	0	0	0	0	0	0	0	0	0	0	0	0	0	0	0	0	0	0	0	0	0	0	0	0	13	0	0	3	0	0
hsa-miR-6775-3p	0	22	0	0	0	0	0	0	0	0	0	0	0	13	19	0	0	0	0	0	0	2	0	0	0	0	0	0	0	0	0	0	0	0	0	0
hsa-miR-6776-3p	0	0	0	0	0	0	0	0	0	0	0	0	29	0	0	0	0	0	0	0	0	0	0	0	0	0	0	0	0	0	0	0	0	0	0	0
hsa-miR-6776-5p	0	0	0	0	0	0	0	0	0	0	0	0	25	0	0	0	0	0	0	0	0	0	0	0	0	0	0	0	0	0	0	0	0	0	0	0
hsa-miR-6777-3p	7	0	36	0	36	11	0	0	0	0	0	0	0	48	19	0	0	0	0	0	1	1	0	0	0	0	0	0	0	0	10	5	9	9	0	0
hsa-miR-6777-5p	0	0	0	0	0	10	0	0	0	0	0	0	19	0	6	0	0	0	0	0	0	0	5	0	0	0	0	0	0	0	0	11	0	0	4	0
hsa-miR-6778-3p	0	0	0	0	0	0	0	0	0	0	0	0	0	16	0	0	0	0	0	0	0	0	0	0	0	0	0	0	0	0	0	0	0	0	0	0
hsa-miR-6778-5p	0	0	13	0	0	0	0	0	0	0	0	0	0	0	0	0	0	0	4	0	0	0	0	0	0	0	0	0	0	0	0	0	0	0	0	0
hsa-miR-6779-5p	16	0	0	0	4	0	0	0	0	0	0	0	58	28	0	0	0	0	0	0	2	0	4	0	0	1	0	0	0	0	24	9	0	0	7	4
hsa-miR-6780a-5p	5	0	12	7	0	0	0	0	0	0	0	0	22	0	0	6	0	0	3	6	0	0	0	0	0	0	0	0	0	0	2	0	0	0	0	0
hsa-miR-6780b-3p	0	0	0	7	0	0	0	11	0	0	0	0	0	12	16	0	0	0	1	0	0	7	0	0	0	0	0	0	5	0	0	0	0	13	0	0
hsa-miR-6780b-5p	22	0	0	0	24	0	0	17	0	0	0	0	20	16	0	0	0	0	0	3	3	0	0	0	0	0	0	0	0	0	9	0	6	0	0	0
hsa-miR-6781-3p	0	0	0	0	0	0	0	0	0	0	0	0	29	6	50	0	0	0	0	0	0	0	0	0	0	0	0	3	0	0	8	0	0	2	0	0
hsa-miR-6781-5p	0	0	14	0	0	0	0	0	0	0	0	0	0	0	0	8	0	0	0	0	0	0	2	0	0	0	0	0	0	0	0	0	0	0	0	0
hsa-miR-6782-3p	0	0	5	0	0	0	0	0	0	0	0	0	0	0	15	0	0	0	0	2	0	0	2	0	0	0	0	0	0	0	0	0	0	0	0	0
hsa-miR-6782-5p	0	0	3	0	0	0	0	0	0	0	0	0	0	0	17	0	0	0	0	0	0	0	0	0	0	0	0	0	0	0	0	0	0	0	0	0
hsa-miR-6783-3p	0	0	0	0	0	0	0	0	0	0	0	0	73	0	30	0	0	0	0	0	0	0	0	0	0	0	0	0	0	0	0	0	5	0	0	0
hsa-miR-6783-5p	0	0	18	0	0	0	0	0	0	0	0	3	3	0	0	0	0	0	0	0	3	0	3	0	0	0	0	0	0	0	0	9	0	0	3	0
hsa-miR-6784-3p	0	0	0	0	0	0	0	0	0	0	0	0	0	0	0	0	0	0	0	0	0	0	0	0	0	0	0	0	0	0	7	0	0	0	0	0
hsa-miR-6785-3p	13	0	0	0	0	0	5	0	0	0	0	0	0	0	0	0	0	0	0	0	0	0	0	0	0	0	0	0	0	0	0	0	0	0	0	0
hsa-miR-6785-5p	0	0	0	0	0	0	0	0	0	0	0	0	21	2	13	0	0	0	0	0	0	0	0	0	0	0	0	0	0	0	0	0	0	0	0	0
hsa-miR-6786-3p	0	0	0	0	26	10	0	0	0	0	0	0	0	15	28	0	9	0	0	0	3	3	9	0	0	0	0	0	0	0	0	0	0	0	1	0
hsa-miR-6786-5p	0	0	0	0	0	0	0	0	0	0	0	0	0	26	31	0	0	0	0	0	0	0	0	0	0	0	0	0	4	0	8	0	8	0	0	0
hsa-miR-6787-3p	10	18	18	0	0	0	0	0	0	0	0	0	16	5	0	11	0	0	0	0	0	4	0	0	0	0	0	0	0	0	1	8	4	0	0	0
hsa-miR-6787-5p	0	0	18	0	0	0	0	12	0	0	0	0	0	0	0	0	0	0	0	0	0	0	0	0	0	0	0	0	0	0	0	0	0	0	0	0
hsa-miR-6788-3p	0	0	21	0	0	0	29	0	0	0	0	0	0	0	12	0	0	0	0	0	0	0	0	0	0	0	0	0	0	0	4	0	0	12	0	0
hsa-miR-6788-5p	0	0	0	0	0	0	0	0	0	0	0	0	0	0	0	0	0	8	0	7	0	0	4	0	0	2	0	0	0	0	0	0	14	0	0	0
hsa-miR-6789-3p	4	15	0	0	0	0	0	0	0	0	0	0	24	0	34	0	0	0	0	3	0	0	0	0	0	0	0	0	0	0	2	0	13	0	0	0
hsa-miR-6790-3p	0	0	0	0	0	0	0	0	0	0	0	0	29	0	0	0	0	0	0	0	0	0	0	0	0	0	0	0	0	0	0	0	8	0	0	0
hsa-miR-6790-5p	0	0	0	0	0	0	0	0	0	0	0	0	0	11	0	0	0	0	0	0	0	0	0	0	0	0	0	0	0	0	0	7	0	0	3	0
hsa-miR-6791-3p	65	81	111	90	106	23	34	21	0	0	0	0	62	10	0	20	0	0	2	4	8	3	0	4	1	0	0	0	0	0	4	13	22	0	0	0
hsa-miR-6791-5p	14	26	0	15	24	0	0	0	14	0	0	0	14	0	0	0	0	0	1	0	4	0	0	0	0	0	0	2	0	0	0	0	0	0	0	0
hsa-miR-6792-3p	0	0	0	0	0	0	0	0	0	0	0	0	0	0	0	0	0	9	0	0	0	0	0	0	0	0	0	0	0	0	5	6	0	0	0	0
hsa-miR-6793-3p	119	26	99	73	48	20	33	57	24	0	0	40	26	31	17	10	0	0	17	18	10	17	0	4	0	0	5	0	0	0	12	1	0	0	0	0
hsa-miR-6793-5p	15	18	0	28	0	0	0	10	0	0	0	10	12	0	32	0	0	0	7	0	0	0	0	0	0	0	0	0	0	0	3	0	0	0	0	5
hsa-miR-6794-3p	0	0	0	0	0	0	0	0	0	0	0	0	0	14	0	0	0	0	0	0	0	0	0	0	0	0	0	0	0	0	0	0	0	0	0	0
hsa-miR-6795-3p	0	0	0	0	0	0	0	0	0	0	0	0	0	0	0	0	0	0	0	0	0	0	0	0	0	0	0	0	0	0	0	7	0	0	0	0
hsa-miR-6796-3p	4	57	1	0	25	0	12	14	0	0	0	0	0	0	0	0	0	0	3	1	3	0	0	0	0	0	0	0	0	0	0	2	0	0	0	0
hsa-miR-6796-5p	0	0	1	0	0	0	0	0	0	0	0	0	0	0	0	0	0	0	0	0	3	0	0	0	0	0	0	0	0	0	0	0	0	0	0	0
hsa-miR-6797-3p	11	0	0	0	12	35	0	12	0	0	0	0	7	0	0	0	0	0	8	0	0	0	0	0	0	0	0	0	0	0	1	0	0	8	0	0
hsa-miR-6797-5p	0	0	0	0	0	0	0	0	0	0	0	0	0	14	3	0	0	0	0	7	0	0	0	0	0	0	0	0	0	0	0	0	0	0	0	0
hsa-miR-6798-3p	0	0	0	0	0	0	0	0	0	0	0	0	0	0	11	0	10	0	0	0	0	0	0	0	0	0	0	0	0	0	0	0	0	0	0	0
hsa-miR-6798-5p	0	0	0	0	0	0	0	0	0	0	0	0	0	0	0	0	0	0	0	0	0	0	0	0	0	0	9	0	0	0	0	0	0	0	0	0
hsa-miR-6799-3p	41	0	41	23	19	21	0	30	17	0	0	0	27	37	28	0	21	0	6	0	0	0	6	13	4	7	0	0	0	0	10	16	17	2	0	0
hsa-miR-6799-5p	0	0	0	0	2	0	0	0	0	0	0	0	124	77	10	17	60	0	2	0	0	0	0	7	0	0	0	0	0	0	12	31	5	0	0	0
hsa-miR-6800-3p	15	0	0	0	0	0	0	0	0	0	0	0	0	0	0	0	0	0	0	0	0	4	0	0	0	0	0	0	0	0	0	0	0	0	0	0
hsa-miR-6801-3p	0	0	0	0	0	0	0	0	0	0	0	0	0	6	12	0	0	0	0	0	0	0	0	0	0	0	0	0	0	0	8	0	0	10	0	0
hsa-miR-6801-5p	2	0	0	0	0	0	0	0	23	0	0	0	0	9	0	0	0	0	0	0	0	0	0	0	0	0	0	0	0	0	0	0	0	0	0	0
hsa-miR-6802-3p	28	61	40	28	79	0	0	0	2	0	0	0	39	0	24	27	0	13	42	12	7	0	4	2	0	0	6	12	0	0	6	0	0	0	0	0
hsa-miR-6802-5p	18	11	16	4	27	33	18	0	0	0	0	0	0	7	0	0	0	0	17	0	8	0	0	0	0	5	0	0	0	0	9	0	0	0	0	3
hsa-miR-6803-3p	143	75	136	119	102	116	41	34	27	4	0	12	143	40	59	60	10	57	57	53	11	14	23	26	13	0	3	0	6	7	13	6	15	8	9	3
hsa-miR-6803-5p	0	0	0	0	0	0	0	0	0	0	0	0	0	11	3	0	0	0	0	0	0	0	0	0	0	0	0	0	0	0	0	0	2	0	0	0
hsa-miR-6804-3p	0	0	0	0	28	0	0	0	0	0	0	0	0	0	0	0	0	0	0	0	0	0	0	0	0	0	0	0	0	0	0	0	0	0	0	0
hsa-miR-6804-5p	58	0	0	13	0	0	0	0	0	9	0	0	3	22	0	19	1	0	8	12	2	1	0	8	0	0	0	0	0	5	6	0	2	6	0	0
hsa-miR-6805-3p	0	0	0	0	5	0	0	0	0	0	0	0	0	0	40	0	0	13	0	0	0	0	0	0	0	0	0	0	0	0	0	0	16	0	0	6
hsa-miR-6805-5p	0	0	0	0	0	0	0	0	0	0	0	0	0	0	0	0	0	3	0	0	0	0	0	2	0	0	0	0	0	0	0	10	2	0	0	0
hsa-miR-6806-3p	12	0	23	0	0	0	0	0	0	0	0	0	0	0	0	0	0	0	0	0	0	0	0	0	0	0	0	0	0	0	0	0	0	0	0	0
hsa-miR-6807-3p	0	0	0	0	0	0	0	0	0	0	0	0	0	0	0	0	0	0	0	0	0	0	0	0	0	0	0	0	0	0	0	2	1	0	0	0
hsa-miR-6807-5p	0	0	0	0	0	0	0	0	0	0	0	0	26	53	54	0	0	0	0	0	0	0	0	0	0	0	0	0	0	0	1	2	3	0	0	0
hsa-miR-6808-3p	0	26	0	0	23	0	0	0	0	1	0	0	143	25	0	38	37	0	0	0	0	0	0	7	0	0	0	0	0	0	17	6	19	0	2	0
hsa-miR-6809-3p	0	0	48	0	0	0	0	0	20	0	0	0	11	0	0	0	0	0	0	0	9	0	0	0	0	0	0	0	0	0	0	0	0	3	0	0
hsa-miR-6809-5p	29	36	0	0	0	0	0	0	0	0	0	0	0	0	0	0	0	0	0	2	6	0	0	0	0	0	0	0	11	0	0	0	0	0	0	0
hsa-miR-6810-3p	79	59	80	100	37	106	26	15	27	51	0	0	0	0	0	0	0	0	13	16	28	12	16	13	0	5	1	2	0	1	0	4	7	0	0	0
hsa-miR-6810-5p	15	3	28	0	0	12	0	7	0	0	0	0	0	0	0	0	0	0	10	0	0	6	0	0	0	0	0	0	0	0	0	0	0	0	0	0
hsa-miR-6811-3p	0	0	0	0	0	0	0	0	0	0	0	0	25	0	3	0	0	0	0	0	0	0	0	0	0	0	0	0	0	0	0	5	0	0	0	0
hsa-miR-6811-5p	0	0	0	0	0	0	0	0	0	0	0	0	0	0	0	0	0	0	0	0	0	0	0	0	0	0	0	0	0	0	0	12	4	0	0	0
hsa-miR-6812-3p	13	0	0	0	0	0	0	35	0	0	0	0	85	45	112	0	0	8	6	0	8	0	0	0	0	0	0	0	0	0	14	12	6	1	0	0
hsa-miR-6812-5p	0	0	0	1	0	0	0	0	0	0	0	0	10	8	10	7	0	21	0	0	0	0	0	0	2	0	0	0	0	0	1	18	0	0	0	7
hsa-miR-6813-3p	102	32	43	82	10	12	14	27	16	0	0	0	0	49	0	0	0	9	9	2	7	9	3	0	0	0	9	0	0	3	0	4	10	0	0	0
hsa-miR-6813-5p	98	23	11	0	16	48	36	0	46	0	0	0	0	0	0	0	0	0	7	9	13	2	0	0	8	0	3	0	0	0	0	0	0	0	0	0
hsa-miR-6814-3p	0	0	0	0	0	0	0	0	0	0	0	0	43	31	0	0	0	0	0	0	0	0	0	0	0	0	0	0	0	0	9	1	0	16	6	0
hsa-miR-6814-5p	0	0	0	0	0	0	0	0	0	0	0	0	24	0	44	0	0	33	0	0	0	0	0	0	0	0	0	0	0	0	2	0	1	0	0	0
hsa-miR-6815-5p	0	0	0	0	11	0	0	0	0	0	0	0	0	0	0	0	0	0	0	0	0	0	0	0	0	0	0	0	0	0	7	0	0	0	0	0
hsa-miR-6816-3p	4	0	0	0	0	19	0	0	0	0	0	0	17	8	8	0	0	0	0	3	0	0	0	0	0	0	0	0	0	0	3	0	10	1	2	0
hsa-miR-6816-5p	0	0	0	0	0	0	0	0	0	0	0	0	0	0	0	0	0	0	0	0	0	0	0	0	0	0	0	0	0	0	0	1	0	0	0	0
hsa-miR-6817-3p	0	0	0	0	0	0	0	0	11	0	0	0	0	0	0	0	0	0	0	0	0	0	0	0	0	0	0	0	0	0	0	1	0	0	0	3
hsa-miR-6817-5p	0	0	0	0	0	0	0	0	0	0	0	0	0	0	0	0	0	0	0	0	0	0	0	2	0	0	0	0	0	0	0	0	0	0	0	0
hsa-miR-6818-3p	0	0	0	0	20	0	0	0	0	0	0	0	0	0	0	0	0	0	0	0	0	0	0	0	0	0	0	0	0	0	0	0	0	0	0	0
hsa-miR-6818-5p	23	4	0	0	0	0	0	0	0	0	0	0	0	0	0	0	0	0	0	5	0	0	0	0	0	0	0	4	0	0	0	0	0	0	0	0
hsa-miR-6819-3p	239	249	187	121	120	138	40	104	87	0	0	25	35	33	5	36	0	0	28	37	20	13	3	15	9	5	2	0	4	0	6	0	8	0	0	0
hsa-miR-6819-5p	15	22	11	3	0	0	0	0	0	0	0	0	0	0	0	0	0	0	0	2	15	0	0	0	0	0	0	0	0	0	0	4	0	0	0	0
hsa-miR-6820-3p	0	0	0	0	0	18	0	0	0	0	0	0	19	24	19	0	0	17	0	0	0	3	0	0	0	0	0	0	0	0	0	11	20	0	2	0
hsa-miR-6820-5p	0	0	0	0	0	0	0	0	0	0	0	0	21	0	0	0	0	0	0	0	0	0	0	0	0	0	0	0	0	0	0	0	0	0	0	0
hsa-miR-6821-3p	0	0	0	0	0	0	0	0	0	0	0	0	0	0	0	0	0	0	0	0	0	0	0	0	0	0	0	0	0	0	0	0	1	0	0	0
hsa-miR-6821-5p	0	0	0	0	0	0	0	0	0	0	0	0	0	23	0	0	0	0	0	0	0	0	0	0	0	0	0	0	0	0	0	3	11	0	0	0
hsa-miR-6822-5p	0	0	0	0	0	0	0	0	0	0	0	0	0	0	0	0	0	0	0	0	0	0	0	0	0	0	0	0	0	0	4	0	0	0	0	0
hsa-miR-6823-3p	0	1	0	0	0	0	0	0	0	0	0	0	0	0	0	0	0	0	0	0	0	0	0	0	0	0	0	0	0	0	0	11	0	0	0	0
hsa-miR-6823-5p	0	0	0	0	0	0	0	0	0	0	0	0	0	0	0	0	0	0	0	0	6	0	0	0	0	0	0	0	0	0	0	0	0	0	0	0
hsa-miR-6824-3p	0	0	0	0	0	0	0	0	0	0	0	0	0	0	0	0	0	32	0	0	0	0	0	0	0	0	0	0	0	0	9	3	2	0	0	0
hsa-miR-6824-5p	0	0	0	0	0	0	20	0	0	0	0	0	0	7	0	0	0	0	0	0	0	0	0	0	0	0	0	0	0	0	0	0	0	0	0	9
hsa-miR-6825-3p	0	0	0	0	2	0	0	0	0	0	0	0	0	0	0	0	0	0	0	0	0	0	0	0	0	0	0	0	0	0	0	0	0	0	0	0
hsa-miR-6825-5p	0	0	0	0	0	0	0	0	26	0	0	0	0	0	0	0	0	0	0	0	0	0	0	0	0	0	0	0	0	0	0	0	4	0	0	0
hsa-miR-6826-3p	0	0	0	0	0	0	0	0	0	0	0	0	0	0	0	0	0	0	0	0	0	0	3	0	0	0	0	0	0	0	0	0	0	0	0	0
hsa-miR-6826-5p	0	0	0	0	0	0	0	0	0	0	0	0	0	0	0	0	0	0	0	0	0	0	0	0	0	0	0	0	0	0	0	0	0	0	0	0
hsa-miR-6827-3p	0	0	0	0	0	25	0	17	0	0	0	0	0	0	0	0	0	0	0	0	0	0	0	0	0	0	0	0	0	0	0	0	0	0	0	0
hsa-miR-6827-5p	0	0	0	0	0	0	0	0	0	0	0	0	0	0	0	0	0	0	0	3	0	0	0	6	0	0	0	0	0	0	0	0	0	0	0	0
hsa-miR-6828-3p	0	0	0	0	0	14	0	0	0	0	0	0	0	0	0	0	0	0	0	0	0	0	0	0	0	0	0	0	0	0	0	0	0	0	0	0
hsa-miR-6828-5p	0	0	0	0	0	0	0	0	0	0	0	0	0	0	0	0	0	28	0	0	0	0	0	0	0	0	0	0	0	0	0	0	0	0	0	0
hsa-miR-6829-3p	0	0	0	0	0	0	0	0	0	0	0	0	0	0	43	0	0	0	0	4	0	0	0	0	0	0	3	0	0	0	4	0	0	0	0	0
hsa-miR-6829-5p	4	0	0	0	0	0	0	0	0	0	0	0	0	36	0	0	0	0	0	0	0	0	0	0	0	0	0	0	0	0	0	7	0	0	2	0
hsa-miR-6830-5p	0	0	0	0	0	0	0	0	0	0	0	0	0	0	0	0	0	0	0	0	0	0	0	0	0	0	0	0	0	0	0	0	1	0	0	0
hsa-miR-6832-3p	0	13	25	42	7	0	0	0	0	0	0	0	0	0	11	0	14	0	0	1	0	0	0	0	0	0	0	0	0	0	0	0	0	2	0	0
hsa-miR-6832-5p	0	4	0	25	3	0	0	0	0	0	0	0	0	0	3	0	0	0	5	0	2	0	0	0	0	1	0	0	0	0	5	0	0	0	0	0
hsa-miR-6833-3p	14	24	40	0	11	6	0	0	0	0	0	16	0	20	0	0	0	0	0	5	0	1	0	0	0	0	1	0	0	0	0	0	14	0	3	0
hsa-miR-6833-5p	0	0	24	0	0	0	0	0	0	0	0	0	0	0	0	0	0	0	0	0	3	0	0	0	0	0	0	0	0	0	0	0	6	0	0	0
hsa-miR-6834-5p	0	0	0	0	0	0	0	0	0	0	0	0	0	0	0	0	0	0	0	0	0	0	0	0	0	0	0	0	0	0	0	0	6	0	0	0
hsa-miR-6835-3p	0	0	0	0	0	0	0	0	0	0	0	0	0	0	2	0	0	0	0	0	0	0	0	0	0	0	0	0	0	0	0	0	0	0	0	0
hsa-miR-6836-3p	16	0	7	52	0	11	0	23	0	0	0	13	40	0	0	0	6	0	2	1	5	0	0	0	0	0	0	0	0	0	0	0	8	0	3	0
hsa-miR-6837-3p	0	11	37	6	0	0	0	0	0	0	0	0	0	0	0	0	0	0	0	0	0	0	0	0	7	0	0	4	0	0	9	0	0	0	0	0
hsa-miR-6837-5p	22	20	23	12	38	0	0	0	0	0	0	0	0	0	0	0	0	0	0	1	0	0	0	0	0	1	0	3	0	0	0	0	0	0	0	0
hsa-miR-6838-3p	0	0	0	0	0	0	0	0	0	0	0	0	50	7	0	0	21	0	0	0	0	0	0	0	0	0	0	0	0	0	8	0	2	0	0	2
hsa-miR-6838-5p	0	0	18	0	0	0	0	0	0	0	0	0	0	0	0	0	0	0	0	0	0	0	0	0	10	0	0	0	0	0	0	0	0	0	0	0
hsa-miR-6839-3p	0	0	0	0	0	0	0	0	0	0	0	0	10	0	0	0	0	0	0	0	0	0	0	0	0	0	0	0	0	0	0	0	0	0	0	0
hsa-miR-6840-3p	0	0	0	0	0	0	0	0	0	0	0	0	24	124	102	28	12	8	0	0	0	0	0	0	0	0	0	0	0	0	13	26	15	3	0	1
hsa-miR-6840-5p	0	0	0	0	0	0	0	0	0	0	0	0	38	45	64	20	4	43	0	0	0	0	0	0	0	0	0	0	0	0	34	21	20	5	2	0
hsa-miR-6842-3p	136	123	140	65	120	18	52	0	81	0	0	0	15	0	0	0	0	0	32	4	20	5	12	11	20	7	0	0	0	0	0	0	0	4	0	0
hsa-miR-6842-5p	26	16	29	0	0	0	0	0	37	0	0	0	28	0	0	0	0	0	6	24	7	2	5	1	0	0	8	0	1	2	0	0	0	0	0	0
hsa-miR-6843-3p	0	0	12	0	0	0	0	29	0	0	0	0	0	0	0	0	0	0	11	0	4	0	0	0	0	0	0	0	0	0	0	0	0	0	0	0
hsa-miR-6844	0	0	0	0	0	0	0	0	0	0	0	0	11	0	35	7	39	0	0	0	0	0	4	0	0	0	0	0	0	0	4	0	14	0	0	7
hsa-miR-6845-3p	0	0	0	0	0	0	0	0	0	0	0	0	0	3	0	0	0	0	0	0	0	0	6	0	0	0	0	0	0	0	2	0	0	0	0	0
hsa-miR-6845-5p	0	0	9	0	0	0	0	0	0	0	0	0	0	0	0	0	0	0	0	0	0	0	0	0	0	0	0	0	0	0	0	4	0	0	0	0
hsa-miR-6846-3p	0	0	0	0	0	0	0	0	0	0	0	0	0	0	0	0	0	0	0	0	0	0	0	0	0	0	0	0	0	0	0	6	0	0	0	0
hsa-miR-6846-5p	0	0	0	0	0	0	0	0	0	0	0	0	0	22	0	0	0	0	0	0	0	0	0	0	0	0	0	0	0	0	0	0	0	0	0	0
hsa-miR-6847-5p	33	0	5	5	0	20	0	7	12	0	0	0	12	6	0	0	0	0	15	0	0	0	0	0	0	0	0	0	0	0	0	0	0	0	0	0
hsa-miR-6848-3p	0	0	0	0	0	0	0	0	0	0	0	0	0	9	0	0	0	0	0	0	0	0	0	0	0	0	0	0	0	0	0	0	0	0	0	0
hsa-miR-6848-5p	0	0	0	0	0	0	0	0	0	0	0	0	10	20	20	0	0	0	0	0	0	0	0	0	0	0	0	0	0	0	7	11	0	0	0	0
hsa-miR-6849-3p	0	0	8	19	0	0	0	0	0	0	0	0	5	0	28	0	0	0	0	0	0	0	0	0	0	0	0	0	0	0	0	0	4	0	0	0
hsa-miR-6850-3p	0	0	0	0	0	0	0	0	0	0	0	0	0	0	22	0	0	0	0	0	0	0	0	0	0	0	0	0	0	0	21	4	9	0	0	0
hsa-miR-6850-5p	0	31	0	0	0	0	0	0	0	0	0	0	87	63	133	20	12	7	0	0	0	0	0	0	0	0	0	0	0	0	18	41	26	9	0	0
hsa-miR-6851-3p	0	0	0	0	0	8	0	0	0	0	0	0	14	6	0	7	0	0	0	0	0	0	0	0	0	0	0	0	0	0	0	0	0	9	0	0
hsa-miR-6851-5p	3	0	0	0	0	23	0	0	0	0	0	0	0	39	0	0	7	0	0	2	0	0	0	0	0	0	0	0	0	0	0	0	0	0	0	0
hsa-miR-6852-3p	124	43	65	20	22	11	0	0	29	0	0	0	0	0	0	0	0	0	0	2	0	0	0	8	0	0	1	0	0	0	0	0	0	0	0	0
hsa-miR-6852-5p	854	930	705	169	689	584	178	283	97	0	0	57	27	0	0	13	0	0	192	144	163	78	49	58	27	22	23	0	11	8	0	0	0	0	0	0
hsa-miR-6853-3p	0	0	0	15	31	0	0	0	0	0	0	0	16	0	0	0	0	26	0	0	0	0	0	0	0	0	0	0	0	0	0	0	3	0	0	0
hsa-miR-6853-5p	0	0	0	0	0	0	0	0	0	0	0	0	0	0	14	0	0	0	0	0	0	0	0	0	0	0	0	0	0	0	0	0	0	0	0	0
hsa-miR-6854-3p	0	0	0	0	0	0	0	0	0	0	0	0	0	0	0	0	0	6	0	0	0	0	0	0	0	0	0	0	0	0	0	0	0	0	0	0
hsa-miR-6855-3p	0	15	41	13	5	14	0	0	0	0	0	0	0	0	0	0	0	0	0	15	0	0	0	0	1	1	0	0	0	0	0	0	0	0	0	0
hsa-miR-6855-5p	3	0	34	0	5	16	0	0	0	0	0	0	0	0	0	0	0	0	8	0	10	0	0	0	0	0	0	0	0	0	0	0	0	0	0	0
hsa-miR-6856-3p	0	0	0	0	0	0	0	0	0	0	0	0	3	0	0	0	0	0	0	0	0	0	0	0	0	0	0	0	0	0	0	0	0	0	0	0
hsa-miR-6856-5p	0	0	0	0	0	0	0	0	0	0	0	0	0	0	0	0	0	0	0	0	0	0	0	0	0	0	0	0	0	0	0	0	0	0	0	1
hsa-miR-6857-3p	0	0	0	0	0	0	0	0	0	0	0	0	0	16	25	0	0	0	0	0	0	0	0	0	0	0	0	0	0	0	0	0	4	0	0	0
hsa-miR-6858-3p	0	19	0	15	113	41	0	0	5	0	0	1	7	29	53	0	0	0	0	0	0	7	4	0	0	6	0	0	2	3	4	0	0	0	0	0
hsa-miR-6858-5p	0	0	0	0	0	0	0	0	0	0	0	0	0	0	0	0	0	13	0	0	0	0	0	0	0	0	0	0	0	0	3	6	3	0	0	0
hsa-miR-6859-3p	0	0	0	0	22	0	0	0	0	0	0	0	0	0	0	0	0	0	0	0	0	0	0	0	0	0	0	0	0	0	0	0	0	0	0	0
hsa-miR-6859-5p	9	78	17	21	11	0	0	0	10	0	0	0	0	7	10	0	0	0	0	0	4	0	0	0	0	0	0	0	0	0	0	0	0	0	0	0
hsa-miR-6861-3p	32	55	59	9	0	0	0	0	0	12	0	0	0	22	26	0	0	0	3	3	1	0	0	0	0	0	0	0	0	0	0	2	0	0	0	0
hsa-miR-6861-5p	10	0	0	0	0	0	3	0	0	0	0	0	0	0	0	0	0	0	0	0	0	0	0	0	0	0	0	0	0	0	0	0	0	0	1	0
hsa-miR-6862-3p	0	0	0	0	0	0	0	0	0	0	0	0	0	20	11	0	0	0	0	0	0	0	0	0	0	0	0	0	0	0	0	0	0	0	0	0
hsa-miR-6862-5p	26	28	0	12	17	0	16	0	0	0	0	0	0	22	0	0	0	0	0	0	7	0	0	0	0	0	0	0	0	0	0	2	0	0	0	0
hsa-miR-6864-5p	0	0	4	0	0	0	0	0	0	0	0	0	0	0	0	0	0	0	0	0	0	0	0	0	0	0	0	0	0	0	0	0	0	0	0	0
hsa-miR-6865-3p	0	0	0	0	0	0	0	0	0	0	0	0	0	3	0	0	0	0	0	0	0	0	0	0	0	0	0	0	0	0	0	0	0	0	0	0
hsa-miR-6865-5p	0	0	0	0	0	3	0	0	0	0	0	0	0	0	0	0	0	0	0	0	0	0	0	0	0	0	0	0	0	0	0	0	0	0	0	0
hsa-miR-6866-3p	0	0	25	0	0	0	0	0	0	0	0	0	12	0	0	0	0	0	0	0	0	0	0	0	0	3	0	0	0	0	0	0	0	0	0	3
hsa-miR-6866-5p	15	0	0	0	18	15	12	0	0	0	0	0	0	0	0	0	0	0	0	0	0	0	0	11	1	0	0	0	0	0	0	0	0	0	0	0
hsa-miR-6868-3p	0	0	0	0	0	0	0	0	0	0	0	0	11	0	31	0	0	0	0	0	0	0	0	0	0	0	0	0	0	0	5	0	0	0	0	0
hsa-miR-6869-3p	0	0	0	0	0	0	0	0	0	0	0	0	0	22	0	0	0	0	0	0	0	0	0	0	0	0	0	0	0	0	0	0	0	0	0	0
hsa-miR-6869-5p	0	0	0	0	0	0	0	7	0	0	0	0	61	42	46	24	0	0	0	0	0	0	0	0	0	0	0	0	0	0	0	24	0	0	0	0
hsa-miR-6870-3p	0	0	0	0	15	0	0	0	0	0	0	0	25	0	17	0	0	0	0	0	0	0	0	0	0	0	0	0	0	0	0	12	0	0	0	0
hsa-miR-6870-5p	0	0	0	0	0	0	0	0	0	0	0	0	0	0	0	0	0	0	0	0	0	0	0	0	0	0	0	0	0	0	0	3	0	0	0	0
hsa-miR-6871-3p	0	0	0	0	0	0	0	0	0	0	0	0	0	0	0	0	0	0	0	0	0	0	0	0	0	0	0	0	0	0	2	0	0	0	0	0
hsa-miR-6871-5p	0	0	0	0	0	0	0	0	0	0	0	0	0	7	0	0	0	0	0	0	0	0	0	0	0	0	0	0	0	0	0	0	0	0	1	0
hsa-miR-6872-3p	0	0	0	0	0	0	0	0	0	0	0	0	22	0	0	0	0	0	3	0	0	0	0	0	0	0	0	0	0	0	0	1	0	2	0	0
hsa-miR-6872-5p	0	0	0	0	0	0	0	0	0	0	0	0	12	0	0	0	0	22	0	0	0	0	0	0	0	0	0	0	0	0	0	0	0	0	0	0
hsa-miR-6873-3p	0	0	0	23	0	0	0	12	0	0	0	0	31	0	36	0	0	0	0	0	0	0	0	0	3	0	0	0	0	0	0	3	6	0	13	0
hsa-miR-6873-5p	0	1	0	0	0	0	0	0	0	0	0	0	0	0	0	0	0	0	0	0	0	0	0	0	0	0	0	0	0	0	0	0	0	0	0	0
hsa-miR-6874-3p	7	0	0	0	0	0	0	0	0	0	0	0	0	0	0	0	0	0	0	0	0	0	0	0	0	0	0	0	0	0	0	0	0	0	0	0
hsa-miR-6875-5p	0	0	0	0	0	0	0	0	0	0	0	0	0	0	0	0	0	0	0	0	6	0	0	0	0	0	0	0	0	0	0	0	0	0	0	0
hsa-miR-6876-3p	0	0	21	0	0	0	0	0	0	0	0	0	0	0	0	0	0	0	0	0	0	0	0	0	0	0	0	0	0	0	0	0	0	0	0	0
hsa-miR-6876-5p	16	72	0	0	0	36	0	0	31	0	0	0	0	0	0	0	0	0	0	11	0	0	0	0	0	0	7	0	0	0	3	0	0	0	6	0
hsa-miR-6877-3p	0	0	0	0	0	0	0	0	0	0	0	0	0	7	0	0	0	0	0	0	0	0	0	0	0	0	0	0	0	0	0	4	4	0	0	0
hsa-miR-6877-5p	103	49	136	101	25	56	43	44	38	0	0	0	4	30	18	11	40	0	63	46	28	9	0	0	0	2	0	0	3	12	0	27	32	0	13	5
hsa-miR-6878-3p	18	0	0	0	0	0	0	0	0	0	0	0	0	0	0	0	0	0	0	0	0	0	0	0	0	0	0	0	0	0	0	0	0	0	0	0
hsa-miR-6878-5p	0	0	0	0	0	0	29	0	0	0	0	0	0	5	0	0	0	0	0	0	0	0	0	0	0	0	0	0	0	0	0	0	0	0	0	0
hsa-miR-6879-3p	0	15	0	2	0	0	0	0	0	0	0	0	0	0	0	0	0	19	4	0	0	0	1	0	0	0	0	0	0	0	0	0	0	3	0	0
hsa-miR-6879-5p	0	0	0	0	0	0	0	0	0	0	0	0	0	0	15	0	0	0	0	0	0	0	0	0	0	0	0	0	0	0	0	0	0	0	0	0
hsa-miR-6880-3p	0	16	31	0	28	0	0	0	0	0	0	0	147	86	82	3	3	1	0	0	0	0	0	0	0	0	0	0	0	1	17	16	6	0	5	2
hsa-miR-6880-5p	12	0	0	20	0	0	0	0	0	0	0	0	0	7	0	0	0	0	0	0	0	0	0	0	0	0	0	0	0	0	3	0	0	0	0	0
hsa-miR-6881-3p	0	0	0	0	0	0	0	0	0	0	0	0	69	121	37	0	25	0	0	0	0	0	0	0	0	0	0	0	0	0	0	15	1	0	1	0
hsa-miR-6881-5p	1	0	0	0	0	0	0	0	9	0	0	0	13	0	22	0	0	17	0	6	0	0	0	0	0	0	0	0	0	0	1	3	0	0	0	0
hsa-miR-6882-3p	0	0	0	0	0	0	0	0	0	0	0	0	10	0	11	0	0	0	0	5	0	0	0	0	0	0	0	0	0	0	1	0	0	3	0	0
hsa-miR-6882-5p	21	21	0	7	22	0	28	32	0	0	0	0	0	0	17	0	0	0	5	0	0	6	0	0	0	0	0	0	0	0	0	0	0	0	0	0
hsa-miR-6883-3p	0	0	0	10	0	0	0	0	0	0	0	0	0	0	0	0	0	0	0	0	0	0	0	0	0	0	0	0	0	0	0	0	0	0	0	0
hsa-miR-6884-3p	0	0	0	0	0	3	0	0	0	0	0	0	1	0	0	0	0	0	0	0	0	0	0	0	0	0	0	0	0	0	0	0	0	0	0	0
hsa-miR-6884-5p	15	0	0	0	1	0	0	0	0	0	0	0	0	0	0	0	0	0	0	0	0	0	0	0	0	0	0	0	0	0	0	0	0	0	0	0
hsa-miR-6885-3p	21	7	13	0	0	13	0	0	0	0	0	0	48	61	0	0	0	0	15	0	6	0	0	1	0	0	0	3	0	3	4	4	3	0	0	0
hsa-miR-6885-5p	8	8	12	8	0	0	0	0	0	3	0	0	5	7	13	0	0	0	2	7	6	0	7	3	0	0	6	0	0	0	28	5	10	0	0	2
hsa-miR-6886-3p	21	0	0	0	0	0	14	0	0	0	0	0	32	37	71	21	0	0	0	0	0	0	0	0	0	0	0	0	0	0	1	14	6	0	0	0
hsa-miR-6886-5p	0	3	0	0	0	0	0	0	0	0	0	0	52	4	119	23	14	0	0	0	6	0	16	0	0	0	0	0	0	0	12	21	2	0	4	0
hsa-miR-6887-3p	0	0	0	0	0	0	0	0	0	0	0	0	0	8	41	0	13	0	0	0	0	0	0	0	0	0	0	0	0	0	0	1	1	0	0	0
hsa-miR-6888-3p	0	0	0	0	0	0	0	0	0	0	0	0	0	12	0	0	0	0	0	0	0	0	0	0	0	0	0	0	0	0	0	0	0	0	0	0
hsa-miR-6888-5p	0	0	0	0	0	0	0	0	0	0	0	0	0	22	0	0	0	0	0	0	0	0	0	0	0	0	0	0	0	0	0	0	0	0	0	0
hsa-miR-6889-3p	0	18	0	0	0	0	0	0	0	0	0	0	0	0	16	0	0	0	0	4	0	0	0	0	0	0	0	3	0	0	0	0	0	0	0	0
hsa-miR-6889-5p	0	0	13	9	0	30	0	0	0	0	0	0	0	22	0	0	0	0	17	0	0	0	0	0	0	0	0	0	0	0	5	0	2	0	0	0
hsa-miR-6890-3p	0	0	0	0	0	0	0	0	0	0	0	0	0	9	0	0	0	0	10	0	0	0	0	0	0	0	0	0	0	0	0	0	0	0	0	0
hsa-miR-6890-5p	0	0	0	0	0	0	0	0	0	0	0	0	0	0	0	0	9	0	0	0	0	0	0	0	0	0	0	0	0	0	0	0	0	0	0	0
hsa-miR-6891-5p	3	0	9	23	10	0	0	0	25	0	0	0	0	0	0	0	0	0	6	0	5	0	0	0	0	0	0	0	0	0	0	13	0	0	0	0
hsa-miR-6892-3p	49	13	22	0	0	0	0	0	0	0	0	0	4	0	0	0	0	0	0	12	0	8	0	0	0	0	0	0	0	0	0	0	5	0	0	0
hsa-miR-6892-5p	0	0	38	3	24	18	0	0	0	12	0	0	0	0	0	0	0	0	0	0	0	0	0	0	0	0	0	0	0	0	0	0	0	0	0	0
hsa-miR-6893-3p	10	0	0	0	0	0	0	0	0	0	0	0	42	21	0	0	0	0	0	0	0	0	0	0	0	0	0	0	0	0	7	3	0	0	1	0
hsa-miR-6893-5p	0	0	0	0	0	0	0	0	0	0	0	0	0	0	0	0	0	0	0	0	0	0	0	0	0	0	0	0	0	0	0	0	0	0	7	0
hsa-miR-6894-3p	24	16	18	14	123	0	0	13	0	0	0	26	15	38	0	0	0	15	4	15	0	12	19	6	0	0	0	6	0	0	12	11	10	0	0	0
hsa-miR-6894-5p	0	0	0	0	0	0	0	0	0	0	0	0	0	0	5	0	0	4	6	0	0	0	0	0	0	0	0	0	0	0	0	0	0	1	0	0
hsa-miR-6895-3p	18	0	22	0	0	0	0	0	0	0	0	0	0	0	0	21	0	0	0	0	0	0	0	0	0	0	0	0	0	0	4	0	0	0	0	0
hsa-miR-6895-5p	0	0	0	0	0	0	0	0	0	0	0	0	0	0	0	0	0	0	2	0	0	0	0	0	0	0	0	0	0	0	0	0	5	0	0	0
hsa-miR-7-1-3p	289	116	278	40	316	394	73	80	14	0	0	46	100	111	72	15	0	0	54	59	11	20	22	22	11	20	0	0	16	2	0	0	8	0	1	0
hsa-miR-7-2-3p	0	0	0	0	0	0	0	0	13	0	0	0	0	0	0	0	0	0	0	0	0	0	0	0	0	0	0	0	0	0	0	0	0	0	0	0
hsa-miR-708-3p	38	3	2	3	2	4	2	0	1	0	0	0	1	0	1	0	0	0	0	0	0	0	1	0	0	0	0	0	0	0	0	0	0	0	0	0
hsa-miR-708-5p	8	1	0	0	22	0	0	0	0	0	0	0	0	0	0	0	0	0	0	4	0	6	8	0	0	0	0	0	0	0	0	0	0	0	0	0
hsa-miR-7106-3p	0	0	0	0	0	0	0	0	0	0	0	0	0	1	0	0	0	0	0	0	0	0	0	0	0	0	0	0	0	0	0	1	0	0	0	0
hsa-miR-7106-5p	0	0	0	0	0	0	0	0	0	0	0	0	8	0	0	4	7	0	0	0	0	0	0	0	0	0	0	0	0	0	15	0	8	0	0	0
hsa-miR-7107-3p	0	0	0	0	0	0	0	0	0	0	0	0	0	0	0	0	0	0	0	0	0	0	0	0	0	0	0	0	0	0	0	0	0	0	0	3
hsa-miR-7107-5p	0	0	0	0	0	0	0	0	0	0	0	0	0	0	0	0	0	0	0	0	0	0	0	0	0	0	0	0	0	0	5	0	0	0	0	0
hsa-miR-7108-3p	12	0	0	16	0	0	0	0	0	0	0	0	18	0	0	0	9	0	0	0	0	0	0	0	0	0	0	0	0	0	4	0	6	0	0	0
hsa-miR-7108-5p	29	0	0	0	0	0	0	0	0	0	0	0	0	6	0	9	0	0	0	0	0	0	0	0	0	0	0	0	0	0	3	0	2	0	0	0
hsa-miR-7109-3p	6	20	0	6	0	0	0	0	12	0	0	0	0	0	0	0	0	0	0	0	0	0	0	2	0	0	0	0	0	0	0	0	0	0	0	0
hsa-miR-7109-5p	0	0	0	0	2	0	0	0	0	0	0	0	0	0	20	0	0	0	4	0	0	0	0	0	0	0	0	0	0	0	0	0	0	0	0	0
hsa-miR-7110-3p	97	61	27	61	121	62	16	35	0	0	0	0	2	27	0	0	0	0	12	20	0	17	7	8	4	0	13	3	9	0	0	0	3	0	4	0
hsa-miR-7110-5p	0	11	11	1	0	0	17	0	0	0	0	0	0	0	2	0	0	10	21	0	0	0	0	6	6	0	0	0	0	0	0	2	0	0	0	0
hsa-miR-7111-3p	0	0	0	20	0	0	0	0	0	0	0	0	168	80	121	53	40	9	0	5	0	0	0	0	0	0	0	0	0	0	9	11	15	6	3	7
hsa-miR-7111-5p	0	0	0	0	0	0	0	0	0	0	0	0	0	31	0	0	0	0	0	0	0	0	0	0	0	0	0	0	0	0	0	0	2	0	0	0
hsa-miR-7112-3p	27	0	23	0	0	0	0	0	0	0	0	0	0	0	0	0	0	0	0	0	0	0	0	0	0	0	0	0	0	0	3	0	0	0	5	0
hsa-miR-7112-5p	0	0	0	0	0	0	0	0	0	0	0	0	0	0	0	0	0	0	0	0	0	0	0	0	0	0	0	0	0	0	0	0	3	0	0	0
hsa-miR-7113-3p	0	0	0	0	22	0	0	0	0	0	0	0	31	0	0	0	0	0	5	0	0	0	0	0	0	0	0	0	0	0	0	2	4	0	0	0
hsa-miR-7113-5p	6	27	0	0	18	0	0	0	0	0	0	0	0	0	6	0	0	0	6	0	0	0	0	0	0	1	0	0	0	0	0	0	0	0	0	0
hsa-miR-7114-3p	38	25	12	9	0	15	0	0	0	0	0	0	53	0	13	0	0	0	6	0	0	0	0	0	0	4	0	0	4	0	6	0	0	0	0	0
hsa-miR-7114-5p	0	0	0	0	0	0	0	0	0	0	0	0	0	0	0	0	0	0	0	0	0	0	0	0	0	0	0	0	0	0	0	7	0	0	0	0
hsa-miR-7151-3p	0	0	0	23	0	0	0	4	0	0	0	0	0	0	18	0	0	0	0	0	3	15	6	2	0	0	0	0	0	0	0	0	0	0	0	0
hsa-miR-7151-5p	0	0	0	0	0	0	0	0	0	0	0	0	0	0	0	0	0	0	0	0	5	0	0	0	0	0	0	0	0	0	0	0	0	0	0	0
hsa-miR-7152-5p	0	0	0	0	0	0	0	0	0	0	0	0	0	0	0	0	0	0	0	0	0	2	0	0	0	0	0	0	0	0	0	0	0	0	0	0
hsa-miR-7155-3p	0	0	0	0	0	0	0	0	0	0	0	0	22	0	0	0	0	0	0	0	0	0	0	0	0	0	0	0	0	0	3	0	0	0	0	7
hsa-miR-744-3p	47	2	34	4	31	0	0	0	0	0	0	0	85	106	86	0	53	15	32	9	16	4	2	1	1	0	3	0	0	0	5	5	26	11	0	2
hsa-miR-744-5p	47482	41152	40368	19037	22328	21124	12129	11198	9132	1457	0	4304	10049	6909	8044	2580	1858	1978	7582	6588	4811	2576	2518	1781	1185	1086	956	531	944	436	1003	1006	1033	272	216	313
hsa-miR-758-3p	48	57	143	26	0	0	0	31	0	0	0	0	3	0	0	0	0	0	27	8	15	10	12	5	0	1	0	0	0	0	0	0	6	0	0	0
hsa-miR-758-5p	41	0	0	0	0	0	0	0	0	0	0	0	0	0	0	0	0	0	2	6	0	0	0	0	0	0	0	0	0	0	0	0	0	0	0	0
hsa-miR-760	490	580	773	63	268	190	108	224	126	4	0	13	3755	3140	3439	450	609	518	165	136	63	44	15	21	18	19	37	1	15	0	929	813	762	95	99	119
hsa-miR-762	0	0	0	0	0	0	0	0	0	0	0	0	0	0	0	0	17	0	0	0	0	0	0	0	0	0	0	0	0	0	1	0	2	0	15	0
hsa-miR-7641	66	144	116	363	200	352	28	46	1	100	9	241	465	420	1154	541	829	251	10	4	0	37	81	13	0	7	1	28	8	2	146	529	49	32	125	31
hsa-miR-765	0	8	0	0	0	0	0	0	14	0	0	0	5	0	4	0	0	17	0	0	0	0	0	0	0	0	0	0	0	0	0	0	6	5	0	0
hsa-miR-766-3p	7545	6194	6293	4676	5008	4863	1671	1357	1581	168	0	1051	1297	1118	1239	155	155	246	1004	724	667	488	386	257	164	129	126	107	135	81	119	146	144	51	48	27
hsa-miR-766-5p	503	490	612	193	263	297	197	124	150	4	0	23	51	73	134	16	0	0	125	97	54	50	34	48	15	32	35	2	17	9	16	17	31	1	0	0
hsa-miR-769-3p	138	42	68	0	33	24	1	0	8	0	0	0	991	979	704	171	0	45	7	7	3	0	4	3	6	0	4	0	7	4	212	191	190	11	14	13
hsa-miR-769-5p	453	531	627	236	221	345	274	102	30	0	0	39	2293	2609	2390	473	248	249	86	104	88	100	83	29	13	13	23	54	14	10	553	523	589	98	113	99
hsa-miR-770-5p	19	0	0	0	0	0	0	0	0	0	0	0	0	0	0	0	0	0	0	0	0	0	0	0	0	0	0	0	0	0	0	0	0	1	0	0
hsa-miR-7703	0	0	0	0	0	0	0	0	0	0	0	0	0	0	33	0	0	0	0	4	0	0	0	0	0	0	0	0	0	0	0	0	0	0	0	0
hsa-miR-7704	200	229	245	460	265	599	63	70	44	81	0	133	2052	2135	2803	669	1385	764	48	4	37	32	134	26	0	0	0	6	13	7	663	1678	584	129	157	112
hsa-miR-7705	25	0	0	29	6	0	0	0	0	0	0	0	0	6	0	0	20	0	0	3	6	0	0	1	0	0	0	0	0	0	3	0	2	0	0	0
hsa-miR-7706	17	71	54	10	42	25	0	0	0	0	0	10	124	243	457	65	144	118	5	7	0	9	4	0	0	0	0	0	0	0	83	67	78	10	10	11
hsa-miR-7843-3p	18	0	0	0	9	0	0	0	0	0	0	0	0	0	16	0	0	0	0	3	0	0	6	0	2	0	0	0	0	0	0	0	0	0	0	0
hsa-miR-7843-5p	21	0	22	24	0	0	0	0	0	0	0	0	0	0	0	0	0	0	0	0	0	0	0	0	0	0	0	0	0	0	0	0	0	0	0	0
hsa-miR-7845-5p	6	0	0	0	10	14	0	0	0	0	0	0	9	21	7	0	10	22	0	3	0	0	0	0	0	0	0	0	0	0	13	7	0	0	0	0
hsa-miR-7847-3p	0	0	0	21	0	0	1	0	0	0	0	0	9	7	0	0	0	0	0	0	0	0	0	0	0	0	0	0	0	0	4	8	12	0	0	3
hsa-miR-7848-3p	4	26	0	0	11	20	0	0	0	0	0	11	0	0	0	0	0	0	4	0	4	0	0	0	0	8	0	1	0	0	0	0	0	0	0	0
hsa-miR-7849-3p	0	22	78	10	26	31	0	23	0	0	0	0	0	0	0	0	0	0	6	0	0	0	0	0	0	0	0	0	0	0	0	0	0	0	0	0
hsa-miR-7851-3p	16	39	41	0	26	0	0	3	0	0	0	0	42	18	28	0	0	0	0	1	0	0	3	3	0	0	0	0	0	0	0	5	0	0	0	0
hsa-miR-7852-3p	0	0	0	15	0	0	0	0	0	0	0	0	0	0	0	0	0	0	0	0	0	0	0	0	0	0	0	0	0	0	0	0	0	0	0	0
hsa-miR-7854-3p	34	11	26	0	78	89	15	0	28	0	0	0	1	0	0	0	0	0	3	10	17	18	5	17	0	4	0	0	0	3	0	0	0	0	0	0
hsa-miR-7855-5p	19	0	0	0	0	0	0	0	0	0	0	0	0	0	0	0	0	0	4	0	0	0	0	0	0	0	0	0	0	0	0	0	0	0	0	0
hsa-miR-7856-5p	0	0	0	15	0	0	0	0	0	0	0	0	0	0	0	0	0	0	0	0	0	0	0	0	0	0	0	0	0	0	0	0	0	0	0	0
hsa-miR-7974	0	0	0	0	0	0	0	0	0	0	0	0	711	577	885	100	142	264	0	0	0	0	0	0	0	0	0	0	0	0	214	185	207	49	27	36
hsa-miR-7975	0	0	0	0	0	0	0	0	0	0	0	0	9	4	0	0	0	0	0	0	0	0	0	0	0	0	0	0	0	0	1	2	1	1	2	0
hsa-miR-7976	36	23	9	48	28	66	0	22	0	0	0	0	0	13	16	0	0	0	7	10	2	13	10	8	0	0	0	0	0	6	0	0	9	1	2	0
hsa-miR-7977	0	0	0	0	0	0	0	0	0	0	0	0	4	8	3	1	3	1	0	0	0	0	0	0	0	0	0	0	0	0	0	1	2	0	0	0
hsa-miR-8052	0	0	0	0	0	0	0	0	0	0	0	0	0	0	0	0	0	0	0	0	0	0	0	0	0	2	0	0	0	0	0	0	0	0	0	0
hsa-miR-8058	0	0	0	1	0	0	0	0	0	0	0	0	0	0	0	1	0	0	0	0	0	0	0	0	0	0	343	0	0	0	0	0	0	0	0	0
hsa-miR-8072	25	0	0	0	17	0	0	0	0	0	0	0	85	35	68	0	17	42	0	0	0	3	0	0	0	0	0	0	0	0	0	5	23	0	0	0
hsa-miR-8075	0	0	0	0	0	0	0	0	0	0	0	0	0	0	0	0	0	0	0	0	0	0	0	0	0	0	0	0	0	0	0	0	2	0	0	0
hsa-miR-8078	0	0	0	0	0	0	0	0	0	0	0	0	0	1	0	0	0	0	0	0	0	0	0	0	0	0	0	0	0	0	0	0	0	0	0	0
hsa-miR-8082	0	0	0	0	0	0	0	0	0	0	0	0	0	0	0	0	0	0	0	0	0	0	0	0	0	0	0	0	0	0	0	0	0	0	0	5
hsa-miR-8485	83	89	199	49	115	25	2	1	55	0	0	3	152	114	314	32	58	21	26	15	10	9	29	7	0	7	19	2	3	9	46	47	24	19	12	4
hsa-miR-873-3p	0	0	37	0	0	0	0	0	0	0	0	0	367	463	498	47	30	31	0	0	0	11	0	0	0	0	0	0	0	0	137	94	145	23	47	16
hsa-miR-873-5p	0	20	0	0	31	0	0	0	0	0	0	0	1694	1359	2126	104	245	183	0	3	0	0	0	0	0	0	0	0	0	0	479	591	702	134	36	73
hsa-miR-874-3p	245	131	250	138	193	221	45	93	18	0	0	74	3314	3307	2902	413	391	339	121	48	91	81	52	33	10	14	19	23	0	5	937	981	791	135	133	175
hsa-miR-874-5p	15	0	0	17	0	22	0	0	0	0	0	0	101	108	84	0	12	35	0	0	0	0	0	0	0	0	0	3	0	0	1	7	22	0	0	5
hsa-miR-876-3p	0	0	9	0	0	0	0	0	0	0	0	0	115	92	15	34	26	15	0	0	0	0	0	0	0	0	0	0	0	0	13	22	23	18	0	10
hsa-miR-876-5p	0	0	0	0	0	0	0	0	0	0	0	0	110	251	234	26	0	14	0	0	0	0	0	0	0	0	0	0	0	0	22	45	81	4	24	7
hsa-miR-877-3p	203	248	281	109	222	317	91	66	152	17	0	69	1106	1188	939	253	157	242	128	55	17	45	23	18	9	25	16	14	13	9	148	271	214	25	35	34
hsa-miR-877-5p	897	1418	885	286	160	472	353	327	230	20	0	33	2143	1614	1314	394	460	488	272	238	182	78	64	57	56	58	54	9	6	3	440	481	439	73	97	59
hsa-miR-885-3p	17	17	12	0	0	20	0	0	15	0	0	0	0	0	0	0	0	0	6	3	3	0	0	0	0	0	4	0	0	0	0	0	0	0	0	0
hsa-miR-885-5p	0	19	62	46	162	71	0	0	17	0	0	10	0	0	0	0	0	0	18	3	23	20	12	11	0	0	4	0	3	0	0	0	0	0	0	0
hsa-miR-887-3p	0	0	0	21	0	4	0	0	0	0	0	0	64	70	103	21	0	0	0	0	0	0	0	0	1	0	0	0	0	0	52	29	59	3	0	1
hsa-miR-887-5p	0	0	0	0	0	0	0	0	0	0	0	0	0	0	0	0	0	0	0	0	0	0	0	0	0	0	0	0	0	0	0	2	0	0	0	0
hsa-miR-889-3p	965	745	754	55	55	65	105	161	108	0	0	1	0	0	0	0	0	0	33	32	23	0	0	0	6	8	13	0	9	0	0	0	0	0	0	0
hsa-miR-889-5p	0	0	0	0	0	0	0	0	0	0	0	0	0	0	0	0	0	0	0	0	0	0	0	0	0	0	0	0	0	0	0	0	0	0	0	0
hsa-miR-891a-5p	15	0	0	0	0	0	23	25	0	0	0	0	0	0	0	0	0	0	0	0	3	0	0	0	0	0	0	0	0	0	6	0	0	0	0	0
hsa-miR-9-3p	112	84	39	45	107	4	13	30	0	20	0	1	24	32	30	0	15	21	9	20	3	3	13	16	0	7	2	7	0	0	3	5	7	0	0	0
hsa-miR-9-5p	24	79	54	0	74	21	0	8	17	0	0	16	390	416	407	300	103	230	14	9	7	1	8	4	10	0	104	1	9	3	66	77	36	43	28	40
hsa-miR-92a-1-5p	24	60	102	23	9	6	0	0	13	0	0	0	465	488	453	53	82	189	3	2	9	1	0	1	0	0	0	0	0	0	99	58	74	7	23	16
hsa-miR-92a-2-5p	24	0	0	0	0	0	0	0	0	0	0	0	0	0	0	0	0	0	0	0	0	0	0	0	0	0	0	0	0	0	0	0	0	0	0	0
hsa-miR-92a-3p	203787	182262	234957	102573	135012	163019	49666	48045	51156	9963	1081	36847	13613	13277	12074	3680	4030	4978	34583	31065	27101	17594	20092	15389	6812	5362	5475	3669	4319	3755	2123	1532	1499	619	927	725
hsa-miR-92b-3p	763	771	736	387	377	445	177	88	285	14	0	44	1099	1213	1488	268	332	447	134	92	77	67	31	26	11	30	12	11	5	7	129	156	105	45	24	35
hsa-miR-92b-5p	1	82	36	28	0	27	0	0	6	0	0	0	188	283	395	53	66	178	0	6	0	8	0	0	0	0	0	0	0	0	84	54	52	26	15	28
hsa-miR-93-3p	608	542	830	249	410	466	94	204	87	9	0	69	1296	1490	1180	357	304	341	260	114	123	111	92	77	38	20	29	15	64	26	285	296	344	87	109	74
hsa-miR-93-5p	56048	64618	64612	34612	38994	44852	18045	16440	14856	2299	511	11000	19322	14196	14836	5191	4131	4640	11251	9730	7457	5578	6606	4596	2338	2000	1835	932	1310	1347	1938	1968	1884	752	784	723
hsa-miR-933	37	10	0	0	46	22	0	11	0	0	0	0	0	0	24	0	0	0	9	13	0	0	0	0	0	0	0	0	0	0	0	0	9	0	1	0
hsa-miR-934	0	0	0	0	0	0	0	0	0	0	0	0	185	104	121	0	65	13	0	0	0	0	0	0	0	0	0	0	0	0	44	18	50	17	4	6
hsa-miR-935	15	0	0	10	0	0	0	0	0	0	0	0	2098	2196	2618	735	349	385	5	0	0	0	0	0	0	0	0	0	0	0	327	389	411	87	79	92
hsa-miR-937-3p	0	0	7	0	0	12	0	0	0	0	0	0	233	309	382	33	45	14	0	0	0	3	5	0	0	0	0	0	0	0	42	49	47	8	9	8
hsa-miR-937-5p	0	0	0	0	0	0	0	0	0	0	0	0	44	10	34	10	0	18	0	0	0	0	0	0	0	0	0	0	0	0	13	4	3	0	0	0
hsa-miR-938	0	0	0	0	0	0	4	0	0	0	0	0	0	0	0	0	0	0	0	0	0	0	2	0	0	0	0	0	0	0	0	0	0	0	0	0
hsa-miR-939-3p	0	0	0	0	0	0	0	0	0	0	0	0	33	128	38	0	0	0	2	0	0	2	0	0	0	0	0	0	0	0	15	13	38	0	4	4
hsa-miR-939-5p	9	12	57	21	24	0	17	3	0	0	0	0	348	161	367	62	24	60	9	20	24	9	13	7	14	7	3	0	10	4	77	97	58	2	15	18
hsa-miR-940	220	72	99	130	89	190	24	0	32	0	0	39	3959	3605	3376	936	560	721	17	26	61	43	51	15	6	3	15	3	0	0	1016	979	1018	187	176	136
hsa-miR-941	287	270	487	46	107	115	71	97	62	0	6	0	494	343	444	178	145	136	42	49	60	13	23	11	6	5	13	10	6	0	59	73	92	20	24	17
hsa-miR-942-3p	0	12	0	0	0	0	0	0	0	0	0	0	61	0	0	0	0	0	0	0	0	8	0	0	0	1	0	0	0	0	0	3	0	0	1	5
hsa-miR-942-5p	129	139	187	49	64	101	31	9	19	0	0	9	181	181	101	52	27	16	48	44	22	10	47	15	13	4	3	0	2	0	37	22	11	2	0	5
hsa-miR-943	19	0	0	19	0	0	0	0	0	0	0	0	18	0	0	0	0	0	0	0	0	0	0	6	0	0	0	0	0	0	0	0	0	0	0	0
hsa-miR-944	0	0	0	0	0	0	0	0	0	0	0	0	0	0	0	0	0	0	0	0	0	0	4	0	0	0	0	0	0	0	0	0	0	0	0	0
hsa-miR-95-3p	32	0	12	6	5	27	0	0	0	0	0	0	100	55	65	78	69	0	10	0	0	2	9	0	0	0	0	0	0	0	6	9	15	2	2	8
hsa-miR-95-5p	0	0	0	0	0	0	0	0	0	0	0	0	14	0	16	0	0	0	0	0	0	0	0	0	0	0	0	0	0	0	2	0	0	0	0	0
hsa-miR-96-3p	0	0	0	0	0	0	0	0	0	0	0	0	0	22	0	0	0	0	0	0	0	0	0	0	0	0	0	0	0	0	0	0	0	0	0	0
hsa-miR-96-5p	17	27	58	21	108	70	52	0	30	26	35	28	6875	10367	10372	2463	3479	3200	28	32	12	34	30	26	11	6	0	0	7	0	1424	1433	1580	853	742	708
hsa-miR-98-3p	83	41	0	0	120	35	0	52	35	0	0	0	121	142	11	36	20	97	13	12	4	21	3	11	2	5	0	2	0	0	5	10	0	0	4	0
hsa-miR-98-5p	14748	13633	15840	9110	11470	13188	4118	3289	3983	1664	11	2920	4187	4647	4127	1626	1510	2278	1987	1904	1476	891	1357	1282	427	342	330	225	419	273	501	362	368	318	322	254
hsa-miR-99a-3p	0	0	0	0	0	0	0	0	0	0	0	0	0	0	0	0	0	0	0	0	0	0	0	0	0	0	0	0	0	0	0	0	0	0	0	0
hsa-miR-99a-5p	609	247	559	670	682	802	19	199	90	7	0	141	51	92	19	33	9	30	150	97	121	107	148	95	19	57	24	1	36	9	8	7	16	8	0	0
hsa-miR-99b-3p	150	74	133	35	84	126	46	68	18	0	0	0	2213	2505	2563	697	581	591	55	24	33	23	5	11	2	0	1	4	1	0	493	504	394	60	97	82
hsa-miR-99b-5p	5291	5139	4968	3874	3951	4526	922	896	1109	509	1	1102	54943	50572	59717	15342	12644	13138	638	528	447	412	449	332	141	80	85	57	76	106	7266	7638	7642	1564	1929	1509

## Sheet: CB02_Mature_counts_raw
miRNA	CB02_4N07_07M_Mature_counts.txt	CB02_4N08_08M_Mature_counts.txt	CB02_4N09_09M_Mature_counts.txt	CB02_4N25_25N10_Mature_counts.txt	CB02_4N26_26N10_Mature_counts.txt	CB02_4N27_27N10_Mature_counts.txt	CB02_4N36_36N30_Mature_counts.txt	CB02_4N37_37N30_Mature_counts.txt	CB02_4N38_38N30_Mature_counts.txt	CB02_4N40_40N100_Mature_counts.txt	CB02_4N41_41N100_Mature_counts.txt	CB02_4N42_42N100_Mature_counts.txt	CB02_4N43_43N100_Mature_counts.txt	CB02_4N44_4CB02_4N100_Mature_counts.txt	CB02_4N45_45N100_Mature_counts.txt	CB02_4N46_46N100_Mature_counts.txt	CB02_4N47_47N100_Mature_counts.txt	CB02_4N48_48N100_Mature_counts.txt
hsa-let-7a-2-3p	2	0	0	0	0	0	0	0	0	0	0	0	0	0	0	1	0	0
hsa-let-7a-3p	6	4	7	1	6	0	5	1	2	0	0	0	2	0	1	4	0	0
hsa-let-7a-5p	44707	32161	35527	37977	35079	23950	10262	22353	16840	5014	8541	11252	19156	21986	10073	27721	28039	18304
hsa-let-7b-3p	53	51	33	36	52	27	4	15	7	0	0	3	19	14	2	28	12	15
hsa-let-7b-5p	11406	6356	9700	11123	8155	6701	2854	6616	4816	1416	2097	2956	5224	5694	2754	7533	7718	5141
hsa-let-7c-3p	0	0	0	0	0	0	0	0	0	0	0	0	0	0	0	0	0	0
hsa-let-7c-5p	548	355	488	517	380	355	115	290	231	64	109	146	175	305	132	344	328	212
hsa-let-7d-3p	1708	1171	1184	1071	863	446	194	350	451	36	59	198	250	365	113	515	570	239
hsa-let-7d-5p	11632	8074	8746	8893	8138	4469	2181	6542	2774	1691	3155	4046	5459	6112	3469	8153	8443	5448
hsa-let-7e-3p	2	6	6	8	4	2	1	4	0	3	1	0	7	0	0	2	0	1
hsa-let-7e-5p	1072	677	911	769	661	475	188	498	394	143	249	282	414	491	244	672	583	384
hsa-let-7f-1-3p	6	9	12	0	0	5	0	1	9	0	0	0	1	1	0	5	6	1
hsa-let-7f-2-3p	4	0	2	5	0	0	0	0	0	0	5	0	0	0	0	3	0	0
hsa-let-7f-5p	19088	13362	15412	14954	15893	12023	4328	11793	8080	2966	4667	6544	8183	8932	5094	11785	12101	8017
hsa-let-7g-3p	4	3	5	11	6	0	1	2	0	1	0	5	0	5	0	1	6	0
hsa-let-7g-5p	11268	8271	8763	9170	7928	5787	2127	5536	3818	1037	1697	2169	4570	5149	2543	6491	6629	4315
hsa-let-7i-3p	36	32	62	30	10	17	6	23	20	0	3	8	19	6	9	28	31	23
hsa-let-7i-5p	10606	7890	9601	12783	9471	6580	2033	6748	4358	1227	2425	3110	4628	5708	3137	7244	7863	4777
hsa-miR-1-3p	149	118	102	129	119	720	32	100	87	11	15	16	57	44	33	48	71	46
hsa-miR-100-3p	8	0	0	0	0	0	0	0	0	0	0	0	5	0	0	56	7	0
hsa-miR-100-5p	1797	42	89	56	52	135	5	21	43	19	52	2	442	27	5	1477	341	21
hsa-miR-101-3p	170	211	265	191	235	92	21	66	58	1	7	8	16	96	29	155	111	42
hsa-miR-101-5p	6	8	6	0	0	0	0	0	1	0	0	0	4	0	1	0	0	3
hsa-miR-103a-2-5p	9	5	10	7	3	0	2	4	1	0	0	1	0	1	0	9	6	1
hsa-miR-103a-3p	8734	5751	6615	4927	3029	2879	1734	5594	3151	1280	2133	2989	4269	4634	2542	6436	5950	4143
hsa-miR-103b	25982	17651	19807	15532	9276	8870	5259	16995	9948	3793	6746	9073	12798	13753	8151	19624	18834	13036
hsa-miR-105-5p	0	0	0	0	0	0	0	0	0	0	0	0	0	0	0	0	0	0
hsa-miR-106a-5p	870	531	793	339	256	203	157	457	226	55	110	129	291	442	115	521	590	356
hsa-miR-106b-3p	482	338	323	296	312	205	32	146	160	14	30	44	103	183	48	254	247	98
hsa-miR-106b-5p	2211	1328	1497	2264	1671	996	274	1055	757	94	150	295	744	1165	274	1489	1428	802
hsa-miR-107	1726	1406	1026	1183	440	596	367	1149	664	119	245	388	794	961	377	1359	1157	950
hsa-miR-10a-3p	8	11	9	5	11	1	4	4	0	0	0	0	2	4	0	6	6	5
hsa-miR-10a-5p	379	296	331	357	354	268	80	193	152	24	82	130	171	153	110	206	201	135
hsa-miR-10b-3p	7	3	1	6	11	1	0	3	3	0	2	2	0	0	0	8	0	2
hsa-miR-10b-5p	224	206	222	263	234	163	50	139	97	17	47	62	118	100	61	151	130	76
hsa-miR-1179	0	0	4	0	3	0	0	0	1	0	0	0	1	0	0	0	0	0
hsa-miR-1180-3p	69	80	52	66	45	31	14	48	40	3	11	11	16	23	13	48	39	22
hsa-miR-1180-5p	0	0	0	0	0	0	0	0	0	0	0	0	0	0	0	0	0	0
hsa-miR-1185-1-3p	158	99	119	92	59	34	5	74	35	6	6	15	18	54	13	40	69	43
hsa-miR-1185-2-3p	23	7	6	1	9	2	1	4	1	1	4	1	1	1	0	0	2	4
hsa-miR-1185-5p	3	0	0	5	0	0	0	0	0	0	0	2	0	0	0	0	1	0
hsa-miR-1193	0	0	0	0	0	0	0	0	0	0	0	0	0	0	0	0	0	0
hsa-miR-1197	0	6	0	3	4	0	0	3	2	0	0	0	0	5	0	11	2	0
hsa-miR-122-3p	12	1	12	15	1	12	8	1	3	3	9	2	1	4	3	9	4	0
hsa-miR-122-5p	4174	2864	2327	2373	1608	1274	727	1555	1225	360	745	688	1124	1499	856	1127	1378	985
hsa-miR-1224-3p	0	0	0	0	0	0	0	0	0	0	0	0	0	0	0	0	0	0
hsa-miR-1224-5p	0	0	0	0	0	0	0	0	0	0	0	3	0	0	0	0	0	0
hsa-miR-1225-5p	0	1	1	0	0	0	0	0	0	0	0	0	3	0	0	0	0	0
hsa-miR-1226-3p	16	3	6	15	3	1	2	6	1	0	1	2	0	1	0	2	0	5
hsa-miR-1226-5p	2	0	0	0	0	0	0	0	0	0	0	0	0	0	0	0	0	0
hsa-miR-1227-3p	0	0	3	1	0	0	0	2	0	0	2	0	0	0	0	2	0	0
hsa-miR-1228-3p	3	0	1	0	0	5	0	0	0	0	0	0	0	0	0	0	0	0
hsa-miR-1228-5p	9	2	4	0	10	3	0	3	0	0	0	4	0	1	6	11	2	2
hsa-miR-1229-3p	17	22	9	34	13	5	6	6	6	0	0	1	3	9	4	25	11	4
hsa-miR-1229-5p	0	0	0	0	0	0	0	0	0	0	0	0	0	0	0	0	0	0
hsa-miR-1233-3p	0	0	0	0	0	0	0	1	0	0	0	0	0	0	0	0	0	0
hsa-miR-1233-5p	0	0	0	0	0	0	0	0	0	0	0	1	0	0	0	0	1	0
hsa-miR-1234-3p	0	0	0	0	0	0	0	0	0	0	0	0	0	0	0	0	0	1
hsa-miR-1236-5p	0	0	0	0	0	0	0	0	0	0	0	0	0	0	0	0	0	0
hsa-miR-1237-3p	0	0	0	0	0	0	0	0	0	0	0	0	0	0	0	0	0	0
hsa-miR-124-3p	0	1	0	1	0	212	0	1	0	0	0	3	0	0	1	0	2	0
hsa-miR-1246	0	3	8	3	0	0	0	0	1	0	0	0	0	1	0	3	2	2
hsa-miR-1247-3p	0	0	0	0	0	0	0	0	0	0	0	0	0	0	0	0	0	0
hsa-miR-1247-5p	2	0	0	6	0	0	2	1	0	0	3	2	0	0	5	1	6	0
hsa-miR-1248	0	0	0	3	0	0	0	0	0	0	0	0	0	0	0	0	0	0
hsa-miR-1249-3p	170	105	174	122	90	59	16	40	32	10	8	16	45	33	32	77	95	29
hsa-miR-1249-5p	0	0	0	0	0	0	0	0	0	0	0	0	0	0	0	0	0	0
hsa-miR-1250-5p	3	0	8	0	2	0	0	2	1	0	0	0	2	0	3	0	9	0
hsa-miR-1252-5p	0	0	0	0	0	0	0	0	0	0	0	0	0	0	0	0	0	0
hsa-miR-1254	0	0	4	6	0	0	2	5	2	1	0	3	10	0	0	0	0	1
hsa-miR-1255a	0	0	4	1	1	0	0	4	5	0	0	0	4	0	0	0	0	3
hsa-miR-1255b-5p	0	0	0	0	0	4	0	3	0	0	0	0	0	0	1	1	7	0
hsa-miR-1256	5	5	0	0	0	1	0	1	3	0	0	3	0	5	0	5	0	0
hsa-miR-1257	0	0	0	0	0	0	0	0	0	0	0	0	0	0	0	0	0	0
hsa-miR-125a-3p	14	9	16	8	3	10	2	5	4	0	0	0	3	3	2	5	3	7
hsa-miR-125a-5p	2295	1227	1320	1044	711	702	330	1004	659	169	274	368	512	649	375	802	716	439
hsa-miR-125b-1-3p	15	0	0	4	0	0	0	0	2	0	0	0	5	0	0	20	13	0
hsa-miR-125b-2-3p	4	0	4	0	1	3	0	0	3	0	0	0	0	2	0	0	3	0
hsa-miR-125b-5p	1860	368	274	281	213	416	56	208	132	60	82	90	431	159	82	1239	338	157
hsa-miR-126-3p	20981	13243	18798	16240	11523	8016	2318	8983	4959	2385	3416	7406	7789	7985	4480	10417	10391	8050
hsa-miR-126-5p	7138	4696	6774	9494	6248	5604	1410	4491	2353	338	660	1087	2825	3386	1672	4837	3773	3520
hsa-miR-1260a	0	0	0	0	0	0	0	2	0	0	0	0	0	0	0	0	1	0
hsa-miR-1260b	90	35	53	46	27	29	10	42	30	4	8	14	18	31	7	51	44	16
hsa-miR-1262	0	0	0	0	0	0	0	0	0	0	0	0	0	0	0	0	0	0
hsa-miR-1266-3p	0	0	0	0	0	0	0	0	0	0	0	0	0	0	0	0	0	0
hsa-miR-1266-5p	0	0	0	0	0	0	0	0	0	0	0	0	0	0	0	0	0	0
hsa-miR-1267	0	0	0	0	0	0	0	0	0	0	0	0	0	0	0	0	0	0
hsa-miR-1268a	1	0	0	0	0	0	0	0	0	0	0	0	4	0	0	16	3	0
hsa-miR-1268b	5	0	0	0	0	0	0	0	1	0	0	0	3	0	0	6	3	0
hsa-miR-1269a	4	0	0	0	0	0	0	0	0	0	0	0	0	0	0	17	0	0
hsa-miR-127-3p	537	414	469	443	360	274	48	268	165	9	22	45	126	194	37	199	282	229
hsa-miR-127-5p	28	12	5	12	19	18	1	1	4	0	0	11	9	6	1	7	14	6
hsa-miR-1270	0	0	0	0	0	0	0	0	2	0	0	0	13	2	1	0	0	0
hsa-miR-1271-3p	0	0	0	0	0	0	0	1	0	0	0	0	0	0	0	0	0	0
hsa-miR-1271-5p	18	0	16	6	4	11	1	8	4	0	3	0	5	0	7	10	14	0
hsa-miR-1273c	0	0	0	0	0	2	0	0	0	0	0	0	0	0	0	0	0	3
hsa-miR-1273d	0	0	0	0	0	0	0	0	0	0	0	0	0	1	0	0	0	0
hsa-miR-1273f	0	0	0	0	0	0	0	0	0	0	0	0	0	0	0	0	0	0
hsa-miR-1273g-3p	3	2	6	0	4	0	0	0	0	0	0	3	0	0	0	0	2	5
hsa-miR-1273h-3p	20	31	12	30	13	12	2	4	5	2	6	2	3	5	8	7	12	10
hsa-miR-1273h-5p	2	1	3	9	9	5	0	1	1	0	0	0	0	0	0	2	1	0
hsa-miR-1275	3	0	0	0	0	0	0	0	0	0	0	0	3	0	0	1	0	0
hsa-miR-1276	0	0	0	0	0	0	0	0	0	0	0	0	0	0	0	0	0	0
hsa-miR-1277-3p	48	46	46	101	57	17	3	26	18	4	4	2	23	21	1	50	19	8
hsa-miR-1277-5p	91	80	83	77	67	38	8	34	21	2	1	11	25	28	9	72	67	26
hsa-miR-1278	0	0	0	2	2	2	0	0	0	0	0	0	0	0	0	0	0	0
hsa-miR-128-1-5p	10	3	4	9	0	1	0	0	0	0	2	0	1	1	2	3	3	1
hsa-miR-128-2-5p	0	0	0	0	0	0	0	0	0	0	0	0	0	0	0	0	0	0
hsa-miR-128-3p	532	408	463	266	435	229	73	268	209	30	43	130	125	133	168	257	252	194
hsa-miR-1282	0	0	0	0	0	0	0	0	0	0	0	0	0	1	0	0	0	0
hsa-miR-1283	0	0	0	0	0	0	0	0	0	0	0	0	0	0	0	0	0	0
hsa-miR-1284	0	5	0	0	0	1	0	0	2	0	0	0	0	0	0	2	1	3
hsa-miR-1285-3p	5	4	9	7	4	5	0	7	0	0	1	10	3	2	7	5	12	7
hsa-miR-1285-5p	2	0	0	0	0	0	1	0	0	0	0	0	0	0	0	0	0	0
hsa-miR-1286	0	0	0	0	0	0	0	0	0	0	0	0	0	0	0	0	0	0
hsa-miR-1287-3p	0	0	0	0	1	0	0	1	0	0	0	0	6	1	0	0	4	0
hsa-miR-1287-5p	21	28	18	31	10	5	0	15	9	0	0	2	5	7	5	22	12	5
hsa-miR-1288-3p	0	0	0	0	0	0	0	0	0	0	2	0	0	0	0	0	0	0
hsa-miR-1289	0	0	0	0	0	0	0	0	0	0	0	0	0	0	0	0	0	0
hsa-miR-129-1-3p	0	0	0	0	0	0	0	0	0	0	0	0	0	0	0	0	0	2
hsa-miR-129-2-3p	0	0	0	0	0	0	0	0	0	0	0	0	0	0	0	0	1	2
hsa-miR-129-5p	0	0	0	0	0	0	0	1	2	0	0	0	1	0	0	0	1	0
hsa-miR-1292-3p	0	0	0	0	0	0	0	0	0	0	0	0	0	0	0	0	0	0
hsa-miR-1292-5p	2	5	8	12	8	8	8	11	1	3	2	7	4	8	0	11	10	7
hsa-miR-1293	0	0	0	0	0	0	0	0	0	0	0	0	0	0	0	0	0	0
hsa-miR-1294	7	5	15	10	4	4	0	2	1	0	0	3	8	7	2	7	5	1
hsa-miR-1295b-3p	0	0	0	0	0	0	0	0	1	0	0	0	0	0	0	0	0	0
hsa-miR-1296-3p	0	0	0	0	0	0	0	0	0	0	0	0	0	0	0	0	0	0
hsa-miR-1296-5p	32	21	9	18	11	11	3	15	21	0	2	1	10	0	3	9	4	1
hsa-miR-1298-5p	0	0	0	0	0	0	0	0	0	0	0	0	0	0	0	0	0	0
hsa-miR-1299	0	0	0	0	0	0	0	0	0	0	0	0	0	0	0	0	0	0
hsa-miR-1301-3p	238	148	226	170	146	127	54	160	122	17	69	85	90	98	58	107	109	80
hsa-miR-1301-5p	0	0	0	0	0	0	0	0	0	0	0	0	0	0	0	0	0	0
hsa-miR-1302	0	0	0	0	0	0	0	0	0	0	0	0	0	0	0	0	0	0
hsa-miR-1303	3	0	7	0	1	0	0	0	0	0	0	0	0	2	4	0	3	0
hsa-miR-1304-5p	0	0	3	0	0	0	0	0	1	1	0	0	0	0	0	0	0	0
hsa-miR-1305	0	0	0	0	0	0	0	0	0	0	0	0	0	0	0	0	0	0
hsa-miR-1306-5p	86	37	67	88	60	45	7	39	29	1	5	22	33	49	20	59	55	24
hsa-miR-1307-3p	144	112	108	120	86	62	40	116	37	3	17	15	48	72	8	63	80	70
hsa-miR-1307-5p	101	93	108	78	51	15	15	39	46	0	3	6	19	19	21	61	75	12
hsa-miR-130a-3p	5782	3211	5732	3665	2936	1551	641	2209	1549	115	234	579	1365	1955	503	3151	3525	2080
hsa-miR-130b-3p	723	319	520	446	331	287	111	315	158	37	60	114	224	165	151	290	335	259
hsa-miR-130b-5p	20	8	2	27	12	2	0	3	1	1	5	5	3	2	3	17	21	5
hsa-miR-132-3p	32	23	56	29	63	57	8	38	17	0	8	10	15	22	15	44	43	43
hsa-miR-132-5p	3	12	2	7	1	6	0	0	2	0	0	0	0	4	3	3	8	2
hsa-miR-1323	3	0	0	0	3	0	3	0	0	0	0	0	1	1	0	0	1	0
hsa-miR-133a-3p	10	3	16	1	11	13	0	3	1	0	0	1	0	4	3	10	11	6
hsa-miR-133a-5p	0	2	0	0	0	0	0	0	0	0	0	0	1	0	0	0	1	2
hsa-miR-133b	2	0	1	4	2	1	0	0	0	0	0	1	0	0	0	1	5	0
hsa-miR-134-3p	2	2	0	5	0	0	0	0	0	0	0	0	2	0	1	0	1	0
hsa-miR-134-5p	437	315	568	397	317	241	70	246	192	45	50	122	150	178	100	212	189	161
hsa-miR-1343-3p	29	15	4	24	18	4	0	4	7	0	0	5	3	6	1	0	7	8
hsa-miR-1343-5p	0	0	0	0	0	0	0	0	0	0	0	0	0	0	0	0	0	0
hsa-miR-135a-3p	0	0	0	4	0	0	0	0	0	0	0	0	0	0	0	0	0	0
hsa-miR-135a-5p	12	11	12	9	4	9	0	1	6	0	0	0	3	11	0	8	3	6
hsa-miR-135b-3p	0	0	0	0	0	0	0	0	0	0	0	0	0	0	0	0	0	0
hsa-miR-135b-5p	24	0	0	0	0	2	0	0	1	0	0	1	5	0	0	68	9	0
hsa-miR-136-3p	70	31	76	56	51	26	12	22	28	0	0	10	27	35	8	46	41	26
hsa-miR-136-5p	137	164	192	62	123	89	12	109	26	14	21	83	77	39	34	70	127	63
hsa-miR-137	6	0	0	0	0	0	0	0	0	2	0	0	0	0	0	3	0	0
hsa-miR-138-1-3p	0	0	0	0	0	0	0	0	0	0	0	0	0	0	0	0	0	0
hsa-miR-138-2-3p	0	0	0	0	0	0	0	0	0	0	0	0	0	0	0	0	0	0
hsa-miR-138-5p	1	4	3	0	1	4	0	2	0	0	0	2	0	2	1	5	6	3
hsa-miR-139-3p	139	79	102	108	103	115	48	101	76	11	24	42	61	54	24	73	56	38
hsa-miR-139-5p	1036	759	827	779	550	364	232	600	307	119	189	267	414	416	207	528	631	435
hsa-miR-140-3p	109	70	63	99	85	67	5	53	33	4	15	24	34	34	22	45	45	55
hsa-miR-140-5p	672	511	633	463	409	341	151	426	212	81	117	233	278	318	231	383	365	291
hsa-miR-141-3p	1	4	5	7	3	15	3	5	1	1	2	0	0	4	1	2	1	10
hsa-miR-141-5p	0	0	0	0	0	0	0	0	0	0	0	0	0	0	0	0	0	0
hsa-miR-142-3p	9896	6626	9334	10121	6574	4976	2007	6064	4179	334	460	1042	3355	4826	1519	6969	7091	5273
hsa-miR-142-5p	1014	717	870	724	344	269	145	476	198	101	175	435	546	556	259	814	864	493
hsa-miR-143-3p	511	419	549	723	533	459	113	384	247	108	174	255	314	320	167	379	346	299
hsa-miR-143-5p	15	18	15	18	20	22	8	8	18	0	0	0	3	0	14	31	18	19
hsa-miR-144-3p	1503	811	1607	1179	1056	551	142	735	280	182	194	833	922	716	394	1247	1567	946
hsa-miR-144-5p	103	86	89	110	71	59	25	56	57	5	0	6	29	49	7	72	78	36
hsa-miR-145-3p	8	18	16	12	10	6	3	11	2	2	0	1	1	7	2	4	11	4
hsa-miR-145-5p	1387	856	1597	983	922	466	212	817	476	59	83	180	458	423	153	825	962	468
hsa-miR-1468-3p	0	0	0	0	0	0	0	0	0	0	0	0	0	0	0	0	0	0
hsa-miR-1468-5p	0	0	0	0	0	0	0	0	0	0	1	0	0	0	0	0	0	0
hsa-miR-146a-5p	5603	4389	4317	4816	3997	3091	1107	2780	1968	506	1168	1663	1858	2085	1277	2573	2442	1892
hsa-miR-146b-3p	0	4	5	5	0	1	0	8	4	0	0	0	1	0	0	1	0	0
hsa-miR-146b-5p	105	102	129	90	76	96	29	51	40	19	27	43	36	30	32	25	52	54
hsa-miR-147b	0	0	3	2	0	0	2	1	2	0	0	0	0	0	0	1	0	1
hsa-miR-148a-3p	637	453	566	948	555	546	124	511	354	76	149	256	283	371	202	447	559	280
hsa-miR-148a-5p	2	12	5	26	3	21	1	0	10	0	3	3	0	4	3	6	2	0
hsa-miR-148b-3p	1078	694	840	1089	667	570	199	809	342	121	164	426	471	506	299	767	805	475
hsa-miR-148b-5p	4	3	0	0	0	0	0	1	1	0	0	0	0	0	0	0	0	0
hsa-miR-149-3p	0	0	0	0	0	0	0	0	0	0	0	0	0	0	0	0	0	0
hsa-miR-149-5p	4	7	0	0	0	0	0	0	0	0	0	0	3	0	0	16	2	0
hsa-miR-150-3p	22	7	12	21	4	10	2	3	2	0	7	1	6	7	8	1	3	0
hsa-miR-150-5p	1947	1272	1811	1768	1194	1017	330	1104	511	101	289	362	637	755	430	1004	1246	875
hsa-miR-151a-3p	1647	1222	1527	1561	1164	1025	297	746	439	227	432	600	606	644	493	894	888	587
hsa-miR-151a-5p	4625	3244	3951	3136	2353	1862	781	1648	1376	887	1189	1517	1437	2111	1078	2272	2288	1676
hsa-miR-151b	11	0	5	4	1	3	0	7	6	2	6	1	6	2	0	1	8	8
hsa-miR-152-3p	275	157	95	205	126	160	70	110	83	52	42	79	121	104	66	130	162	100
hsa-miR-152-5p	0	2	0	2	0	0	0	1	2	0	0	0	0	0	0	0	0	0
hsa-miR-153-3p	17	1	3	0	0	0	0	0	5	0	0	0	7	1	0	5	1	1
hsa-miR-153-5p	0	0	0	0	0	0	0	0	0	0	0	0	0	0	0	0	0	0
hsa-miR-1537-3p	0	0	3	8	3	0	0	0	1	0	0	0	0	0	0	2	4	0
hsa-miR-1537-5p	8	0	0	0	0	0	0	0	0	0	0	0	0	0	0	0	0	0
hsa-miR-1538	3	0	3	2	6	4	0	0	5	0	1	0	0	1	0	6	0	0
hsa-miR-154-3p	39	64	25	63	48	13	7	23	24	0	3	9	11	18	9	33	26	18
hsa-miR-154-5p	43	93	66	128	66	87	17	103	13	1	7	11	28	43	4	86	91	64
hsa-miR-155-5p	234	228	256	186	120	110	52	131	114	23	28	68	85	75	71	119	118	61
hsa-miR-15a-3p	5	10	8	2	4	0	2	3	1	1	0	0	0	2	0	2	8	0
hsa-miR-15a-5p	3021	1967	3090	2227	1788	1154	458	1492	889	475	629	1567	1507	1674	935	2313	2754	1742
hsa-miR-15b-3p	79	66	55	84	84	38	12	67	35	3	1	5	36	35	0	79	86	52
hsa-miR-15b-5p	4411	3899	3659	3460	2348	1126	870	2531	1160	703	1155	1584	2417	2525	1321	3478	3596	2453
hsa-miR-16-1-3p	7	12	6	7	5	1	0	3	4	1	0	0	2	15	2	2	8	8
hsa-miR-16-2-3p	9	19	7	19	4	6	0	4	11	1	9	2	2	2	1	15	17	5
hsa-miR-16-5p	29951	20006	30072	18818	14097	9227	5576	16456	8514	4948	7022	13478	13014	13973	8330	19651	18111	12976
hsa-miR-17-3p	260	151	201	106	104	91	35	102	94	10	28	21	57	75	27	142	134	101
hsa-miR-17-5p	14216	9620	12571	4770	5070	3276	3128	7476	3574	1106	1872	2631	5962	6335	2418	8909	8682	6263
hsa-miR-181a-2-3p	65	73	61	90	89	37	12	26	27	7	17	16	20	25	22	46	49	23
hsa-miR-181a-3p	19	32	17	10	14	4	0	6	9	0	1	3	0	6	3	18	7	9
hsa-miR-181a-5p	2836	1849	2827	2721	1803	1345	611	1948	1180	402	720	1104	1298	1497	956	1915	2034	1351
hsa-miR-181b-2-3p	0	0	0	0	0	0	1	0	0	0	0	0	0	0	0	0	0	0
hsa-miR-181b-3p	1	0	0	5	0	0	0	0	3	0	0	0	2	1	0	0	1	0
hsa-miR-181b-5p	214	147	169	210	174	82	41	91	75	16	49	68	101	107	60	113	123	96
hsa-miR-181c-3p	6	6	6	13	1	8	0	1	0	0	2	0	3	3	0	9	1	2
hsa-miR-181c-5p	45	25	26	17	22	25	9	29	7	3	4	11	13	18	11	20	7	5
hsa-miR-181d-3p	1	0	0	0	0	0	0	0	2	0	2	0	0	1	0	0	0	0
hsa-miR-181d-5p	68	46	51	70	42	33	25	43	29	21	20	29	42	31	40	47	44	17
hsa-miR-182-3p	4	0	0	0	0	0	0	0	0	0	0	0	0	0	0	0	0	0
hsa-miR-182-5p	389	256	226	204	203	133	57	88	78	15	51	39	87	69	68	228	130	73
hsa-miR-183-3p	5	3	3	0	2	3	3	2	1	0	0	0	0	4	0	2	1	0
hsa-miR-183-5p	214	83	96	121	96	79	14	38	24	21	28	34	55	41	41	324	50	37
hsa-miR-184	0	0	1	0	3	585	0	4	0	0	4	0	1	0	0	0	0	1
hsa-miR-185-3p	283	299	353	342	228	162	70	207	185	10	13	33	61	159	25	233	241	141
hsa-miR-185-5p	6158	4382	5792	3796	2618	2429	1107	3352	2083	815	1329	2160	2555	2758	1580	2488	3419	2094
hsa-miR-186-3p	0	6	1	1	5	0	0	1	0	0	0	5	0	5	0	3	5	0
hsa-miR-186-5p	879	601	880	845	542	595	158	535	376	114	210	248	390	327	222	488	483	371
hsa-miR-187-3p	2	0	0	12	0	0	0	0	0	0	0	0	0	0	0	0	0	0
hsa-miR-187-5p	0	0	0	0	0	0	0	0	0	0	0	0	0	0	0	0	0	0
hsa-miR-188-3p	0	0	0	0	6	0	0	0	1	0	0	0	0	0	0	0	0	0
hsa-miR-188-5p	1	14	2	0	0	0	3	2	2	0	1	0	0	0	0	7	1	0
hsa-miR-18a-3p	74	43	73	37	64	23	11	44	50	1	10	9	27	48	16	46	36	33
hsa-miR-18a-5p	3684	2251	3363	1826	1529	998	583	1713	1078	116	249	290	963	1127	344	1831	1795	1106
hsa-miR-18b-5p	61	42	63	29	16	17	10	17	30	0	0	4	8	28	6	34	31	6
hsa-miR-1908-3p	3	2	0	2	3	2	0	0	0	0	0	0	0	0	0	4	0	0
hsa-miR-1908-5p	31	49	52	14	21	1	9	15	16	4	9	20	29	16	10	37	25	25
hsa-miR-1909-3p	0	0	0	0	0	0	0	0	0	0	0	0	0	0	0	0	0	0
hsa-miR-190a-3p	0	0	0	0	0	0	0	0	0	0	0	0	0	0	0	0	0	0
hsa-miR-190a-5p	3	6	13	27	9	3	2	2	4	0	2	3	1	9	3	7	3	15
hsa-miR-190b	6	0	0	0	6	0	0	2	0	0	0	0	0	3	0	1	0	3
hsa-miR-191-3p	19	5	6	10	2	11	0	10	5	0	1	7	2	11	3	13	6	3
hsa-miR-191-5p	8557	6193	10816	8106	4081	4709	2187	6414	4050	1399	1723	4262	4600	4290	2960	6167	5652	3619
hsa-miR-1910-3p	0	0	0	0	0	0	0	0	0	0	0	0	0	0	0	0	0	0
hsa-miR-1910-5p	0	0	0	0	0	0	0	0	0	3	0	0	0	0	0	0	0	0
hsa-miR-1912	0	0	0	0	0	0	0	0	0	0	0	0	0	0	0	0	0	0
hsa-miR-1913	0	0	0	0	0	0	0	0	0	1	0	0	0	0	0	0	0	0
hsa-miR-1914-3p	0	0	0	0	0	0	0	0	0	0	0	0	0	0	0	0	0	0
hsa-miR-1914-5p	1	0	0	0	0	0	0	0	3	0	0	0	0	0	0	0	0	0
hsa-miR-1915-3p	0	0	0	1	0	0	0	0	0	0	0	0	0	0	0	0	0	0
hsa-miR-1915-5p	0	0	0	0	0	0	0	0	0	0	0	0	0	0	0	0	0	0
hsa-miR-192-3p	0	0	9	1	0	2	0	1	0	0	0	0	0	0	0	0	1	0
hsa-miR-192-5p	73	76	59	114	90	67	16	52	36	4	36	23	55	64	19	69	68	45
hsa-miR-193a-3p	19	5	14	15	0	0	1	2	1	1	2	1	7	0	0	28	8	12
hsa-miR-193a-5p	236	109	218	165	128	99	24	105	78	11	62	58	82	59	42	115	102	68
hsa-miR-193b-3p	32	15	28	16	10	5	8	3	2	0	1	1	5	12	3	17	19	10
hsa-miR-193b-5p	12	6	18	8	8	5	5	3	1	2	4	6	2	9	1	4	0	6
hsa-miR-194-3p	0	0	0	7	0	2	0	1	0	1	0	0	0	0	1	0	7	1
hsa-miR-194-5p	67	50	47	116	52	43	22	50	16	13	13	24	17	13	33	50	45	40
hsa-miR-195-3p	0	0	1	0	0	0	0	3	0	0	0	2	0	0	0	4	0	0
hsa-miR-195-5p	6	13	29	7	5	0	1	7	10	4	7	8	13	19	14	18	11	4
hsa-miR-196a-3p	0	0	0	0	0	0	0	0	0	0	0	0	0	0	0	0	0	0
hsa-miR-196a-5p	6	1	0	4	0	1	0	3	0	0	1	0	0	0	0	6	0	0
hsa-miR-196b-3p	0	1	0	0	0	0	0	0	0	0	0	0	0	0	0	0	0	0
hsa-miR-196b-5p	57	23	23	41	21	17	11	24	19	0	1	16	15	31	20	43	30	8
hsa-miR-197-3p	1104	650	1021	1250	871	829	302	696	323	118	161	302	427	532	246	598	646	455
hsa-miR-197-5p	0	0	0	0	0	0	0	0	0	0	0	0	0	0	0	0	0	0
hsa-miR-1972	0	0	0	0	2	0	0	0	0	0	0	0	0	0	0	0	0	0
hsa-miR-1973	0	2	0	0	0	0	0	3	0	0	0	0	0	5	3	0	0	0
hsa-miR-1976	1	1	0	0	0	0	0	0	0	0	0	0	0	0	0	0	0	0
hsa-miR-199a-3p	2209	1847	1698	2620	1766	937	421	1149	697	81	184	281	680	978	318	1133	1265	827
hsa-miR-199a-5p	3379	2509	2931	1743	1430	980	565	1618	1116	258	341	314	911	1176	687	1901	1951	997
hsa-miR-199b-3p	2138	1731	1713	2636	1732	979	447	1180	641	108	171	320	676	902	336	1136	1251	875
hsa-miR-199b-5p	2	4	9	7	1	0	0	6	4	0	0	0	0	3	2	6	7	1
hsa-miR-19a-3p	2750	1899	3244	1313	1117	650	298	905	1084	89	51	112	400	941	141	1392	1560	673
hsa-miR-19a-5p	0	0	0	0	0	0	0	0	0	0	0	2	0	0	0	0	0	0
hsa-miR-19b-1-5p	24	19	54	19	9	13	5	20	12	0	9	5	6	17	2	8	35	14
hsa-miR-19b-2-5p	5	0	0	0	0	0	0	0	0	0	0	0	0	0	0	0	0	0
hsa-miR-19b-3p	8269	6034	9105	3719	3078	2015	725	2509	3097	157	198	330	1071	2423	414	3759	4782	1826
hsa-miR-200a-3p	107	6	10	5	6	3	0	9	4	3	5	0	15	2	0	15	3	4
hsa-miR-200a-5p	0	0	1	0	0	4	0	0	1	0	0	0	2	0	0	5	0	0
hsa-miR-200b-3p	191	18	32	33	20	21	1	17	6	0	2	0	14	3	1	94	17	1
hsa-miR-200b-5p	7	4	1	0	4	0	0	0	0	0	0	0	0	0	0	2	2	0
hsa-miR-200c-3p	142	78	135	107	71	65	38	97	45	7	17	30	38	70	39	62	84	33
hsa-miR-202-5p	0	0	0	0	0	0	0	0	0	0	0	0	0	0	0	0	0	0
hsa-miR-203a-3p	12	0	7	2	0	7	0	12	1	0	0	3	1	2	0	18	1	0
hsa-miR-203a-5p	0	0	0	0	0	0	0	0	0	0	0	0	0	0	0	0	0	0
hsa-miR-203b-3p	0	0	0	0	0	0	0	0	0	0	0	0	0	0	0	0	0	0
hsa-miR-203b-5p	12	0	0	2	0	1	0	2	0	0	0	0	2	0	0	1	6	5
hsa-miR-204-3p	3	5	4	7	3	3	0	2	1	0	1	0	0	0	3	0	5	0
hsa-miR-204-5p	48	11	11	18	2	8	2	8	7	7	1	7	11	12	9	20	6	16
hsa-miR-205-3p	6	0	0	0	0	0	0	0	0	0	0	0	0	0	0	0	0	0
hsa-miR-205-5p	196	18	30	12	16	11	15	16	9	0	3	2	15	9	2	85	26	4
hsa-miR-206	11	30	24	27	31	11	1	22	5	0	4	6	4	23	10	10	18	14
hsa-miR-208a-3p	0	0	0	0	0	2	0	0	0	1	0	0	0	0	1	0	0	2
hsa-miR-208a-5p	0	0	1	0	1	0	0	0	2	0	0	0	2	0	0	0	0	0
hsa-miR-208b-3p	0	0	6	3	0	0	0	0	0	0	0	1	0	0	0	0	1	0
hsa-miR-20a-3p	24	18	6	11	12	4	0	3	0	0	0	0	2	11	0	2	6	0
hsa-miR-20a-5p	9606	5415	7014	5600	3599	2971	1455	4419	2776	141	339	488	1820	3250	696	4500	5118	2936
hsa-miR-20b-3p	0	0	4	10	0	0	0	1	3	0	0	0	0	3	0	0	0	2
hsa-miR-20b-5p	654	400	533	505	313	215	122	427	247	20	48	60	194	242	76	386	475	215
hsa-miR-21-3p	81	32	47	66	54	33	7	60	25	11	5	19	40	47	21	61	35	22
hsa-miR-21-5p	15931	8234	10173	15291	9993	7820	2309	6814	4689	540	1157	1659	4262	5973	1841	7699	8134	4801
hsa-miR-210-3p	180	91	113	167	133	104	23	68	73	11	16	13	37	62	23	100	73	37
hsa-miR-210-5p	0	0	0	0	0	0	1	0	0	0	0	1	0	0	0	3	0	1
hsa-miR-211-5p	0	0	0	0	0	1	0	0	0	0	0	0	0	0	0	0	0	1
hsa-miR-2110	34	16	41	2	7	3	8	14	3	1	1	8	27	16	9	12	12	5
hsa-miR-2114-5p	0	0	3	0	0	0	4	0	0	0	0	0	0	6	0	0	0	0
hsa-miR-2115-3p	0	0	0	0	0	0	0	0	0	0	0	0	0	0	0	0	0	0
hsa-miR-2115-5p	0	0	0	0	0	0	0	0	0	0	0	1	0	0	0	0	0	0
hsa-miR-2116-3p	0	0	0	0	0	0	0	0	0	0	0	0	0	0	0	0	0	0
hsa-miR-2116-5p	0	0	0	3	0	0	0	0	0	0	0	0	0	0	0	0	0	0
hsa-miR-212-3p	0	0	1	0	0	0	0	0	0	0	0	0	0	0	0	0	0	0
hsa-miR-212-5p	0	0	0	0	0	0	2	0	1	0	0	0	0	0	0	0	0	0
hsa-miR-214-3p	19	28	16	8	4	0	4	7	4	3	11	11	4	14	5	28	27	24
hsa-miR-214-5p	22	13	1	5	8	6	5	6	4	0	1	1	6	1	6	8	5	7
hsa-miR-215-5p	19	6	13	25	10	8	2	2	5	3	7	1	9	9	3	16	8	4
hsa-miR-216a-3p	0	0	0	0	0	0	0	0	0	0	0	0	0	0	0	0	0	0
hsa-miR-216a-5p	0	0	0	0	0	0	0	2	0	0	0	0	0	5	0	5	0	0
hsa-miR-216b-5p	0	0	6	0	1	0	0	0	0	0	0	0	0	0	0	0	3	2
hsa-miR-217	0	6	0	0	1	0	0	0	0	0	0	0	0	0	0	0	0	3
hsa-miR-218-1-3p	0	0	0	0	0	0	0	0	0	0	0	0	0	0	0	0	0	0
hsa-miR-218-5p	36	0	7	1	3	0	0	0	1	0	0	0	9	0	0	21	1	0
hsa-miR-219a-1-3p	0	0	0	7	0	0	0	0	0	0	0	0	0	0	0	1	0	0
hsa-miR-219a-2-3p	0	0	0	0	0	0	0	0	0	0	0	0	0	0	0	0	0	0
hsa-miR-219a-5p	0	0	0	0	0	1	0	0	0	0	0	0	0	0	0	0	0	0
hsa-miR-219b-3p	0	0	0	0	0	4	0	0	0	0	0	0	0	0	0	0	0	2
hsa-miR-219b-5p	0	0	8	5	0	0	0	0	2	0	0	0	1	0	9	0	0	0
hsa-miR-22-3p	13525	9322	15648	6030	6513	6033	3254	9368	4973	2810	2886	6818	7293	5048	5785	10349	11629	7471
hsa-miR-22-5p	542	390	319	609	353	233	100	200	157	7	8	47	159	221	39	308	324	170
hsa-miR-221-3p	12827	6457	7804	6146	5915	2880	1326	3914	4497	471	500	975	1682	2439	811	6539	4718	1994
hsa-miR-221-5p	17	14	10	11	2	24	12	2	3	2	6	3	6	5	3	8	7	2
hsa-miR-222-3p	689	489	702	617	427	421	134	383	228	63	98	149	324	380	144	607	499	347
hsa-miR-222-5p	0	2	0	0	0	0	0	0	0	0	0	0	0	0	0	0	0	0
hsa-miR-223-3p	16387	9376	19971	13820	6418	9130	2001	10567	7897	225	795	812	2740	4581	1182	10976	12121	6704
hsa-miR-223-5p	5	1	13	32	12	8	6	7	10	12	3	4	4	3	4	1	8	3
hsa-miR-224-3p	12	1	0	13	1	0	0	5	3	0	0	0	4	2	1	4	4	2
hsa-miR-224-5p	1	8	4	2	2	1	0	0	2	0	0	0	5	3	2	0	1	2
hsa-miR-2276-3p	3	0	1	1	0	0	0	0	2	0	0	0	0	0	0	0	3	0
hsa-miR-2276-5p	0	0	0	0	0	0	0	0	0	0	0	0	0	0	6	0	0	1
hsa-miR-2277-3p	0	0	2	0	0	0	0	0	0	0	0	0	0	0	0	0	0	0
hsa-miR-2277-5p	8	0	0	1	0	0	0	0	0	0	0	0	0	0	0	0	0	0
hsa-miR-2278	0	2	5	0	0	0	0	0	0	0	2	0	0	1	0	1	0	0
hsa-miR-2355-3p	30	19	10	28	5	6	1	0	12	0	0	3	4	5	2	14	10	3
hsa-miR-2355-5p	1	3	1	0	3	0	2	0	0	0	0	0	0	0	0	0	0	0
hsa-miR-23a-3p	5618	2304	4048	3234	2442	1999	603	1613	1574	451	743	1066	1445	1622	962	2169	2493	1735
hsa-miR-23a-5p	14	16	22	16	17	7	2	12	8	0	0	7	14	7	4	13	8	4
hsa-miR-23b-3p	732	290	548	451	394	256	80	258	188	83	107	182	153	205	154	300	359	258
hsa-miR-23b-5p	30	18	18	26	25	3	0	20	18	7	4	0	9	10	1	12	13	6
hsa-miR-23c	2	1	1	1	0	1	0	0	2	0	0	0	0	1	0	0	1	0
hsa-miR-24-1-5p	5	0	8	0	0	0	0	0	0	0	0	0	0	2	0	6	0	0
hsa-miR-24-2-5p	8	0	3	0	0	0	0	2	0	1	0	3	0	0	0	0	0	0
hsa-miR-24-3p	18145	13974	16606	14537	11494	10070	4597	12616	6454	3741	6558	7953	8800	8548	7317	11103	10696	7697
hsa-miR-2467-3p	0	0	0	0	0	0	0	0	0	0	0	0	0	0	0	0	0	0
hsa-miR-2467-5p	0	0	2	0	0	0	0	0	0	0	0	0	0	0	0	0	0	0
hsa-miR-25-3p	6215	4197	5642	7442	6088	3858	874	2789	2826	155	333	673	1462	2515	859	3602	4061	2051
hsa-miR-25-5p	0	3	1	7	0	0	1	0	0	0	0	0	0	6	0	4	1	1
hsa-miR-2682-3p	0	0	0	0	0	0	0	0	0	0	0	0	0	0	0	0	0	0
hsa-miR-2682-5p	0	0	0	0	0	0	0	0	0	0	0	0	0	0	0	0	0	0
hsa-miR-26a-1-3p	2	7	3	13	14	7	6	8	6	1	0	0	9	9	0	5	1	3
hsa-miR-26a-2-3p	2	0	0	1	6	0	0	0	0	0	0	0	0	3	0	0	1	0
hsa-miR-26a-5p	22156	14015	24746	22418	15179	12792	3731	13288	8467	2718	3841	8342	9013	8493	5552	13419	13713	9031
hsa-miR-26b-3p	27	40	36	38	8	5	7	8	7	1	0	0	14	7	12	6	6	6
hsa-miR-26b-5p	811	637	822	933	646	531	243	520	352	162	209	363	363	398	288	513	465	409
hsa-miR-27a-3p	5045	2438	4217	3741	2453	1968	590	2296	1071	629	808	1540	2202	2149	1181	4340	4301	2489
hsa-miR-27a-5p	11	1	0	0	0	1	0	0	1	0	0	2	4	8	0	18	3	0
hsa-miR-27b-3p	2652	1986	2391	2995	1741	1557	506	1725	843	330	488	881	1439	1571	772	2073	2229	1501
hsa-miR-27b-5p	26	3	1	1	10	2	0	1	2	0	0	3	11	5	0	8	2	2
hsa-miR-28-3p	421	304	428	440	332	233	50	147	139	59	45	47	120	151	108	154	222	149
hsa-miR-28-5p	710	532	667	464	518	295	107	420	249	115	144	383	299	358	211	410	491	305
hsa-miR-296-3p	0	0	1	1	0	0	1	0	1	0	0	0	0	4	0	5	4	0
hsa-miR-296-5p	29	14	22	20	5	4	0	8	2	6	0	0	4	1	2	12	27	3
hsa-miR-299-3p	0	1	0	10	4	8	6	1	0	0	1	0	2	7	0	11	9	2
hsa-miR-299-5p	36	18	33	48	35	24	2	12	10	1	4	1	20	22	3	44	42	12
hsa-miR-29a-3p	1929	920	1195	1489	1170	715	148	561	399	82	122	185	545	471	217	1260	765	391
hsa-miR-29a-5p	15	2	5	3	0	0	0	5	0	0	2	1	0	3	0	5	0	5
hsa-miR-29b-1-5p	16	7	10	10	10	6	1	4	0	0	6	0	5	10	2	8	2	10
hsa-miR-29b-2-5p	16	7	10	8	7	1	4	0	0	0	2	0	2	17	0	1	2	0
hsa-miR-29b-3p	1179	596	655	419	247	173	103	357	190	61	71	130	446	249	144	1368	568	253
hsa-miR-29c-3p	1226	660	745	818	570	253	95	190	269	28	31	79	150	234	61	389	436	174
hsa-miR-29c-5p	34	31	51	17	18	15	20	24	6	0	0	3	9	12	8	26	20	12
hsa-miR-301a-3p	536	316	337	186	138	155	64	174	124	10	28	95	144	151	104	205	214	165
hsa-miR-301a-5p	5	5	0	2	1	0	0	0	1	0	0	0	1	2	0	6	2	0
hsa-miR-301b-3p	55	51	34	14	14	10	14	24	6	4	9	15	21	25	2	33	33	23
hsa-miR-301b-5p	0	0	7	0	0	0	0	0	0	0	0	0	1	0	0	0	1	0
hsa-miR-302a-3p	0	0	0	5	0	0	0	0	0	0	0	0	0	0	3	0	0	0
hsa-miR-302b-3p	4	0	3	0	0	0	1	0	0	0	0	2	3	0	0	0	0	0
hsa-miR-302d-3p	0	0	0	0	0	0	0	0	0	0	0	0	0	0	1	0	0	0
hsa-miR-3064-3p	0	0	0	0	0	0	0	0	0	0	0	0	0	0	0	0	0	0
hsa-miR-3064-5p	4	3	1	8	7	0	0	2	1	0	0	0	1	7	0	0	1	0
hsa-miR-3065-3p	0	4	0	3	0	5	0	0	1	0	0	0	0	0	0	1	2	0
hsa-miR-3065-5p	206	115	234	147	99	67	12	61	76	6	4	17	46	50	45	94	101	55
hsa-miR-3074-3p	1	0	3	0	2	0	0	0	0	0	0	0	0	2	4	0	5	0
hsa-miR-3074-5p	1190	853	965	1632	1230	990	260	931	588	313	420	615	736	772	535	1130	1010	666
hsa-miR-30a-3p	12	10	26	23	6	10	9	7	7	1	5	4	3	0	2	11	4	2
hsa-miR-30a-5p	164	101	64	149	148	84	10	63	26	0	13	15	41	59	12	46	93	41
hsa-miR-30b-3p	34	22	14	15	12	4	1	12	11	8	13	12	15	6	3	16	12	2
hsa-miR-30b-5p	1976	1806	2113	1957	1838	1046	216	709	683	47	81	312	368	530	227	1463	1184	807
hsa-miR-30c-1-3p	41	30	19	36	18	17	9	13	2	7	8	7	3	16	12	1	16	2
hsa-miR-30c-2-3p	0	0	0	2	0	0	0	0	0	0	0	0	1	0	0	0	0	0
hsa-miR-30c-5p	1218	979	879	1251	950	716	205	589	445	76	120	200	212	446	226	516	556	369
hsa-miR-30d-3p	10	2	12	4	0	3	0	2	2	0	2	0	0	0	0	8	4	5
hsa-miR-30d-5p	1509	948	1192	1871	1189	1103	265	863	441	63	209	290	533	650	345	577	960	665
hsa-miR-30e-3p	318	274	322	386	276	228	77	155	103	35	45	70	111	120	83	134	205	92
hsa-miR-30e-5p	407	313	315	461	421	274	73	197	126	11	15	31	118	154	48	191	245	146
hsa-miR-31-3p	34	0	3	0	0	0	0	0	1	0	0	0	3	0	0	0	0	0
hsa-miR-31-5p	51	6	8	7	6	0	0	2	3	9	5	1	45	9	7	179	30	0
hsa-miR-3115	0	0	0	0	2	4	0	2	1	0	0	0	0	0	1	3	7	0
hsa-miR-3116	0	0	0	0	0	0	0	0	1	0	0	0	0	2	0	0	0	0
hsa-miR-3120-3p	1	0	1	2	1	2	1	3	0	0	0	1	1	0	1	3	0	0
hsa-miR-3120-5p	0	0	0	4	2	5	0	2	0	0	0	0	1	0	0	0	3	0
hsa-miR-3121-3p	0	0	0	0	0	0	0	0	1	0	0	0	0	0	0	0	0	0
hsa-miR-3124-3p	0	0	0	0	0	0	0	0	0	0	0	0	0	0	0	0	0	0
hsa-miR-3124-5p	0	0	0	0	0	0	0	0	0	0	0	0	0	0	0	0	0	0
hsa-miR-3126-3p	0	0	0	0	0	0	0	0	0	0	0	0	0	0	0	0	0	0
hsa-miR-3126-5p	0	0	0	0	0	0	0	0	0	0	0	0	0	0	0	0	0	0
hsa-miR-3127-3p	0	0	0	0	1	0	0	0	0	0	0	0	2	0	0	3	6	0
hsa-miR-3127-5p	6	3	0	0	2	0	0	0	4	0	0	0	0	0	0	0	0	0
hsa-miR-3128	0	0	0	0	0	0	0	0	0	0	0	0	0	0	0	0	0	0
hsa-miR-3129-3p	0	0	0	0	0	0	0	0	0	0	0	0	0	0	0	0	0	0
hsa-miR-3129-5p	0	0	0	0	0	0	0	0	0	0	0	0	0	0	0	0	0	0
hsa-miR-3130-3p	0	0	2	2	1	0	0	0	0	0	0	0	0	0	0	0	0	0
hsa-miR-3130-5p	0	0	1	1	0	0	0	0	0	0	0	0	0	0	0	0	1	0
hsa-miR-3131	0	0	0	0	0	0	0	0	0	0	0	0	0	0	0	0	0	0
hsa-miR-3132	0	0	0	0	0	0	0	0	0	0	0	0	2	0	0	0	0	0
hsa-miR-3133	0	0	0	0	0	0	0	0	0	0	0	0	0	0	0	0	0	0
hsa-miR-3134	0	0	0	0	0	0	0	0	0	0	0	0	0	0	0	0	0	0
hsa-miR-3135a	0	0	0	0	0	0	0	0	0	0	0	0	1	0	0	0	0	0
hsa-miR-3136-3p	0	0	0	0	0	0	0	0	0	0	0	0	0	0	0	0	0	0
hsa-miR-3136-5p	0	0	0	0	0	0	0	2	1	0	0	0	0	0	0	0	0	0
hsa-miR-3137	0	0	0	0	0	0	0	0	0	0	0	0	0	0	0	0	0	0
hsa-miR-3138	0	0	3	2	0	0	0	1	0	0	0	2	0	0	0	0	0	0
hsa-miR-3139	0	0	0	0	0	0	0	0	0	0	0	0	0	0	0	0	0	0
hsa-miR-3140-3p	4	0	0	2	0	0	0	2	1	0	0	0	2	0	0	0	0	0
hsa-miR-3140-5p	0	0	0	0	0	0	0	0	0	0	0	0	0	0	0	0	0	0
hsa-miR-3141	0	0	0	0	0	0	0	0	0	0	0	0	0	0	0	0	0	0
hsa-miR-3143	7	0	6	1	0	0	0	1	0	0	1	1	0	0	0	3	2	4
hsa-miR-3145-3p	0	0	0	0	0	0	0	0	0	0	0	0	0	0	0	0	0	0
hsa-miR-3145-5p	0	0	0	0	0	0	0	0	0	0	0	0	0	0	0	0	0	0
hsa-miR-3146	0	0	0	0	0	2	0	0	1	0	0	0	0	0	0	0	0	0
hsa-miR-3148	0	0	0	0	0	0	0	0	0	0	0	0	0	0	0	0	0	0
hsa-miR-3149	0	0	0	0	0	0	0	0	0	0	0	0	0	0	0	0	0	0
hsa-miR-3150a-3p	0	0	4	0	0	0	0	0	0	0	0	0	0	0	0	0	2	0
hsa-miR-3150a-5p	0	0	3	0	0	0	0	0	3	0	0	0	0	0	0	0	0	0
hsa-miR-3150b-3p	0	0	0	0	0	0	0	0	0	0	0	0	0	0	0	0	0	0
hsa-miR-3150b-5p	0	0	0	0	0	0	0	0	0	0	0	0	0	0	0	0	0	0
hsa-miR-3151-5p	0	0	0	0	0	0	0	0	0	0	0	0	0	0	0	0	0	0
hsa-miR-3154	0	0	0	0	0	0	0	0	0	0	0	0	0	0	0	0	0	0
hsa-miR-3155a	0	0	0	0	0	0	0	0	0	0	0	0	0	0	0	0	0	0
hsa-miR-3157-5p	4	1	4	2	0	0	0	1	0	0	0	0	0	0	0	1	1	0
hsa-miR-3158-3p	4	5	14	7	3	0	0	3	3	4	0	4	5	4	0	7	10	0
hsa-miR-3158-5p	0	0	2	0	0	0	0	0	3	0	0	0	0	0	0	0	0	0
hsa-miR-3159	0	0	0	0	0	0	0	0	0	0	0	0	0	0	0	0	0	0
hsa-miR-3161	1	0	13	7	2	9	2	6	0	0	3	3	1	1	0	4	1	0
hsa-miR-3162-3p	0	0	0	0	0	0	0	0	0	0	0	0	0	0	0	0	0	0
hsa-miR-3163	0	0	0	0	0	0	0	0	0	0	0	0	0	0	1	0	0	0
hsa-miR-3164	0	0	0	0	0	0	0	0	0	0	0	2	0	0	0	0	0	0
hsa-miR-3165	3	0	0	0	0	0	0	0	0	0	0	0	0	0	0	0	0	0
hsa-miR-3166	0	1	0	0	0	0	0	0	0	0	0	0	0	2	0	0	0	0
hsa-miR-3168	0	0	0	0	0	0	0	0	0	0	0	0	0	0	0	0	0	0
hsa-miR-3170	0	0	0	0	0	0	0	0	0	0	0	0	0	0	0	0	0	0
hsa-miR-3171	0	0	0	0	0	0	0	0	0	0	0	0	0	0	0	0	0	0
hsa-miR-3173-3p	0	0	3	0	0	0	0	0	0	0	0	0	0	0	0	0	0	2
hsa-miR-3173-5p	0	8	7	7	7	0	0	0	1	0	3	1	0	0	0	0	2	4
hsa-miR-3174	0	0	0	4	0	0	0	0	4	0	0	0	0	0	0	0	0	0
hsa-miR-3175	0	0	0	0	0	0	0	0	0	0	0	0	0	0	0	0	0	0
hsa-miR-3176	0	0	0	0	0	0	0	0	0	0	0	0	0	0	0	0	0	0
hsa-miR-3177-3p	8	5	3	5	3	3	0	6	3	0	0	0	2	0	1	1	6	0
hsa-miR-3177-5p	0	0	0	0	1	0	0	0	0	0	0	0	0	0	0	0	0	0
hsa-miR-3179	0	0	0	0	0	0	0	1	0	0	0	0	0	0	0	0	0	0
hsa-miR-3180	0	0	0	0	0	0	0	0	0	0	0	0	0	0	0	0	0	0
hsa-miR-3180-3p	3	0	1	0	0	0	0	3	2	0	0	0	0	0	0	0	0	0
hsa-miR-3180-5p	0	6	4	0	1	0	1	0	0	0	0	1	0	0	0	0	0	0
hsa-miR-3183	0	0	0	0	0	0	0	0	0	0	0	0	0	0	0	0	0	0
hsa-miR-3184-3p	5555	4064	5152	2472	1718	1732	871	2513	1951	597	959	1337	1577	1734	1032	1963	2216	1324
hsa-miR-3184-5p	210	142	159	195	151	91	29	97	72	13	21	55	55	73	43	88	140	110
hsa-miR-3185	0	0	0	0	0	0	0	0	0	0	0	0	0	0	0	0	0	0
hsa-miR-3187-3p	6	2	12	1	2	3	0	4	0	3	0	0	0	0	0	2	0	0
hsa-miR-3187-5p	0	0	0	2	0	0	0	0	0	0	0	0	0	0	0	0	0	0
hsa-miR-3188	0	0	0	1	6	0	0	0	1	0	0	0	0	1	1	2	0	2
hsa-miR-3189-3p	0	0	0	0	0	0	0	0	0	0	0	0	0	0	0	0	0	0
hsa-miR-3189-5p	4	0	0	0	0	0	0	0	0	0	0	0	0	0	0	0	0	0
hsa-miR-3190-3p	2	0	0	10	0	0	0	2	1	0	0	0	0	0	0	0	0	0
hsa-miR-3191-3p	10	0	0	0	2	3	0	2	0	0	2	0	0	0	0	0	2	2
hsa-miR-3191-5p	0	0	0	1	0	0	0	0	0	0	0	0	0	0	0	0	0	0
hsa-miR-3192-5p	6	0	6	0	0	0	0	2	0	0	0	0	0	0	0	0	0	0
hsa-miR-3194-3p	5	0	1	0	0	0	0	0	0	0	0	0	0	0	0	0	0	0
hsa-miR-3194-5p	0	0	0	0	0	0	0	0	0	4	0	0	0	0	0	0	0	0
hsa-miR-3197	0	0	0	0	0	0	0	0	0	0	0	0	0	0	0	0	0	0
hsa-miR-3198	0	0	0	7	1	0	0	2	1	0	0	0	0	0	0	0	2	0
hsa-miR-3199	0	0	0	0	3	0	0	0	0	0	0	0	0	0	0	0	0	0
hsa-miR-32-3p	12	5	9	16	3	3	3	14	3	0	0	0	1	9	0	7	6	2
hsa-miR-32-5p	173	131	184	75	126	60	22	98	30	15	4	27	89	85	38	134	123	70
hsa-miR-3200-3p	7	9	1	1	0	0	0	2	2	0	0	0	0	0	3	6	5	0
hsa-miR-3200-5p	0	4	0	0	0	4	0	0	0	0	0	0	0	0	0	0	2	0
hsa-miR-3202	3	0	0	0	0	0	0	0	0	0	0	0	0	0	0	0	0	0
hsa-miR-320a	12755	8167	11602	9907	7763	5465	2235	6639	4667	1114	2137	2841	3403	4381	2232	5121	4970	3257
hsa-miR-320b	313	141	250	209	161	186	50	166	108	32	51	69	101	71	61	108	149	89
hsa-miR-320c	94	50	61	86	62	61	25	47	35	17	32	32	32	37	50	24	36	28
hsa-miR-320d	11	1	21	11	6	13	4	17	0	5	7	3	10	14	3	8	22	6
hsa-miR-323a-3p	26	13	21	57	55	27	4	9	7	1	0	21	14	17	11	13	17	20
hsa-miR-323a-5p	5	8	10	4	22	7	0	4	2	0	2	2	10	9	4	3	8	0
hsa-miR-323b-3p	140	93	207	243	109	164	17	28	73	18	34	48	57	132	37	98	104	74
hsa-miR-323b-5p	0	4	0	0	0	0	0	1	0	0	0	0	0	0	0	0	2	2
hsa-miR-324-3p	6	0	10	16	8	11	2	9	5	0	2	0	6	6	5	18	12	11
hsa-miR-324-5p	918	743	854	592	485	299	186	617	389	45	48	112	275	332	124	515	481	313
hsa-miR-326	47	22	30	48	15	32	2	27	12	5	11	5	6	15	17	17	24	29
hsa-miR-328-3p	445	397	409	347	323	240	52	155	116	23	35	81	120	112	81	254	132	149
hsa-miR-328-5p	0	0	0	0	0	0	0	0	0	0	0	0	0	0	0	0	0	0
hsa-miR-329-3p	167	103	110	185	53	97	38	119	76	4	51	66	68	101	27	106	123	72
hsa-miR-329-5p	0	0	0	0	1	3	0	6	2	0	0	0	0	1	0	0	4	2
hsa-miR-330-3p	182	83	182	62	56	39	40	111	50	20	34	57	42	76	52	108	114	66
hsa-miR-330-5p	5	4	8	7	8	4	1	8	9	0	1	1	8	2	2	5	9	6
hsa-miR-331-3p	713	539	566	372	317	245	135	378	236	33	27	92	170	206	81	304	330	189
hsa-miR-331-5p	21	17	29	8	11	13	0	20	2	0	2	4	15	8	1	26	2	3
hsa-miR-335-3p	50	47	24	83	102	58	19	29	25	4	9	15	33	33	9	40	27	23
hsa-miR-335-5p	1529	1277	1896	767	551	384	288	807	442	269	464	616	764	701	439	1031	984	699
hsa-miR-337-3p	148	102	104	114	85	52	11	31	24	8	18	23	29	62	27	63	69	25
hsa-miR-337-5p	124	59	107	40	9	8	7	16	17	24	27	40	30	24	28	42	46	18
hsa-miR-338-3p	24	22	44	37	16	24	2	20	8	3	3	5	15	9	5	18	31	18
hsa-miR-338-5p	9	28	45	18	25	27	4	8	23	1	6	10	10	11	3	8	8	24
hsa-miR-339-3p	389	261	315	309	248	163	100	184	109	42	76	119	188	160	102	213	250	162
hsa-miR-339-5p	2266	1744	1897	1332	1183	949	387	1311	700	94	256	359	745	836	553	1086	1217	764
hsa-miR-33a-3p	17	20	14	14	10	20	4	11	6	0	0	3	2	6	2	16	13	1
hsa-miR-33a-5p	516	297	322	196	217	139	48	148	186	28	34	93	192	180	109	251	345	225
hsa-miR-33b-3p	0	0	0	0	0	1	0	0	0	0	0	0	0	1	0	2	0	0
hsa-miR-33b-5p	36	29	32	0	19	7	1	12	7	0	2	0	7	1	1	27	17	8
hsa-miR-340-3p	50	23	13	26	17	10	4	9	6	4	0	1	22	15	9	8	6	15
hsa-miR-340-5p	383	241	455	353	252	173	66	264	166	55	108	129	138	156	143	182	237	120
hsa-miR-342-3p	636	498	589	378	230	41	102	257	174	40	85	122	210	213	121	300	328	258
hsa-miR-342-5p	9	28	60	31	20	6	7	0	12	6	5	9	14	17	4	4	5	4
hsa-miR-345-3p	0	0	0	0	0	0	0	0	0	0	0	0	0	0	0	0	0	0
hsa-miR-345-5p	141	160	117	162	120	66	36	126	79	11	15	30	57	66	31	133	117	60
hsa-miR-346	5	0	0	0	0	0	0	0	0	0	0	0	0	0	0	0	0	0
hsa-miR-34a-3p	1	3	0	0	0	0	0	0	0	0	0	0	0	0	0	0	0	0
hsa-miR-34a-5p	38	13	41	45	33	19	12	22	23	0	2	6	13	25	18	21	43	13
hsa-miR-34b-3p	0	0	0	0	0	0	1	0	0	0	0	0	0	0	0	0	0	0
hsa-miR-34b-5p	0	3	6	0	0	0	0	0	0	0	0	0	0	0	0	0	0	0
hsa-miR-34c-3p	0	0	4	0	0	0	0	0	0	0	0	0	0	0	0	0	0	0
hsa-miR-34c-5p	6	0	0	0	0	0	0	0	0	0	1	0	0	3	0	0	2	0
hsa-miR-3529-3p	253	180	235	109	100	280	18	101	52	26	53	81	103	99	47	114	102	64
hsa-miR-3529-5p	1	0	0	0	0	0	0	0	0	0	0	0	0	0	3	0	0	0
hsa-miR-3591-3p	1787	1187	1030	1364	907	881	335	666	558	181	359	308	672	744	420	549	689	480
hsa-miR-3591-5p	4	1	1	4	1	2	0	2	1	0	0	5	1	0	0	1	6	0
hsa-miR-3605-3p	1	6	0	0	1	2	1	0	0	0	0	0	3	0	0	0	5	0
hsa-miR-3605-5p	0	0	0	0	0	0	0	0	0	0	0	0	0	0	0	1	0	0
hsa-miR-3607-3p	0	0	0	0	0	0	0	0	0	0	0	0	0	0	0	1	0	0
hsa-miR-3607-5p	0	0	0	0	0	0	0	0	0	0	0	0	0	0	0	0	0	0
hsa-miR-3609	0	0	0	0	0	0	0	0	0	0	0	0	0	3	0	0	0	0
hsa-miR-361-3p	180	150	159	127	74	45	7	60	61	0	8	23	37	41	26	93	70	50
hsa-miR-361-5p	1275	823	1006	1421	908	624	181	722	422	155	158	349	484	422	300	621	594	444
hsa-miR-3611	1	0	4	0	1	0	0	5	1	0	0	0	0	0	0	1	1	0
hsa-miR-3613-3p	35	11	53	35	11	34	7	18	25	2	5	4	23	24	6	54	49	29
hsa-miR-3613-5p	32	29	5	50	20	19	11	16	23	2	2	4	6	14	8	21	28	11
hsa-miR-3614-3p	0	0	0	0	0	0	0	0	0	0	0	0	0	0	0	0	0	0
hsa-miR-3614-5p	0	0	4	0	0	0	0	0	0	0	0	0	0	0	0	0	0	0
hsa-miR-3615	25	17	12	17	19	15	1	6	10	4	9	5	11	6	6	11	15	5
hsa-miR-3617-3p	0	0	0	0	0	0	0	0	0	0	1	0	0	0	0	0	0	0
hsa-miR-3617-5p	28	10	6	6	4	3	4	13	0	4	4	1	5	2	1	14	5	1
hsa-miR-3619-3p	3	0	0	0	0	0	0	0	0	0	0	0	0	0	0	0	0	0
hsa-miR-3619-5p	0	0	0	0	0	0	0	0	0	0	0	0	0	0	0	0	0	0
hsa-miR-362-3p	15	4	7	6	5	4	2	4	0	0	0	4	0	0	0	5	6	0
hsa-miR-362-5p	61	40	54	48	21	21	3	30	18	1	5	5	10	18	0	44	21	8
hsa-miR-3620-3p	5	0	3	0	3	0	0	0	0	0	0	0	0	0	0	3	1	0
hsa-miR-3620-5p	0	0	0	0	0	3	0	0	1	0	0	1	0	0	4	0	0	0
hsa-miR-3622a-3p	0	0	0	0	0	0	0	0	0	0	0	1	0	0	0	0	0	0
hsa-miR-3622a-5p	0	0	0	0	0	0	0	0	0	0	0	0	0	0	0	0	0	0
hsa-miR-3622b-3p	0	0	0	0	0	0	0	0	0	0	0	0	0	0	0	0	0	0
hsa-miR-363-3p	326	194	263	384	281	205	49	218	121	50	75	130	145	169	78	263	295	195
hsa-miR-363-5p	0	0	0	0	0	0	0	0	0	0	0	0	0	0	0	0	3	0
hsa-miR-3651	0	0	0	0	0	0	0	0	0	0	0	0	0	0	0	0	0	0
hsa-miR-3653-3p	0	0	0	0	0	0	0	0	0	0	0	0	0	0	0	0	0	0
hsa-miR-3656	0	0	5	0	0	0	0	0	0	0	0	0	0	0	0	0	0	0
hsa-miR-3657	0	0	0	0	0	0	0	0	0	0	0	0	0	0	0	0	0	0
hsa-miR-365a-3p	42	23	38	39	20	4	0	10	13	1	3	4	10	8	8	19	25	7
hsa-miR-365a-5p	0	0	0	0	0	0	0	0	0	0	0	0	0	0	0	0	0	0
hsa-miR-365b-3p	42	18	41	35	13	5	2	8	12	3	6	6	4	17	5	24	20	7
hsa-miR-365b-5p	0	0	0	0	0	0	0	0	0	0	0	0	0	0	0	0	0	0
hsa-miR-3661	0	0	0	0	3	0	1	0	0	0	0	0	0	0	0	0	0	0
hsa-miR-3662	0	0	0	0	0	0	0	0	0	0	0	0	0	0	0	0	0	0
hsa-miR-3663-3p	0	0	0	0	0	0	0	0	0	0	0	0	0	0	0	0	0	0
hsa-miR-3664-3p	1	0	0	0	0	0	0	0	0	0	0	0	0	0	0	0	0	0
hsa-miR-3664-5p	0	0	0	0	0	0	0	0	0	0	0	0	0	0	0	0	0	0
hsa-miR-3667-3p	0	0	0	0	0	1	0	0	0	0	0	0	0	0	0	0	0	0
hsa-miR-3667-5p	0	0	0	0	0	0	0	0	0	0	0	1	0	0	0	0	0	0
hsa-miR-367-3p	0	0	0	0	5	0	0	0	0	0	0	0	0	0	0	0	0	0
hsa-miR-3675-5p	0	0	0	0	0	0	0	0	3	0	0	0	1	0	0	0	0	0
hsa-miR-3677-3p	0	2	4	0	0	0	0	0	0	0	0	0	0	0	0	0	0	2
hsa-miR-3677-5p	0	1	0	1	0	0	5	0	2	0	0	0	0	0	0	0	0	0
hsa-miR-3678-3p	0	0	0	0	0	0	0	0	0	0	0	0	0	0	0	0	0	0
hsa-miR-3679-3p	0	0	0	0	0	0	0	0	0	0	0	0	0	0	0	0	0	0
hsa-miR-3679-5p	15	0	13	6	6	3	0	2	4	0	1	2	4	2	0	6	1	0
hsa-miR-3680-3p	0	0	0	4	0	0	0	0	0	0	0	0	0	0	0	0	0	0
hsa-miR-3680-5p	0	0	0	0	5	0	0	0	0	0	0	0	0	0	0	0	0	0
hsa-miR-3682-3p	0	0	0	0	2	0	0	1	0	0	0	0	0	0	0	0	0	0
hsa-miR-3682-5p	0	0	0	0	0	0	0	0	0	0	0	0	0	0	0	0	0	0
hsa-miR-3684	0	0	0	0	0	0	0	0	0	0	0	0	0	0	0	0	0	0
hsa-miR-3685	0	0	0	0	0	0	0	0	6	0	0	0	0	0	0	0	0	0
hsa-miR-3687	0	0	0	0	0	0	0	0	0	0	0	0	0	0	0	0	0	0
hsa-miR-3688-3p	0	0	0	0	0	0	0	0	7	0	0	0	0	0	0	0	2	0
hsa-miR-3688-5p	0	0	0	0	0	0	0	0	2	0	0	0	0	0	0	0	1	0
hsa-miR-369-3p	665	395	471	703	386	255	107	231	134	21	79	91	181	277	87	270	322	196
hsa-miR-369-5p	75	73	60	51	43	48	11	55	27	20	22	37	43	46	20	49	41	52
hsa-miR-3691-3p	0	0	0	0	0	0	0	0	0	0	0	0	0	0	0	4	0	0
hsa-miR-3691-5p	0	0	0	0	0	0	0	0	0	0	0	0	0	1	0	0	0	2
hsa-miR-3692-3p	0	0	6	0	0	0	0	0	0	0	0	0	0	0	0	7	0	4
hsa-miR-3692-5p	0	0	0	0	0	0	0	0	0	0	0	0	0	0	0	0	0	0
hsa-miR-370-3p	220	193	292	158	154	133	52	153	125	33	48	116	140	105	53	135	135	93
hsa-miR-370-5p	0	0	6	5	0	5	2	0	0	0	0	0	0	0	0	0	2	0
hsa-miR-371a-3p	0	0	0	0	0	0	0	0	0	0	0	0	0	0	0	0	0	0
hsa-miR-371b-3p	0	0	0	0	0	0	0	0	0	0	0	0	0	0	0	0	0	0
hsa-miR-371b-5p	0	0	0	0	0	0	0	0	0	0	0	0	0	0	0	0	0	0
hsa-miR-373-3p	0	0	0	0	0	0	0	0	0	0	0	0	0	0	0	0	0	0
hsa-miR-374a-3p	12	20	29	5	27	17	0	14	8	0	0	2	12	5	1	13	5	14
hsa-miR-374a-5p	1705	831	1143	1554	840	946	278	834	474	87	138	227	497	488	226	821	784	471
hsa-miR-374b-3p	5	10	19	22	6	3	4	1	4	0	5	6	4	7	0	13	6	0
hsa-miR-374b-5p	384	191	322	448	186	262	118	279	141	36	95	108	128	172	110	245	251	180
hsa-miR-374c-3p	757	387	688	847	380	485	190	556	285	90	169	226	335	362	243	461	491	335
hsa-miR-374c-5p	10	2	9	12	8	2	1	3	3	0	2	3	3	5	3	7	7	6
hsa-miR-375	131	54	81	64	58	30	12	41	26	3	2	8	16	28	12	27	50	34
hsa-miR-376a-2-5p	0	0	0	0	0	0	0	0	0	0	0	0	1	0	0	0	0	0
hsa-miR-376a-3p	102	78	96	132	72	26	18	60	26	4	4	19	37	38	13	41	40	25
hsa-miR-376a-5p	17	11	5	11	1	2	0	3	3	0	0	0	3	9	1	2	1	12
hsa-miR-376b-3p	252	149	104	218	111	80	17	86	53	0	9	15	50	75	30	66	114	42
hsa-miR-376b-5p	2	2	1	2	3	0	1	1	0	0	0	0	1	0	1	2	4	1
hsa-miR-376c-3p	983	715	948	890	555	340	133	507	251	61	132	300	379	374	237	465	441	380
hsa-miR-376c-5p	0	0	0	0	1	0	0	0	0	0	0	0	0	0	0	0	0	0
hsa-miR-377-3p	219	191	261	139	151	95	24	123	54	11	20	152	110	69	45	140	191	158
hsa-miR-377-5p	28	30	68	12	20	7	0	23	14	1	3	0	15	22	10	10	22	6
hsa-miR-378a-3p	472	289	387	382	268	218	86	267	181	75	95	126	250	201	101	660	237	213
hsa-miR-378a-5p	17	10	6	3	10	2	2	1	3	0	0	0	0	2	0	7	6	14
hsa-miR-378c	74	57	88	64	76	31	8	46	37	2	6	6	39	16	12	74	46	28
hsa-miR-378d	4	3	0	1	5	0	0	1	3	0	0	0	1	0	0	15	1	0
hsa-miR-378e	0	0	0	0	0	0	0	0	0	0	0	0	0	0	0	0	0	0
hsa-miR-378g	0	0	0	0	0	0	0	0	0	0	0	0	0	0	0	0	0	0
hsa-miR-379-3p	39	36	15	17	30	20	8	2	4	3	1	7	13	11	15	7	26	3
hsa-miR-379-5p	295	226	182	297	293	185	37	109	89	61	76	85	98	130	66	141	150	107
hsa-miR-380-3p	11	6	7	20	6	7	2	4	1	0	0	0	6	10	7	6	14	2
hsa-miR-380-5p	0	0	0	0	0	0	0	0	0	0	0	0	0	0	0	0	0	0
hsa-miR-381-3p	155	97	131	277	171	145	42	151	86	15	21	57	88	108	66	101	149	94
hsa-miR-381-5p	0	0	0	0	0	0	0	0	0	0	0	0	5	0	0	0	4	0
hsa-miR-382-3p	10	1	0	0	2	1	0	4	0	6	0	2	1	12	2	2	0	0
hsa-miR-382-5p	966	579	673	857	503	425	221	609	408	92	115	123	314	439	164	555	538	420
hsa-miR-383-5p	0	0	0	0	0	0	0	0	0	0	0	0	0	0	0	0	0	0
hsa-miR-3907	2	0	0	3	0	0	0	0	0	0	0	0	0	0	0	0	0	0
hsa-miR-3909	1	8	3	6	5	0	0	0	0	0	0	1	0	0	0	7	0	1
hsa-miR-3910	0	0	0	0	0	0	0	0	0	0	0	0	0	0	0	0	0	0
hsa-miR-3911	0	0	0	0	0	0	0	0	0	0	0	0	0	0	0	0	0	0
hsa-miR-3912-3p	0	0	0	1	0	0	0	0	0	0	0	0	0	0	0	0	0	0
hsa-miR-3913-3p	3	8	0	2	3	2	0	0	0	0	1	0	0	0	0	1	0	1
hsa-miR-3913-5p	0	3	0	0	1	1	0	0	1	0	0	0	0	0	0	0	0	0
hsa-miR-3916	0	0	0	0	0	0	0	0	0	0	0	0	0	0	0	0	0	0
hsa-miR-3917	0	0	0	0	0	0	0	0	0	0	0	0	0	0	0	0	0	0
hsa-miR-3918	0	0	0	0	0	0	0	0	0	0	0	0	0	0	0	0	0	0
hsa-miR-3919	0	0	0	0	0	0	0	0	0	0	0	0	0	0	0	1	0	0
hsa-miR-3922-5p	2	0	0	0	0	0	0	0	0	0	0	0	0	0	0	0	0	0
hsa-miR-3923	0	0	0	0	0	0	0	0	0	0	0	0	0	0	0	0	0	0
hsa-miR-3928-3p	10	3	5	1	8	0	0	0	4	0	0	0	9	6	0	3	1	1
hsa-miR-3928-5p	0	0	0	0	0	0	0	0	0	0	4	0	0	1	0	0	0	1
hsa-miR-3929	0	0	0	0	0	0	0	0	0	0	0	0	0	0	0	0	0	0
hsa-miR-3934-3p	0	0	0	0	0	0	0	0	0	0	0	0	0	0	0	0	0	0
hsa-miR-3934-5p	0	0	4	0	0	0	0	0	0	0	0	0	0	1	0	0	0	0
hsa-miR-3935	0	0	0	0	0	0	0	0	0	0	0	0	0	0	0	0	0	0
hsa-miR-3936	0	0	0	0	0	0	0	0	0	0	0	0	0	0	0	0	0	0
hsa-miR-3939	0	0	0	0	0	0	0	0	0	0	0	0	0	0	0	0	0	0
hsa-miR-3940-3p	4	5	1	3	1	8	0	1	1	0	1	0	0	4	6	0	0	0
hsa-miR-3940-5p	0	0	0	0	0	0	0	0	0	0	0	0	0	0	0	0	0	0
hsa-miR-3941	0	0	0	0	0	0	0	0	0	0	0	0	0	0	0	0	0	0
hsa-miR-3942-5p	0	0	0	0	0	0	0	1	0	0	0	0	0	0	0	0	4	0
hsa-miR-3943	0	0	0	0	0	0	0	0	0	0	0	0	0	0	0	0	0	0
hsa-miR-3944-3p	0	0	0	0	0	0	0	0	0	0	0	0	0	0	0	0	0	0
hsa-miR-3944-5p	0	4	0	0	0	0	0	0	0	0	0	0	4	0	0	0	0	0
hsa-miR-409-3p	538	436	473	691	501	362	105	350	318	18	75	92	220	274	99	282	327	234
hsa-miR-409-5p	32	44	45	35	7	17	3	20	7	0	0	9	1	16	15	18	53	10
hsa-miR-410-3p	82	44	76	79	54	53	19	39	20	17	3	35	58	44	19	93	80	49
hsa-miR-410-5p	2	0	0	0	0	0	0	0	0	0	0	0	0	0	0	0	0	0
hsa-miR-411-3p	74	80	54	57	48	20	13	25	28	7	4	29	29	23	10	36	26	12
hsa-miR-411-5p	60	24	54	80	51	39	9	34	33	11	3	21	22	25	7	32	49	28
hsa-miR-412-3p	0	0	0	4	3	0	0	0	0	0	0	0	0	0	0	0	2	0
hsa-miR-412-5p	52	33	51	58	33	29	6	52	9	2	9	2	14	11	4	17	17	18
hsa-miR-421	157	99	224	84	54	43	24	101	76	19	37	62	72	71	41	79	63	90
hsa-miR-423-3p	4882	4081	4769	4253	3018	2379	1443	3607	2406	612	936	1830	2035	2255	1067	2481	3225	2014
hsa-miR-423-5p	1808	1311	1735	809	592	631	296	879	677	180	305	430	531	564	327	713	820	457
hsa-miR-424-3p	50	23	43	20	9	16	5	16	11	0	2	21	5	17	3	16	20	8
hsa-miR-424-5p	282	189	254	126	71	61	34	128	48	30	74	94	247	100	98	511	269	122
hsa-miR-425-3p	200	119	174	110	113	68	38	98	44	5	12	21	42	68	32	73	112	59
hsa-miR-425-5p	3186	1688	1428	2434	1210	1300	504	1562	1041	191	464	652	1065	1092	619	1513	1605	1073
hsa-miR-4254	0	0	0	0	0	0	0	0	0	0	0	0	0	0	0	0	0	0
hsa-miR-4284	0	0	0	0	0	0	0	0	0	0	0	0	0	0	0	0	0	0
hsa-miR-4286	38	12	3	9	5	0	0	0	2	0	0	1	4	2	1	11	4	2
hsa-miR-429	53	3	5	5	0	6	0	2	0	0	0	2	8	2	3	66	4	5
hsa-miR-431-3p	8	19	10	3	3	9	4	1	1	5	0	0	5	0	0	0	11	7
hsa-miR-431-5p	298	212	245	217	115	114	35	114	72	24	41	100	72	92	39	150	161	90
hsa-miR-432-3p	0	6	0	2	0	0	0	0	0	0	0	0	0	3	3	0	5	0
hsa-miR-432-5p	1167	940	1166	982	865	561	267	562	539	85	162	184	343	519	185	546	561	350
hsa-miR-4323	0	0	0	0	0	0	0	0	0	0	0	0	0	2	0	0	0	0
hsa-miR-433-3p	365	210	308	333	260	183	54	200	126	18	34	47	116	146	37	151	163	123
hsa-miR-433-5p	1	1	12	13	1	11	0	1	0	0	0	2	3	1	0	0	1	0
hsa-miR-4421	0	0	0	0	0	0	0	0	0	0	0	0	0	0	0	0	0	0
hsa-miR-4422	0	0	0	5	0	0	0	2	0	0	0	0	0	0	0	0	0	0
hsa-miR-4423-5p	0	0	0	0	0	0	0	0	0	0	0	0	0	0	0	0	0	0
hsa-miR-4424	0	0	0	0	0	0	0	0	0	0	0	0	0	0	0	0	0	0
hsa-miR-4425	0	0	0	0	0	0	0	0	0	0	0	0	0	0	0	0	0	0
hsa-miR-4427	0	0	0	0	0	0	0	0	0	0	0	0	0	0	0	0	0	0
hsa-miR-4429	0	0	1	0	0	0	0	0	0	0	0	0	0	0	0	0	0	0
hsa-miR-4433a-3p	471	249	392	417	205	199	73	198	127	20	52	80	147	183	81	317	302	181
hsa-miR-4433a-5p	18	14	24	13	15	13	1	5	11	0	2	7	7	13	5	15	4	3
hsa-miR-4433b-3p	36	28	25	12	17	4	7	8	14	2	2	0	7	7	5	8	16	7
hsa-miR-4433b-5p	161	88	100	146	68	68	15	53	33	7	10	36	38	70	33	108	101	56
hsa-miR-4435	0	0	1	2	0	0	0	2	0	0	0	0	2	2	0	0	0	0
hsa-miR-4436b-3p	0	0	0	4	0	0	0	0	0	0	0	0	0	1	0	0	0	0
hsa-miR-4436b-5p	0	0	0	0	0	0	0	0	0	0	0	0	0	0	0	0	0	0
hsa-miR-4440	0	0	0	0	0	1	0	0	0	0	0	0	0	0	0	0	2	0
hsa-miR-4443	0	0	0	0	0	0	0	0	0	0	0	0	0	0	0	0	0	0
hsa-miR-4446-3p	146	53	64	92	84	76	27	58	51	12	9	47	46	66	17	63	77	58
hsa-miR-4446-5p	0	0	2	0	0	5	0	2	2	0	0	0	0	2	0	0	0	0
hsa-miR-4449	0	0	0	0	0	0	0	2	0	0	0	0	0	0	0	0	0	0
hsa-miR-4454	12	12	9	1	2	0	0	11	1	2	4	4	12	2	6	36	18	3
hsa-miR-4455	0	0	0	0	0	0	0	0	0	0	0	0	0	0	0	0	0	0
hsa-miR-4461	0	0	0	0	0	0	0	0	0	0	0	0	0	0	0	0	0	0
hsa-miR-4466	0	0	0	0	0	0	0	0	0	0	0	0	0	0	0	0	0	0
hsa-miR-4467	0	0	0	0	0	0	0	0	0	0	0	0	0	0	0	0	0	0
hsa-miR-4469	0	0	0	3	0	0	0	1	0	0	1	0	0	0	0	0	0	0
hsa-miR-4470	0	0	0	5	0	0	0	0	0	0	0	0	0	0	0	1	0	0
hsa-miR-4473	0	1	0	0	0	1	0	0	1	0	0	0	0	0	0	0	0	0
hsa-miR-4474-3p	0	0	0	0	0	0	0	0	0	0	0	0	0	0	0	0	0	0
hsa-miR-4477b	0	0	0	0	0	0	0	0	0	0	0	0	0	0	0	0	0	0
hsa-miR-4479	0	0	0	3	0	0	0	0	0	0	0	0	0	1	0	0	0	0
hsa-miR-4482-3p	0	0	0	0	0	0	0	0	0	0	0	0	0	0	0	0	0	0
hsa-miR-4484	0	0	0	0	0	0	0	0	0	0	0	0	0	0	0	0	0	0
hsa-miR-4485-3p	0	0	0	0	0	0	0	0	1	0	0	0	0	0	0	0	0	0
hsa-miR-4488	0	0	0	0	0	5	0	0	0	0	0	0	0	0	0	0	0	4
hsa-miR-4489	0	0	0	0	0	0	0	1	0	0	0	0	0	0	0	0	0	0
hsa-miR-4491	0	0	0	0	0	0	0	0	0	0	0	0	0	0	0	1	0	0
hsa-miR-4498	0	0	0	1	0	0	0	1	1	0	0	0	0	0	0	2	0	0
hsa-miR-449a	0	0	0	0	0	0	0	1	2	0	0	0	0	0	0	0	3	0
hsa-miR-449b-3p	0	0	0	0	0	0	0	0	0	0	0	0	0	0	0	0	0	0
hsa-miR-449b-5p	0	0	0	0	0	0	0	0	0	0	0	0	0	0	0	0	0	0
hsa-miR-449c-5p	0	0	0	0	0	0	0	0	0	0	0	0	0	0	0	0	0	2
hsa-miR-4504	0	0	0	0	0	0	0	0	0	0	0	0	0	0	0	2	0	0
hsa-miR-4508	3	0	0	0	0	0	0	2	0	0	0	0	0	0	0	0	0	0
hsa-miR-450a-1-3p	0	0	0	3	6	1	2	0	0	0	0	0	0	3	0	1	1	0
hsa-miR-450a-2-3p	0	1	7	3	0	0	2	4	1	0	0	0	0	0	0	0	0	0
hsa-miR-450a-5p	60	19	11	12	16	1	2	11	13	0	0	0	1	14	1	21	26	6
hsa-miR-450b-3p	0	0	0	0	0	0	0	0	0	0	0	0	0	0	0	0	0	0
hsa-miR-450b-5p	12	0	0	7	1	2	0	1	1	0	0	0	0	0	0	0	5	0
hsa-miR-4511	0	0	0	0	0	0	0	0	0	0	0	0	0	0	0	0	0	0
hsa-miR-4512	0	0	0	0	0	0	0	0	0	0	0	0	0	0	0	0	0	0
hsa-miR-4515	0	0	0	0	0	0	0	0	0	0	0	0	0	0	0	0	0	0
hsa-miR-4516	0	0	0	0	0	0	0	0	0	0	0	0	0	0	0	0	0	0
hsa-miR-4517	0	0	0	0	0	0	0	0	0	0	0	0	0	0	0	0	0	0
hsa-miR-451a	77069	53668	68040	71478	52784	40546	14118	40914	35424	4755	9381	15737	27786	33881	16111	49731	54028	31560
hsa-miR-451b	12	0	0	0	0	0	0	0	1	0	0	0	0	2	0	4	1	0
hsa-miR-452-5p	7	0	0	8	4	0	0	1	0	0	3	1	0	0	0	0	5	0
hsa-miR-4521	0	0	0	0	0	0	0	0	0	0	0	0	0	0	0	0	0	0
hsa-miR-4522	0	0	0	0	0	0	0	0	0	0	0	0	0	0	0	0	0	0
hsa-miR-4523	0	0	2	1	4	0	2	2	0	0	0	0	0	0	0	0	0	0
hsa-miR-4524a-3p	1	0	0	0	0	0	0	7	0	0	0	0	0	0	0	0	0	0
hsa-miR-4525	0	0	0	0	0	0	0	0	0	0	0	0	0	0	0	0	0	0
hsa-miR-4526	6	5	5	0	0	0	0	0	0	0	0	0	2	0	0	0	0	2
hsa-miR-4532	0	0	0	0	0	0	0	0	0	0	0	0	0	0	0	0	0	4
hsa-miR-4536-3p	0	0	0	0	0	0	1	0	0	0	0	0	0	0	0	0	0	0
hsa-miR-4536-5p	0	0	0	0	0	0	0	0	0	0	0	0	0	0	0	0	0	0
hsa-miR-454-3p	270	160	318	148	90	84	146	139	88	13	6	19	58	78	20	75	142	88
hsa-miR-454-5p	7	7	16	7	5	0	2	0	4	0	0	1	0	0	2	0	0	1
hsa-miR-455-3p	0	2	1	0	3	0	1	0	0	1	0	0	1	4	0	8	3	0
hsa-miR-455-5p	0	1	0	0	0	0	0	0	0	0	0	0	4	0	0	9	0	0
hsa-miR-4632-3p	0	0	4	0	1	0	0	0	0	0	0	0	0	0	0	0	0	0
hsa-miR-4635	0	0	0	0	0	0	0	0	0	0	0	0	0	0	0	0	0	0
hsa-miR-4636	0	0	0	0	0	0	0	0	0	0	0	0	0	0	0	0	0	0
hsa-miR-4638-3p	0	0	0	0	0	0	0	0	0	0	0	0	0	0	0	0	0	0
hsa-miR-4638-5p	0	0	0	1	0	0	0	0	0	1	0	0	0	0	0	0	0	0
hsa-miR-4639-5p	0	0	0	0	0	0	0	0	0	0	0	0	0	0	0	0	0	0
hsa-miR-4640-3p	0	0	0	0	0	0	0	0	0	0	0	0	0	0	0	0	0	0
hsa-miR-4640-5p	0	0	0	0	0	0	0	0	0	0	0	0	0	0	0	0	0	0
hsa-miR-4644	0	0	0	0	0	0	0	1	0	0	0	0	0	0	0	0	0	0
hsa-miR-4645-3p	0	0	0	0	0	0	0	0	0	0	0	0	0	0	0	0	0	0
hsa-miR-4646-3p	3	0	0	2	0	2	0	0	2	0	0	0	0	0	0	4	0	2
hsa-miR-4646-5p	0	0	0	0	0	0	0	0	0	0	0	0	0	0	0	0	0	0
hsa-miR-4647	0	0	0	0	0	0	0	0	0	0	0	4	0	0	0	0	0	0
hsa-miR-4648	0	0	0	0	0	0	0	0	0	0	0	0	0	0	0	0	0	0
hsa-miR-4649-5p	1	0	0	0	0	0	0	0	0	0	0	0	0	0	0	0	0	0
hsa-miR-4651	0	0	0	0	0	0	0	0	0	0	0	0	0	0	0	0	0	0
hsa-miR-4653-3p	0	1	0	0	0	0	0	0	0	0	0	0	0	0	0	2	0	0
hsa-miR-4654	0	0	0	0	0	0	0	0	0	0	0	0	0	0	0	0	0	0
hsa-miR-4655-3p	0	0	0	0	0	0	0	0	0	0	0	0	0	0	0	0	0	0
hsa-miR-4655-5p	0	0	0	0	0	0	0	0	0	0	0	0	0	0	0	0	0	0
hsa-miR-4656	0	0	0	0	0	0	0	0	0	0	0	0	0	0	0	0	0	0
hsa-miR-4657	0	0	0	0	0	0	0	1	0	0	0	0	0	0	0	0	0	0
hsa-miR-4659a-3p	5	0	4	1	0	0	2	2	1	0	0	2	0	0	0	0	1	0
hsa-miR-4659a-5p	0	0	1	0	0	0	5	0	0	0	0	0	0	0	0	0	0	0
hsa-miR-4659b-3p	0	0	0	0	0	0	0	0	0	0	0	0	0	0	0	0	8	0
hsa-miR-4660	0	0	0	0	0	0	0	0	0	0	0	0	0	0	0	0	0	0
hsa-miR-4661-3p	0	0	0	0	0	0	0	0	0	0	0	0	0	0	0	0	0	0
hsa-miR-4661-5p	0	0	0	1	0	0	0	0	0	0	0	0	0	0	0	0	0	0
hsa-miR-4662a-3p	0	0	0	0	0	0	0	2	1	1	0	0	0	2	0	0	0	0
hsa-miR-4662a-5p	7	7	10	4	0	0	4	2	1	0	0	2	0	1	0	1	3	0
hsa-miR-4662b	0	0	0	0	0	0	0	1	1	0	0	0	3	0	0	0	0	0
hsa-miR-4664-3p	0	0	0	0	0	0	0	0	0	0	0	0	0	0	0	0	0	0
hsa-miR-4664-5p	0	0	4	2	2	9	0	5	2	0	0	0	3	8	3	4	5	0
hsa-miR-4665-5p	4	0	10	12	3	4	3	5	4	0	0	0	6	4	0	2	1	0
hsa-miR-4667-3p	0	0	0	0	2	0	0	0	0	0	0	0	0	0	0	0	0	0
hsa-miR-4667-5p	0	0	0	0	0	0	0	0	0	0	0	0	0	0	0	0	0	0
hsa-miR-4668-3p	0	0	0	0	0	0	0	0	0	0	0	0	0	0	0	0	0	0
hsa-miR-4671-3p	0	0	0	0	0	0	0	0	0	0	0	0	0	0	0	0	0	0
hsa-miR-4671-5p	0	0	0	0	0	0	0	0	0	0	0	0	0	0	0	0	0	0
hsa-miR-4672	0	0	0	0	0	0	0	0	0	0	0	0	0	0	0	0	0	0
hsa-miR-4673	0	0	0	0	0	0	0	0	0	0	0	0	0	0	0	0	0	0
hsa-miR-4676-3p	0	0	0	0	0	0	0	0	0	0	0	0	0	0	0	0	0	0
hsa-miR-4676-5p	7	0	1	0	0	0	0	1	0	0	0	0	0	0	2	1	0	7
hsa-miR-4677-3p	0	0	0	4	3	4	0	0	1	0	0	0	0	0	0	1	0	0
hsa-miR-4677-5p	0	0	0	8	0	0	0	0	0	1	0	0	0	0	0	0	0	0
hsa-miR-4683	0	0	0	0	0	0	0	0	0	0	0	0	0	0	0	0	0	0
hsa-miR-4684-3p	0	0	0	0	0	0	0	0	0	0	0	0	0	0	0	0	0	0
hsa-miR-4685-3p	15	6	10	14	2	2	7	7	2	1	0	1	4	11	5	4	6	2
hsa-miR-4686	0	0	0	0	0	0	0	0	0	0	0	0	0	0	0	0	0	0
hsa-miR-4687-3p	0	0	0	0	0	0	0	0	0	0	0	0	0	0	0	0	0	0
hsa-miR-4687-5p	14	9	12	9	2	11	3	11	0	0	2	0	1	0	0	4	8	2
hsa-miR-4688	1	0	0	0	0	0	0	0	0	0	0	0	1	0	0	0	0	0
hsa-miR-4689	1	0	0	0	0	0	0	0	0	0	0	0	0	0	0	4	0	0
hsa-miR-4690-3p	0	0	0	0	0	0	0	0	0	0	0	0	0	0	0	0	0	0
hsa-miR-4691-3p	0	0	0	0	0	0	0	0	0	0	0	0	0	0	0	0	0	0
hsa-miR-4691-5p	0	0	0	0	0	0	0	0	0	0	0	0	0	0	0	0	0	0
hsa-miR-4697-3p	0	0	0	0	0	0	0	0	0	0	0	0	0	0	0	0	0	0
hsa-miR-4697-5p	0	0	0	0	0	0	0	0	0	0	0	0	0	0	0	0	0	0
hsa-miR-4701-3p	0	0	0	0	0	0	0	0	0	0	0	0	0	0	0	0	0	0
hsa-miR-4701-5p	14	4	4	0	0	0	0	0	0	0	0	0	0	0	4	1	3	0
hsa-miR-4705	0	0	0	0	0	0	0	0	2	0	0	0	0	0	0	0	0	0
hsa-miR-4706	0	0	0	0	0	0	0	0	0	0	0	0	0	0	0	0	0	0
hsa-miR-4707-3p	27	49	49	23	29	17	12	15	16	1	7	14	9	27	12	21	16	17
hsa-miR-4707-5p	0	0	0	0	0	0	0	0	0	0	0	0	0	0	0	0	0	0
hsa-miR-4708-3p	3	0	0	0	0	0	0	0	1	0	0	0	0	0	0	1	0	0
hsa-miR-4708-5p	0	0	0	0	0	0	0	0	0	0	0	0	0	0	0	0	0	0
hsa-miR-4709-5p	0	0	0	0	0	0	0	0	0	0	0	0	0	0	0	0	0	0
hsa-miR-4710	0	0	0	0	0	0	0	0	0	0	0	0	0	0	0	0	0	0
hsa-miR-4714-3p	1	0	0	0	0	0	1	0	0	0	0	0	5	0	0	0	0	2
hsa-miR-4714-5p	0	0	0	0	0	1	0	0	0	0	0	0	0	0	0	0	0	0
hsa-miR-4716-3p	4	0	4	4	0	0	0	1	0	0	0	1	0	2	0	7	0	0
hsa-miR-4716-5p	0	0	0	1	0	0	0	0	0	0	0	0	0	0	0	0	0	0
hsa-miR-4717-3p	0	0	0	0	0	0	0	0	0	0	0	0	0	0	0	0	0	0
hsa-miR-4717-5p	0	0	0	0	0	1	0	0	0	0	0	0	0	0	0	0	1	0
hsa-miR-4722-3p	0	0	0	0	0	0	0	0	0	0	0	0	0	0	0	0	0	0
hsa-miR-4722-5p	0	0	0	0	0	0	0	0	0	0	0	0	0	0	0	0	0	1
hsa-miR-4723-3p	0	0	0	0	0	0	0	0	0	0	0	0	0	0	0	4	0	0
hsa-miR-4723-5p	0	0	1	0	0	0	0	0	0	0	0	0	0	0	0	0	0	0
hsa-miR-4725-3p	0	0	0	0	0	0	0	0	0	0	0	0	0	0	0	0	0	0
hsa-miR-4725-5p	0	0	0	0	0	0	0	0	0	0	0	0	0	0	0	0	0	0
hsa-miR-4726-3p	0	0	0	0	0	0	0	0	0	0	0	0	0	0	0	0	0	0
hsa-miR-4726-5p	0	4	6	0	0	0	0	0	0	0	5	0	0	0	0	0	0	0
hsa-miR-4727-3p	0	0	0	0	2	0	0	0	0	0	0	0	0	0	0	0	0	0
hsa-miR-4728-3p	0	0	0	0	0	0	0	0	0	0	0	0	0	0	0	0	0	0
hsa-miR-4728-5p	0	0	0	0	0	0	0	0	0	0	0	0	0	0	0	0	0	0
hsa-miR-4730	0	0	0	0	0	0	0	0	0	0	0	0	0	0	0	0	0	0
hsa-miR-4731-3p	0	0	0	0	0	0	0	0	0	0	0	0	0	0	0	0	0	0
hsa-miR-4731-5p	0	0	2	0	0	0	0	0	0	0	0	0	0	0	0	1	0	0
hsa-miR-4732-3p	10	12	12	15	18	10	8	20	12	2	6	6	10	8	1	17	22	13
hsa-miR-4732-5p	18	6	17	17	5	0	3	10	7	2	3	5	10	4	14	7	9	4
hsa-miR-4734	0	0	0	0	1	0	0	0	0	0	0	0	0	0	0	0	0	0
hsa-miR-4738-3p	0	0	0	0	10	0	0	3	1	1	1	2	0	2	2	3	2	2
hsa-miR-4741	0	0	0	0	0	0	0	0	2	0	0	0	0	0	0	0	0	0
hsa-miR-4742-3p	0	0	0	0	0	0	0	1	2	0	2	0	0	3	0	0	0	2
hsa-miR-4742-5p	0	0	0	0	0	0	0	0	0	0	0	0	0	0	1	0	2	0
hsa-miR-4743-5p	0	0	4	1	0	0	0	1	0	0	0	1	0	0	0	0	0	0
hsa-miR-4745-3p	0	0	0	0	0	0	0	0	0	0	0	0	0	0	0	0	0	0
hsa-miR-4745-5p	0	0	0	0	0	0	0	0	0	0	0	0	0	0	0	0	0	0
hsa-miR-4746-3p	0	0	0	0	0	0	0	0	0	0	0	0	0	0	0	0	0	0
hsa-miR-4746-5p	0	0	0	0	1	0	0	0	0	0	1	0	0	1	0	0	0	0
hsa-miR-4747-3p	0	0	0	0	0	0	0	1	0	0	0	0	0	0	0	0	0	0
hsa-miR-4747-5p	3	0	0	0	0	0	0	0	0	0	0	0	0	0	0	0	0	0
hsa-miR-4748	0	0	0	0	0	9	0	0	0	0	0	0	0	0	0	0	1	4
hsa-miR-4749-3p	0	0	0	4	0	1	0	1	0	0	0	0	0	0	0	0	0	0
hsa-miR-4749-5p	0	0	0	0	0	0	0	0	0	0	0	0	0	0	0	0	0	0
hsa-miR-4750-3p	0	0	0	0	3	0	0	0	0	0	0	0	0	0	0	0	0	0
hsa-miR-4750-5p	0	0	0	0	0	0	0	0	0	0	0	0	0	0	0	0	0	0
hsa-miR-4753-5p	0	0	0	0	0	0	0	0	0	0	0	0	0	0	0	0	0	0
hsa-miR-4754	1	0	0	0	0	0	0	2	0	0	0	0	4	0	0	0	0	0
hsa-miR-4755-3p	1	0	0	0	0	0	0	0	0	0	0	0	0	0	0	2	0	0
hsa-miR-4755-5p	0	0	0	0	10	0	1	0	0	0	0	0	0	0	0	0	0	0
hsa-miR-4757-5p	0	0	0	7	0	0	0	0	7	0	0	0	0	0	0	0	0	0
hsa-miR-4758-3p	0	0	0	0	0	0	0	0	0	0	0	0	0	0	0	0	0	0
hsa-miR-4758-5p	0	0	0	0	0	0	0	0	0	0	0	0	0	0	0	0	0	0
hsa-miR-4761-3p	0	0	0	0	0	0	0	0	0	0	0	0	0	0	0	0	0	0
hsa-miR-4761-5p	0	0	0	0	0	0	0	0	0	0	0	0	0	0	0	0	0	0
hsa-miR-4762-5p	0	0	2	0	0	0	0	0	0	0	0	0	0	0	0	0	0	0
hsa-miR-4763-3p	0	0	0	0	0	0	0	0	0	0	0	0	0	0	0	0	0	0
hsa-miR-4766-3p	0	0	0	0	0	0	0	0	0	0	0	0	0	0	0	0	0	0
hsa-miR-4767	4	0	0	0	0	0	0	0	0	0	0	0	0	0	0	0	0	0
hsa-miR-4768-5p	0	0	0	0	0	0	0	0	0	0	0	0	0	0	0	0	0	0
hsa-miR-4769-3p	0	0	0	0	0	0	0	0	0	0	0	0	0	0	0	0	0	0
hsa-miR-4772-3p	0	0	7	1	0	1	0	1	1	0	0	3	0	0	3	0	0	0
hsa-miR-4772-5p	0	0	0	0	0	0	0	6	0	0	0	0	0	0	0	0	0	2
hsa-miR-4775	0	0	0	3	0	0	0	0	0	0	0	1	0	0	0	0	0	0
hsa-miR-4777-3p	0	0	0	0	0	0	0	0	0	0	0	0	0	0	0	0	0	0
hsa-miR-4777-5p	0	0	0	0	0	0	0	0	0	0	0	0	0	0	0	0	0	0
hsa-miR-4779	0	0	0	0	2	0	0	0	0	0	0	0	0	0	0	0	0	0
hsa-miR-4781-5p	0	0	0	0	0	0	0	0	0	0	0	0	4	0	0	0	0	0
hsa-miR-4783-3p	0	0	0	0	0	0	0	0	0	0	0	0	0	0	0	0	0	0
hsa-miR-4785	8	11	7	9	7	8	4	5	0	0	1	0	0	1	0	0	3	7
hsa-miR-4786-3p	2	0	5	0	0	1	0	0	0	0	0	0	2	0	0	0	0	0
hsa-miR-4786-5p	0	0	0	0	0	0	0	0	0	0	0	0	0	0	0	0	0	0
hsa-miR-4787-3p	4	1	1	3	2	0	0	8	0	0	0	0	0	1	0	0	7	3
hsa-miR-4787-5p	0	0	0	0	0	0	0	0	0	0	0	0	0	0	0	0	0	0
hsa-miR-4789-3p	0	0	0	0	0	0	0	0	0	0	0	0	0	0	0	0	0	0
hsa-miR-4791	3	0	0	0	0	0	0	0	0	0	0	0	0	0	0	0	0	0
hsa-miR-4793-3p	0	0	0	0	0	0	0	0	0	0	0	0	0	0	0	0	0	0
hsa-miR-4795-3p	4	0	0	0	0	0	0	0	0	0	0	0	0	0	0	0	0	0
hsa-miR-4796-3p	0	0	0	0	0	0	0	0	0	0	0	0	0	0	0	0	2	0
hsa-miR-4796-5p	0	0	0	0	0	0	0	0	0	0	0	0	0	0	0	0	0	0
hsa-miR-4797-5p	0	0	0	0	0	0	0	0	0	0	0	0	0	0	0	0	0	0
hsa-miR-4798-3p	0	0	0	0	0	0	0	0	0	0	0	0	0	0	0	0	0	0
hsa-miR-4798-5p	0	0	0	0	0	0	0	0	0	0	0	0	0	0	0	0	0	0
hsa-miR-4799-5p	0	0	0	0	0	0	0	3	0	0	0	0	0	0	0	4	0	0
hsa-miR-4800-5p	0	0	0	0	0	0	0	1	0	0	0	0	0	0	0	0	0	0
hsa-miR-4802-3p	0	0	0	0	0	0	0	0	0	0	0	0	0	0	0	0	0	0
hsa-miR-4802-5p	0	0	0	0	0	0	0	0	0	0	0	0	0	0	0	0	0	0
hsa-miR-4803	0	0	0	0	0	0	0	0	0	0	0	0	0	0	0	0	0	0
hsa-miR-4804-3p	0	0	0	0	0	0	0	0	0	0	0	0	0	0	0	0	0	0
hsa-miR-483-3p	14	11	2	7	7	3	0	0	0	1	0	0	1	3	0	1	0	1
hsa-miR-483-5p	11	14	20	9	10	12	7	5	4	0	4	3	12	4	3	4	8	4
hsa-miR-484	5861	3916	5643	3804	3177	2141	636	2482	1746	290	611	811	1640	2328	972	2986	3433	1985
hsa-miR-485-3p	615	378	358	637	383	297	105	364	299	30	59	79	189	238	137	387	397	270
hsa-miR-485-5p	24	19	50	40	26	15	3	21	9	1	2	13	13	6	13	19	23	17
hsa-miR-486-3p	633	828	865	1360	935	811	235	627	474	144	177	251	453	595	252	756	725	588
hsa-miR-486-5p	20645	18560	20744	28926	22871	16685	4550	11905	8989	2482	3759	5485	9095	10916	5241	12856	13150	9763
hsa-miR-487a-3p	64	33	51	58	22	20	7	34	23	3	10	17	13	37	18	25	38	26
hsa-miR-487a-5p	32	14	64	43	19	32	4	22	25	3	11	6	17	10	10	21	29	23
hsa-miR-487b-3p	470	363	340	393	358	208	60	237	144	27	44	94	119	187	93	176	267	130
hsa-miR-487b-5p	1	0	6	1	3	1	0	7	3	0	0	0	0	0	1	1	14	0
hsa-miR-488-3p	0	0	0	0	0	0	0	0	0	0	0	0	0	0	0	0	0	0
hsa-miR-489-3p	8	0	4	0	0	0	0	0	0	0	0	0	7	1	0	0	0	0
hsa-miR-489-5p	2	0	0	0	0	0	0	0	0	0	0	0	0	0	0	0	0	0
hsa-miR-490-3p	0	0	0	0	0	0	0	0	1	0	0	0	6	0	0	0	0	0
hsa-miR-490-5p	6	0	1	0	3	0	0	5	0	0	1	0	0	0	0	0	0	0
hsa-miR-491-3p	0	0	0	0	2	0	0	0	0	0	0	0	0	0	0	0	0	0
hsa-miR-491-5p	26	31	10	18	24	12	5	4	14	0	0	3	9	8	8	13	6	5
hsa-miR-492	0	0	0	0	0	0	0	0	0	0	0	0	0	0	0	0	0	0
hsa-miR-493-3p	68	38	53	40	38	45	26	25	35	11	18	10	30	23	33	38	33	52
hsa-miR-493-5p	447	328	293	400	261	179	52	195	94	21	34	63	147	142	81	173	199	161
hsa-miR-494-3p	36	8	20	19	3	20	0	25	4	5	2	7	9	10	10	28	22	9
hsa-miR-494-5p	0	0	0	0	2	0	0	0	0	1	0	0	0	0	0	0	0	1
hsa-miR-495-3p	162	128	243	187	109	112	27	174	91	25	65	99	130	113	75	181	177	149
hsa-miR-495-5p	12	8	6	12	6	9	0	7	2	0	1	1	0	3	3	7	8	2
hsa-miR-496	38	37	23	49	14	6	4	7	1	1	0	0	6	12	0	29	14	7
hsa-miR-497-3p	0	0	2	0	0	0	0	0	0	0	0	0	0	0	0	0	0	0
hsa-miR-497-5p	43	18	51	54	22	28	10	14	21	0	0	12	28	30	25	38	19	38
hsa-miR-498	2	0	8	1	0	0	0	0	0	0	0	0	3	0	0	0	0	0
hsa-miR-4999-5p	0	0	0	0	0	0	0	0	0	0	0	0	0	0	1	0	0	0
hsa-miR-499a-3p	0	0	0	0	0	0	0	0	0	0	0	0	0	0	0	0	0	0
hsa-miR-499a-5p	16	4	12	10	2	0	1	2	15	4	7	3	2	7	3	13	4	6
hsa-miR-499b-3p	0	0	0	0	0	0	0	0	0	0	0	0	0	0	0	0	0	0
hsa-miR-499b-5p	0	0	0	0	0	0	0	0	0	0	0	0	0	0	0	0	0	0
hsa-miR-5000-3p	0	0	0	0	0	0	0	0	0	0	0	0	0	0	0	0	0	0
hsa-miR-5000-5p	0	0	0	0	0	0	0	0	0	0	0	0	0	0	0	0	0	0
hsa-miR-5001-3p	0	0	0	1	0	0	0	0	0	0	0	0	0	0	0	0	0	0
hsa-miR-5001-5p	0	0	0	0	0	0	0	0	0	0	0	0	0	0	0	0	0	0
hsa-miR-5002-5p	0	0	0	0	0	0	0	0	0	0	0	0	0	0	0	0	0	0
hsa-miR-5003-5p	0	0	0	0	0	0	0	0	0	0	0	0	0	0	0	0	0	1
hsa-miR-5004-3p	0	0	0	0	0	0	0	0	0	0	0	0	0	0	0	0	0	0
hsa-miR-5004-5p	0	0	0	0	0	0	0	0	3	0	0	0	0	2	0	4	0	0
hsa-miR-5006-3p	0	0	0	0	0	0	0	0	0	0	0	0	0	0	0	0	0	0
hsa-miR-5008-3p	0	0	0	0	0	0	0	0	0	0	0	0	0	0	0	0	0	0
hsa-miR-5008-5p	0	0	0	0	0	0	0	0	0	0	0	1	0	0	0	0	0	0
hsa-miR-500a-3p	17	5	8	21	14	5	2	3	9	2	0	6	13	11	0	4	6	6
hsa-miR-500a-5p	22	15	35	23	9	5	2	15	11	1	0	0	7	9	2	13	8	1
hsa-miR-501-3p	73	63	90	97	68	15	20	27	33	2	13	19	25	30	33	42	45	18
hsa-miR-501-5p	9	4	8	7	6	2	0	3	3	0	3	1	2	4	1	4	3	10
hsa-miR-5010-3p	7	0	2	3	0	9	0	1	0	0	0	0	1	1	0	0	0	2
hsa-miR-5010-5p	5	16	7	7	10	0	0	3	1	4	0	3	8	12	1	3	11	10
hsa-miR-502-3p	49	57	50	88	58	44	18	42	35	4	10	18	26	35	19	36	46	35
hsa-miR-503-3p	3	0	0	0	0	0	0	1	0	0	0	0	3	3	0	0	0	0
hsa-miR-503-5p	172	116	102	116	66	74	43	76	49	9	6	15	36	45	14	91	67	53
hsa-miR-504-3p	0	0	0	0	0	0	0	0	0	0	0	0	0	0	0	0	0	0
hsa-miR-504-5p	8	0	6	8	3	0	1	1	0	0	0	0	1	1	0	10	0	2
hsa-miR-505-3p	95	31	73	37	50	32	10	36	36	1	0	0	4	6	8	15	24	15
hsa-miR-505-5p	25	18	12	3	4	11	4	10	8	5	4	3	4	10	11	19	5	4
hsa-miR-508-3p	0	0	0	0	0	0	0	0	2	0	0	0	0	0	0	0	0	0
hsa-miR-508-5p	0	0	0	0	0	0	0	0	0	0	0	0	0	1	0	0	0	0
hsa-miR-5088-3p	0	0	0	0	0	0	0	0	0	0	0	0	0	0	0	0	0	0
hsa-miR-5088-5p	0	0	0	0	0	0	0	0	0	0	0	0	0	0	0	0	0	0
hsa-miR-509-3-5p	0	0	0	0	0	0	0	0	0	0	0	0	0	0	0	0	0	0
hsa-miR-509-3p	3	0	0	0	0	0	0	0	0	0	0	0	0	2	0	0	0	0
hsa-miR-5090	0	0	0	0	0	0	0	0	0	0	0	0	0	0	0	0	0	0
hsa-miR-5091	0	0	0	0	0	0	0	0	0	0	0	0	0	0	0	0	0	0
hsa-miR-5092	0	0	0	0	0	0	0	0	0	0	0	0	0	0	0	0	0	0
hsa-miR-5094	0	2	0	0	0	0	0	0	0	0	0	0	0	0	0	1	0	0
hsa-miR-5096	0	0	2	5	2	10	0	1	0	0	0	0	0	3	0	14	6	0
hsa-miR-510-5p	0	0	0	0	0	0	0	0	0	0	0	0	0	0	0	0	0	0
hsa-miR-511-3p	0	0	2	1	0	1	0	0	1	0	0	0	0	4	0	2	0	1
hsa-miR-511-5p	0	3	0	5	0	0	0	2	0	0	0	5	0	3	0	0	1	6
hsa-miR-512-3p	0	0	0	0	0	0	0	0	0	0	0	0	2	0	0	0	0	0
hsa-miR-512-5p	0	0	9	0	0	0	0	0	0	0	0	0	0	0	0	0	0	0
hsa-miR-513a-3p	0	0	0	0	0	0	0	0	0	0	0	0	0	0	0	0	0	0
hsa-miR-513b-5p	0	0	0	0	0	0	0	0	0	0	0	0	0	0	0	0	0	0
hsa-miR-513c-5p	0	0	0	0	0	0	0	0	0	0	0	0	0	0	0	0	0	0
hsa-miR-514a-3p	0	0	0	0	3	0	0	0	0	0	0	0	0	0	0	0	0	0
hsa-miR-514a-5p	1	0	0	0	0	0	0	0	0	0	0	0	1	0	0	0	0	0
hsa-miR-514b-5p	0	0	0	0	0	0	0	0	0	0	0	0	0	0	0	0	0	0
hsa-miR-515-3p	0	0	0	0	0	0	0	0	0	0	0	0	0	0	0	0	0	0
hsa-miR-515-5p	4	0	0	0	0	0	0	0	0	0	0	0	0	0	0	3	0	0
hsa-miR-516a-5p	0	0	0	0	0	0	1	0	0	0	0	0	2	0	0	0	0	0
hsa-miR-516b-5p	0	0	0	1	0	0	0	0	0	0	0	0	0	0	0	0	0	0
hsa-miR-517-5p	0	0	0	0	0	0	0	0	0	0	0	0	0	0	0	0	0	0
hsa-miR-517a-3p	0	1	0	0	1	0	0	0	0	0	0	0	2	0	0	0	0	1
hsa-miR-517b-3p	0	0	0	0	1	0	0	0	0	0	0	0	1	0	0	0	0	2
hsa-miR-517c-3p	0	0	0	0	0	0	0	0	0	0	0	0	0	0	0	1	0	0
hsa-miR-5187-3p	0	4	0	0	0	0	0	0	0	0	0	0	0	2	0	0	0	0
hsa-miR-5187-5p	9	18	6	17	5	9	5	6	0	1	2	12	0	0	14	1	4	4
hsa-miR-5188	0	0	0	0	0	0	0	0	0	0	0	0	0	0	0	0	0	0
hsa-miR-5189-3p	0	4	0	2	2	3	0	4	0	0	0	0	5	2	1	0	3	4
hsa-miR-5189-5p	9	0	4	0	11	3	4	6	1	1	0	7	7	2	2	9	2	8
hsa-miR-518a-5p	0	0	0	0	0	0	0	0	0	0	0	0	0	0	0	0	0	0
hsa-miR-518b	3	0	0	0	0	2	1	0	0	0	0	0	0	0	0	0	0	1
hsa-miR-518c-3p	0	6	3	0	0	0	0	0	0	0	0	0	0	0	0	0	0	0
hsa-miR-518d-5p	0	0	2	0	0	0	0	0	0	0	0	0	0	0	0	0	0	0
hsa-miR-518e-5p	0	0	0	0	0	0	0	0	0	1	0	0	4	0	0	0	0	0
hsa-miR-518f-3p	0	0	0	0	0	0	0	0	0	0	0	0	0	0	0	0	0	0
hsa-miR-518f-5p	0	0	1	0	0	0	0	0	0	0	0	0	0	0	0	0	0	0
hsa-miR-5193	9	7	12	5	7	6	4	11	2	2	0	1	1	8	6	2	7	12
hsa-miR-5194	0	0	0	0	0	0	0	0	0	0	0	0	0	0	0	0	0	0
hsa-miR-5196-3p	0	0	0	0	0	0	0	0	0	0	0	0	0	0	0	0	0	0
hsa-miR-519a-3p	0	0	0	1	2	0	0	0	0	0	0	0	0	0	0	0	0	0
hsa-miR-519a-5p	0	0	0	0	0	0	0	0	0	0	0	0	0	0	0	0	0	0
hsa-miR-519b-3p	0	1	0	2	0	0	0	0	0	0	0	0	0	0	0	0	0	0
hsa-miR-519b-5p	0	0	0	0	0	0	0	1	0	0	0	0	0	0	0	0	0	0
hsa-miR-519c-3p	0	0	0	0	0	0	0	0	0	0	1	0	0	0	0	0	2	0
hsa-miR-519c-5p	0	0	0	0	0	0	0	0	0	1	0	0	0	0	0	0	0	0
hsa-miR-519d-3p	0	0	0	0	0	0	0	0	0	0	0	0	0	0	0	0	0	0
hsa-miR-520a-5p	0	0	0	0	2	0	0	0	0	0	0	0	0	0	0	0	0	0
hsa-miR-520c-3p	0	0	0	0	0	0	0	0	0	0	0	0	0	0	0	0	0	0
hsa-miR-520c-5p	0	0	1	0	0	0	0	0	0	0	0	0	0	0	0	0	0	0
hsa-miR-520e	0	0	0	0	0	0	0	0	0	0	0	0	0	0	0	0	1	0
hsa-miR-520g-3p	0	0	0	0	0	0	0	1	1	0	0	0	1	0	0	0	0	0
hsa-miR-520h	0	0	0	0	0	0	0	1	0	0	0	0	0	0	0	0	0	0
hsa-miR-521	0	0	0	0	0	0	0	0	0	0	0	0	0	0	0	0	0	0
hsa-miR-522-3p	0	0	0	0	0	0	0	0	0	0	0	0	1	0	0	0	0	0
hsa-miR-522-5p	0	0	0	0	0	0	0	1	0	0	0	0	0	0	0	0	0	0
hsa-miR-523-3p	0	0	0	0	0	0	0	0	0	0	0	0	0	0	0	0	0	0
hsa-miR-523-5p	0	0	0	0	0	0	0	1	0	0	0	0	1	0	0	0	0	0
hsa-miR-524-5p	0	0	0	3	0	0	0	0	0	0	0	0	0	1	0	0	0	0
hsa-miR-525-3p	0	0	0	0	0	0	0	0	0	0	0	0	0	0	0	0	0	0
hsa-miR-526a	0	0	0	0	0	0	0	0	0	0	0	0	0	0	0	0	0	0
hsa-miR-526b-3p	0	0	0	0	0	0	0	0	0	0	0	0	5	0	0	0	0	0
hsa-miR-526b-5p	1	0	0	4	0	0	0	0	0	0	0	0	0	0	0	1	0	0
hsa-miR-527	0	0	0	0	0	0	0	0	0	0	0	0	0	0	0	0	0	0
hsa-miR-532-3p	125	59	55	57	22	37	17	34	16	9	7	7	38	33	32	43	46	51
hsa-miR-532-5p	99	102	104	84	102	31	12	49	30	1	7	4	42	51	15	94	62	25
hsa-miR-539-3p	32	17	6	28	29	12	7	5	4	3	6	6	9	5	4	5	12	6
hsa-miR-539-5p	30	35	49	29	15	24	5	14	20	0	3	3	9	7	12	8	14	5
hsa-miR-541-3p	1	0	0	3	0	0	0	1	0	0	0	0	0	0	0	0	0	0
hsa-miR-541-5p	0	0	0	0	0	0	0	0	0	0	0	0	0	0	0	0	0	0
hsa-miR-542-3p	10	8	7	25	0	7	1	2	1	0	0	0	7	0	3	21	3	3
hsa-miR-542-5p	23	18	1	15	7	0	0	6	2	0	0	0	9	2	2	0	10	2
hsa-miR-543	172	147	156	218	114	72	22	76	79	11	14	10	38	48	18	97	91	64
hsa-miR-544a	0	0	10	0	3	4	3	0	1	0	0	0	0	1	0	4	0	0
hsa-miR-544b	1	1	1	5	3	0	1	5	0	0	0	0	3	0	5	6	3	8
hsa-miR-545-3p	18	5	14	1	17	0	0	11	0	0	0	1	3	7	1	5	2	2
hsa-miR-545-5p	8	14	29	7	8	5	0	17	3	0	3	0	1	6	2	12	11	3
hsa-miR-548a-3p	16	12	45	33	19	16	6	33	12	0	13	15	10	11	4	24	30	21
hsa-miR-548a-5p	8	3	19	5	2	5	0	2	8	0	20	0	3	0	1	8	6	2
hsa-miR-548aa	9	1	1	4	0	1	0	1	0	1	1	0	0	1	6	1	4	1
hsa-miR-548ab	0	0	0	0	0	0	0	0	0	0	0	0	0	1	0	0	0	0
hsa-miR-548ac	0	0	0	0	0	0	2	0	0	0	0	0	0	0	0	0	0	0
hsa-miR-548ad-5p	0	1	1	0	2	1	0	1	0	0	0	0	0	0	0	0	0	2
hsa-miR-548ae-3p	0	0	0	0	0	0	0	0	0	0	0	0	0	0	0	0	0	0
hsa-miR-548ae-5p	5	0	0	0	1	1	0	0	0	0	0	0	0	0	0	1	1	1
hsa-miR-548ag	0	0	0	0	0	0	1	0	0	0	0	0	0	0	0	2	0	0
hsa-miR-548ah-3p	0	0	0	0	0	0	0	0	0	0	0	0	0	0	0	0	0	0
hsa-miR-548ai	0	0	0	0	0	0	0	0	1	0	0	0	0	0	0	0	0	0
hsa-miR-548aj-3p	0	0	0	0	0	0	0	0	0	0	0	0	0	0	0	0	0	0
hsa-miR-548aj-5p	0	0	1	0	0	0	2	0	0	0	0	0	4	0	0	0	0	2
hsa-miR-548ak	0	0	0	0	0	0	0	0	0	0	0	0	0	0	0	0	1	0
hsa-miR-548al	0	0	0	0	0	0	0	0	0	0	0	0	0	0	0	0	0	0
hsa-miR-548am-3p	0	0	0	0	0	0	0	0	0	0	0	0	0	0	0	0	0	0
hsa-miR-548am-5p	21	16	26	19	13	2	2	15	11	0	2	4	5	9	3	5	10	4
hsa-miR-548ap-3p	0	0	0	0	0	0	0	0	0	0	0	0	0	0	0	0	1	0
hsa-miR-548ap-5p	0	0	0	0	0	0	0	0	0	0	0	0	0	0	0	0	0	0
hsa-miR-548aq-3p	0	0	1	0	0	0	0	0	0	0	0	0	1	0	0	0	0	0
hsa-miR-548aq-5p	0	0	0	0	0	0	0	0	0	0	0	0	0	0	0	0	0	0
hsa-miR-548ar-3p	0	0	0	0	0	0	0	0	0	0	0	0	0	0	0	0	0	0
hsa-miR-548ar-5p	0	4	0	1	0	0	0	0	2	0	0	0	0	2	0	0	0	0
hsa-miR-548as-3p	0	0	0	0	0	0	1	1	0	0	0	0	0	4	0	2	0	0
hsa-miR-548as-5p	0	0	1	0	0	0	0	0	0	0	0	0	0	0	0	0	0	0
hsa-miR-548at-5p	0	2	2	2	0	2	0	0	2	0	0	0	0	0	0	0	0	0
hsa-miR-548au-5p	1	0	3	5	4	1	1	1	1	0	0	1	2	1	1	2	4	1
hsa-miR-548aw	0	5	0	0	0	0	0	0	0	0	0	0	0	0	0	0	0	2
hsa-miR-548ax	12	2	24	8	14	5	7	12	16	1	3	9	4	3	10	17	25	8
hsa-miR-548ay-3p	0	0	0	0	0	0	0	0	0	0	0	0	0	0	0	2	0	0
hsa-miR-548ay-5p	0	2	7	1	0	2	1	1	1	0	0	1	0	0	3	9	0	3
hsa-miR-548az-3p	0	0	0	0	0	0	0	0	0	0	0	0	0	0	0	0	0	0
hsa-miR-548az-5p	0	0	0	0	0	0	0	0	0	0	0	0	0	0	0	0	0	0
hsa-miR-548b-3p	0	2	0	1	0	0	0	0	3	0	0	0	0	1	0	0	0	0
hsa-miR-548b-5p	0	1	0	0	0	0	0	0	0	0	0	0	0	0	0	0	0	1
hsa-miR-548ba	0	0	0	0	0	0	0	5	0	0	0	0	0	0	0	0	0	0
hsa-miR-548c-3p	0	0	0	0	0	0	0	0	0	0	0	0	0	0	0	0	0	0
hsa-miR-548c-5p	19	15	17	6	13	2	1	12	10	2	1	4	7	5	4	14	11	5
hsa-miR-548d-3p	1	0	4	0	1	0	0	0	1	0	0	1	0	1	6	8	3	0
hsa-miR-548d-5p	17	6	31	10	18	6	2	8	9	3	0	14	3	5	2	5	14	4
hsa-miR-548e-3p	2	5	11	14	0	4	7	6	0	0	1	2	0	4	0	0	1	4
hsa-miR-548e-5p	7	3	3	5	2	1	7	3	5	3	0	0	0	8	4	5	5	1
hsa-miR-548f-5p	0	0	0	0	0	0	0	0	0	0	0	0	0	0	0	1	0	0
hsa-miR-548g-3p	0	0	0	0	0	0	0	0	0	0	0	0	0	0	0	0	0	0
hsa-miR-548g-5p	0	0	0	0	0	1	0	0	0	0	0	0	1	0	0	0	0	0
hsa-miR-548h-3p	3	0	0	3	4	0	0	0	1	0	0	0	0	3	0	4	0	3
hsa-miR-548h-5p	0	0	2	0	0	0	0	0	0	0	0	0	1	0	0	0	0	0
hsa-miR-548i	0	0	0	0	0	0	0	0	0	0	0	0	0	0	0	0	0	0
hsa-miR-548j-3p	2	4	0	0	0	1	0	0	0	0	0	0	0	0	0	0	0	6
hsa-miR-548j-5p	24	38	44	40	23	18	7	29	12	0	0	3	14	41	6	40	21	22
hsa-miR-548k	11	3	13	6	22	13	1	4	5	0	1	2	2	5	0	2	6	1
hsa-miR-548l	4	13	3	15	11	2	0	1	2	0	0	1	0	4	1	5	4	2
hsa-miR-548n	0	0	0	0	4	0	0	1	1	0	0	0	0	0	0	0	0	0
hsa-miR-548o-3p	11	22	17	3	0	0	3	0	0	0	0	1	2	2	0	0	3	0
hsa-miR-548o-5p	28	14	27	12	13	1	1	6	13	3	2	3	9	4	3	6	11	5
hsa-miR-548p	0	0	0	0	0	0	0	0	0	0	0	0	0	0	0	0	0	0
hsa-miR-548q	0	2	7	0	0	0	0	3	0	0	0	0	0	0	3	4	0	2
hsa-miR-548s	0	0	5	0	0	0	0	0	0	0	0	0	0	0	0	0	0	0
hsa-miR-548t-3p	8	1	4	1	1	0	0	0	0	0	0	0	1	2	1	0	4	0
hsa-miR-548t-5p	0	0	0	0	0	0	0	0	0	0	0	0	0	0	0	0	0	2
hsa-miR-548u	0	0	2	0	0	0	0	0	0	0	0	0	0	1	0	0	0	0
hsa-miR-548v	0	0	0	0	0	0	0	0	0	0	0	0	0	0	0	0	0	0
hsa-miR-548w	8	0	0	0	5	0	0	0	0	0	0	0	0	0	0	0	0	0
hsa-miR-548x-3p	0	0	0	0	0	0	0	0	0	0	0	0	0	0	0	0	0	0
hsa-miR-548x-5p	0	0	1	0	0	0	0	0	1	0	0	0	0	0	0	0	0	0
hsa-miR-548y	0	0	0	0	0	0	0	0	0	0	0	0	0	0	0	0	0	0
hsa-miR-548z	4	0	1	1	0	0	0	0	0	0	0	0	1	1	0	4	2	4
hsa-miR-549a	0	0	0	0	0	0	0	0	0	0	0	0	0	0	0	0	0	0
hsa-miR-550a-3-5p	14	0	6	4	1	5	0	4	1	4	0	2	6	1	0	0	1	1
hsa-miR-550a-3p	5	8	13	13	11	8	2	4	8	0	4	4	6	5	1	9	7	3
hsa-miR-550a-5p	30	3	22	34	14	16	0	5	12	3	3	3	4	6	2	9	8	3
hsa-miR-550b-2-5p	22	40	32	46	18	40	4	20	10	4	12	11	23	15	8	18	26	26
hsa-miR-550b-3p	7	1	2	2	1	0	0	0	5	0	0	7	0	3	0	1	1	0
hsa-miR-551a	5	0	0	0	3	0	0	0	0	0	0	2	3	0	0	0	3	0
hsa-miR-551b-3p	31	10	18	7	11	2	2	10	6	3	0	0	9	5	12	20	15	0
hsa-miR-551b-5p	0	0	0	2	0	0	0	0	0	0	1	0	0	0	0	0	0	0
hsa-miR-552-3p	0	0	0	2	0	0	0	0	1	0	0	0	0	0	0	0	0	0
hsa-miR-556-3p	3	4	3	6	11	0	11	1	0	0	5	5	0	11	1	2	4	4
hsa-miR-556-5p	23	9	18	10	7	15	8	10	8	9	0	4	6	8	4	8	5	4
hsa-miR-5580-3p	0	0	0	0	0	0	0	0	0	0	0	0	0	0	0	0	0	0
hsa-miR-5581-3p	0	0	6	2	3	1	0	0	1	0	0	0	3	0	0	0	1	0
hsa-miR-5581-5p	0	0	0	0	0	0	0	0	0	0	0	0	0	0	0	0	0	0
hsa-miR-5582-3p	0	0	0	0	0	0	0	2	0	0	0	0	0	0	0	0	0	0
hsa-miR-5582-5p	0	0	0	0	0	0	0	0	0	0	0	0	0	0	0	0	0	0
hsa-miR-5583-3p	0	0	0	0	0	0	1	0	0	0	0	0	0	0	0	0	0	0
hsa-miR-5583-5p	0	0	0	0	0	0	0	0	0	0	0	0	0	0	0	0	0	0
hsa-miR-5584-3p	0	0	0	0	0	0	0	0	0	0	0	0	0	0	0	0	0	0
hsa-miR-5584-5p	14	0	2	0	0	0	0	2	3	0	0	0	0	0	0	0	0	0
hsa-miR-5585-3p	0	0	0	0	2	0	0	0	0	0	0	0	0	0	0	0	2	0
hsa-miR-5586-3p	10	3	0	4	2	4	3	0	0	3	0	7	3	2	1	5	5	2
hsa-miR-5586-5p	0	0	3	0	0	0	0	0	0	0	0	0	0	0	0	0	0	0
hsa-miR-5587-3p	0	0	0	0	0	0	0	0	0	0	0	0	0	0	0	0	0	0
hsa-miR-5587-5p	0	0	0	0	0	0	0	0	0	0	0	0	0	0	0	0	0	0
hsa-miR-5588-5p	0	0	0	0	0	0	0	2	0	0	0	0	0	0	0	7	0	0
hsa-miR-5589-3p	0	0	0	3	0	0	0	0	0	0	0	0	0	0	0	0	0	0
hsa-miR-5589-5p	0	2	0	0	0	0	0	0	0	0	0	0	0	0	0	2	0	0
hsa-miR-559	0	0	0	0	0	0	0	0	0	0	0	0	0	0	0	0	0	0
hsa-miR-5590-3p	0	1	0	0	0	0	0	0	0	0	0	0	0	0	0	0	0	0
hsa-miR-561-3p	0	0	0	0	0	0	0	0	0	0	0	0	0	0	0	0	0	0
hsa-miR-561-5p	2	0	3	0	0	0	0	0	0	0	0	0	0	0	0	0	0	0
hsa-miR-5683	0	4	9	4	1	1	0	2	2	0	0	2	1	0	3	0	2	2
hsa-miR-5689	0	0	0	0	0	0	0	0	0	0	0	0	0	0	0	0	0	0
hsa-miR-5690	0	0	1	0	0	0	0	0	0	0	0	0	0	0	0	0	2	0
hsa-miR-5692c	0	0	0	0	0	0	0	0	0	0	0	0	0	0	0	0	0	0
hsa-miR-5695	0	0	0	0	0	0	0	0	0	0	0	0	0	0	0	0	0	0
hsa-miR-5697	0	0	0	0	0	0	0	0	0	0	0	0	0	0	0	0	0	0
hsa-miR-5698	2	0	0	1	0	0	1	0	0	0	7	0	0	1	0	0	0	0
hsa-miR-5699-5p	0	5	0	0	0	0	0	0	0	0	0	0	0	0	0	0	0	0
hsa-miR-570-3p	9	6	5	0	1	5	2	0	4	0	3	8	0	0	1	0	0	0
hsa-miR-570-5p	0	1	0	1	0	0	0	0	1	0	0	0	0	0	0	0	0	0
hsa-miR-5701	0	0	0	0	0	0	0	0	0	0	0	0	0	0	0	0	0	0
hsa-miR-5706	0	0	0	0	0	0	0	0	0	0	0	0	0	0	0	0	0	0
hsa-miR-573	0	0	0	0	0	0	0	0	0	0	0	0	0	0	0	0	0	0
hsa-miR-574-3p	260	178	236	292	167	138	47	118	83	7	17	56	94	115	88	157	196	110
hsa-miR-574-5p	115	120	98	110	123	31	55	75	62	9	21	25	76	73	28	97	65	44
hsa-miR-576-3p	6	11	3	5	3	0	0	4	2	0	3	0	3	9	2	1	2	0
hsa-miR-576-5p	6	5	6	10	9	4	0	10	4	0	1	0	0	0	1	7	7	1
hsa-miR-577	0	0	0	0	0	0	0	0	0	0	0	0	0	0	0	0	0	0
hsa-miR-579-3p	1	0	0	0	0	0	0	0	2	0	0	0	3	0	0	15	1	0
hsa-miR-579-5p	0	3	0	0	0	5	0	0	0	0	0	1	0	0	0	0	1	0
hsa-miR-580-3p	0	3	11	3	1	0	2	0	0	0	0	0	2	0	0	2	0	0
hsa-miR-581	0	0	0	0	0	0	0	0	0	0	0	0	0	0	0	0	0	0
hsa-miR-582-3p	2	4	0	0	0	0	0	1	0	0	0	0	6	0	0	1	0	0
hsa-miR-582-5p	1	2	6	0	3	0	0	1	1	0	0	0	3	2	0	8	0	0
hsa-miR-584-3p	3	1	1	0	0	1	0	2	0	0	0	0	2	5	0	0	2	1
hsa-miR-584-5p	2776	1710	2668	2548	1856	1089	356	724	1087	43	105	95	760	996	153	966	1542	743
hsa-miR-585-3p	0	0	0	0	0	0	0	0	0	0	0	0	0	0	0	0	0	0
hsa-miR-585-5p	0	0	0	0	0	0	0	0	0	0	0	0	0	0	0	0	0	0
hsa-miR-588	0	0	0	0	0	0	0	0	0	0	0	0	0	0	0	0	0	0
hsa-miR-589-3p	24	19	19	8	4	6	1	22	5	0	0	3	2	4	4	13	14	5
hsa-miR-589-5p	15	16	18	31	25	25	0	13	14	0	1	4	3	13	1	23	12	11
hsa-miR-590-3p	5	31	18	11	8	7	0	10	4	0	0	5	10	5	1	14	18	4
hsa-miR-590-5p	142	87	135	51	44	25	2	37	26	2	12	10	39	42	19	74	69	59
hsa-miR-592	0	0	0	0	0	0	0	0	0	0	0	0	0	0	0	0	0	0
hsa-miR-596	0	0	0	0	0	0	0	0	0	0	0	0	0	0	0	0	0	0
hsa-miR-597-3p	0	0	0	0	0	0	0	0	0	0	0	0	0	2	0	0	0	0
hsa-miR-597-5p	0	0	0	0	0	0	0	0	0	0	0	0	0	0	0	0	0	0
hsa-miR-598-3p	35	22	11	22	29	11	2	14	2	0	0	0	6	13	0	6	13	16
hsa-miR-598-5p	0	2	0	2	0	0	0	3	0	0	0	0	0	0	0	0	1	0
hsa-miR-602	0	0	0	0	0	0	0	0	0	0	0	0	0	0	0	0	0	0
hsa-miR-605-3p	0	0	0	0	0	11	0	5	0	1	0	4	0	2	1	0	0	4
hsa-miR-605-5p	10	0	6	7	1	5	0	0	0	0	0	0	0	1	1	3	0	0
hsa-miR-6087	0	0	2	0	0	0	0	0	0	0	0	0	0	0	0	0	0	0
hsa-miR-610	0	0	0	0	0	0	0	1	1	0	0	0	0	0	0	0	0	0
hsa-miR-615-3p	3	4	0	0	1	0	0	0	0	0	0	0	6	1	0	4	1	2
hsa-miR-615-5p	0	0	0	0	0	0	0	0	0	0	0	0	0	0	0	0	0	0
hsa-miR-616-3p	0	0	0	0	0	0	0	0	0	0	0	0	0	0	0	0	0	0
hsa-miR-616-5p	2	2	7	2	0	0	0	0	4	0	0	0	0	0	0	0	0	4
hsa-miR-618	0	0	0	0	0	0	0	0	0	0	1	0	0	0	0	6	0	0
hsa-miR-619-5p	16	15	0	5	1	0	2	9	1	1	1	4	0	5	5	5	8	1
hsa-miR-624-3p	0	0	0	0	0	0	0	0	0	0	0	0	0	0	0	0	1	0
hsa-miR-624-5p	16	13	6	9	0	5	0	4	1	0	0	1	3	8	9	2	4	1
hsa-miR-625-3p	215	183	187	330	244	123	35	109	63	8	32	50	73	78	24	111	72	86
hsa-miR-625-5p	85	79	102	54	50	30	12	34	25	6	42	49	39	43	35	42	89	48
hsa-miR-627-3p	0	0	0	0	0	0	0	0	0	0	0	0	0	0	0	1	0	0
hsa-miR-627-5p	13	6	16	12	14	8	6	3	1	0	2	11	5	6	0	4	4	7
hsa-miR-628-3p	28	10	18	8	14	7	2	5	15	1	3	6	4	2	7	24	15	7
hsa-miR-628-5p	12	17	1	8	6	12	1	7	6	2	3	3	2	6	0	7	5	3
hsa-miR-629-3p	4	9	5	16	3	3	0	1	0	3	1	2	2	7	7	3	0	4
hsa-miR-629-5p	78	37	64	73	97	47	14	35	37	4	15	10	13	50	11	48	48	34
hsa-miR-636	7	1	7	0	5	0	1	0	0	2	0	1	1	0	0	2	0	0
hsa-miR-641	7	0	0	0	1	0	0	1	0	1	2	0	1	0	0	1	0	0
hsa-miR-642a-3p	0	0	0	0	0	0	0	0	0	0	0	0	0	0	0	0	0	0
hsa-miR-642a-5p	1	0	9	2	8	0	1	0	0	0	0	0	0	0	0	3	0	4
hsa-miR-642b-3p	0	0	0	5	0	0	0	0	0	0	0	0	0	0	0	0	0	0
hsa-miR-642b-5p	0	0	1	2	0	2	0	0	0	0	0	3	0	0	0	5	0	0
hsa-miR-643	1	0	0	4	2	0	0	0	0	0	0	0	0	0	0	3	2	0
hsa-miR-6500-3p	0	0	0	0	0	0	0	0	0	0	0	0	0	0	0	0	0	0
hsa-miR-6501-3p	0	0	0	0	0	1	0	0	0	0	0	0	0	0	0	0	0	0
hsa-miR-6501-5p	0	0	0	0	0	0	0	0	0	0	0	0	0	0	0	0	0	0
hsa-miR-6502-5p	0	0	0	0	0	0	0	0	0	0	0	0	0	2	0	0	0	0
hsa-miR-6503-3p	0	0	0	0	0	0	0	0	0	0	0	0	0	0	0	0	0	0
hsa-miR-6503-5p	0	5	0	0	0	0	0	4	0	0	0	0	0	0	0	0	0	0
hsa-miR-6505-3p	0	0	0	0	0	6	0	0	0	0	0	0	0	0	0	0	0	0
hsa-miR-6505-5p	0	1	0	0	0	0	0	2	0	0	0	0	0	0	0	0	0	0
hsa-miR-6506-5p	0	0	0	0	0	0	0	0	0	0	0	0	0	0	0	0	0	0
hsa-miR-6508-3p	0	0	0	0	0	0	0	0	0	0	0	0	0	0	0	0	0	0
hsa-miR-6509-3p	0	0	0	0	3	0	0	0	0	0	0	0	0	0	0	0	1	0
hsa-miR-6509-5p	0	0	0	1	1	0	0	0	0	0	0	2	0	0	0	0	1	0
hsa-miR-651-3p	0	0	0	1	0	0	0	0	0	0	0	0	0	0	0	0	0	0
hsa-miR-651-5p	3	5	14	3	6	5	0	5	1	0	0	0	1	3	0	13	1	3
hsa-miR-6510-3p	0	0	0	0	2	0	0	0	0	0	0	0	0	0	0	0	0	0
hsa-miR-6510-5p	0	0	0	0	0	0	0	0	0	0	0	0	0	0	0	0	0	0
hsa-miR-6511a-3p	4	5	2	17	7	4	0	6	5	0	1	3	2	5	3	5	9	2
hsa-miR-6511a-5p	0	0	0	0	0	0	0	0	0	0	0	0	0	0	0	0	0	0
hsa-miR-6511b-3p	25	6	12	14	5	6	1	6	1	5	7	3	4	5	3	11	3	7
hsa-miR-6511b-5p	0	0	0	0	1	0	0	0	0	0	0	0	0	0	0	0	0	0
hsa-miR-6513-3p	4	0	2	0	1	1	0	1	0	0	0	0	0	0	1	0	0	0
hsa-miR-6513-5p	7	6	1	9	0	0	0	0	2	0	0	0	1	0	0	0	0	0
hsa-miR-6514-3p	0	0	0	0	0	0	2	0	0	0	0	0	0	0	0	0	0	0
hsa-miR-6514-5p	0	4	0	0	0	0	1	0	0	0	0	0	0	0	0	0	5	0
hsa-miR-6515-5p	5	0	0	3	0	0	1	4	0	0	0	0	2	0	0	7	0	0
hsa-miR-6516-3p	0	0	0	0	0	0	0	4	0	0	0	0	0	0	0	0	0	0
hsa-miR-6516-5p	20	17	21	24	7	15	7	8	5	5	9	6	8	3	4	9	10	13
hsa-miR-652-3p	1206	662	990	773	701	537	227	637	453	133	310	341	456	524	298	638	749	431
hsa-miR-652-5p	19	14	8	24	9	3	0	3	2	0	1	0	1	2	0	6	4	4
hsa-miR-653-3p	0	0	0	5	0	0	0	0	0	0	0	0	0	0	0	0	0	0
hsa-miR-654-3p	279	149	237	189	126	107	20	59	64	0	4	21	52	72	13	116	129	33
hsa-miR-654-5p	130	91	76	97	51	46	27	63	41	20	31	35	29	53	19	56	71	41
hsa-miR-655-3p	59	26	24	46	15	19	4	16	10	0	2	6	28	26	5	17	15	9
hsa-miR-655-5p	0	0	0	0	0	0	0	0	0	0	0	0	0	0	0	0	0	0
hsa-miR-656-3p	29	1	9	29	28	19	4	5	6	1	0	3	1	7	4	9	10	9
hsa-miR-656-5p	2	0	0	6	2	0	0	1	0	0	0	0	2	0	0	0	1	0
hsa-miR-657	0	0	0	0	0	0	0	0	0	0	0	0	0	0	0	0	0	0
hsa-miR-658	0	0	0	0	0	0	0	0	0	0	0	0	0	0	0	0	0	0
hsa-miR-659-3p	0	0	0	0	0	0	0	0	0	0	0	0	0	0	0	0	0	0
hsa-miR-659-5p	0	0	0	0	0	0	0	0	0	0	0	0	0	0	0	0	0	2
hsa-miR-660-3p	0	0	0	0	2	0	0	0	3	0	0	0	0	0	0	0	0	0
hsa-miR-660-5p	143	112	99	151	104	53	36	49	46	4	10	9	37	46	15	21	73	21
hsa-miR-663b	0	0	0	0	0	0	0	0	0	0	0	0	0	0	0	0	0	0
hsa-miR-664a-3p	99	126	190	193	110	86	32	97	45	5	4	15	29	49	14	61	106	35
hsa-miR-664a-5p	40	43	39	73	14	36	19	55	13	9	8	25	31	26	22	34	35	32
hsa-miR-664b-3p	14	13	28	9	14	1	1	9	5	0	0	1	9	7	1	4	1	5
hsa-miR-664b-5p	2	9	17	1	7	8	3	3	9	1	0	1	1	3	3	0	5	0
hsa-miR-665	4	7	5	0	0	1	0	10	0	0	0	6	3	0	0	1	0	5
hsa-miR-668-3p	1	0	0	0	1	0	0	1	0	0	0	0	0	0	0	0	1	5
hsa-miR-671-3p	32	10	16	18	19	9	5	17	6	6	2	8	12	4	9	14	18	27
hsa-miR-671-5p	3	0	0	0	2	0	1	5	1	0	0	6	0	0	0	3	1	0
hsa-miR-6716-3p	0	0	0	0	0	0	0	0	0	0	0	0	0	0	0	0	0	0
hsa-miR-6721-5p	24	4	7	19	4	6	4	5	0	0	0	0	7	7	3	2	1	7
hsa-miR-6724-5p	3	0	0	3	0	0	1	0	0	0	0	0	0	0	0	0	0	0
hsa-miR-6726-5p	0	0	0	0	0	0	0	0	0	0	0	0	0	0	0	0	0	0
hsa-miR-6727-3p	0	0	0	0	0	0	0	0	0	0	0	0	0	0	0	0	1	0
hsa-miR-6727-5p	0	0	0	0	0	0	0	0	0	0	0	0	0	0	0	0	0	0
hsa-miR-6728-5p	0	0	0	0	0	0	0	0	0	0	0	0	0	0	0	0	0	0
hsa-miR-6729-3p	1	0	0	0	0	0	0	0	0	0	0	0	0	0	0	0	0	2
hsa-miR-6729-5p	0	6	0	0	0	0	0	0	1	0	0	0	0	0	0	0	0	0
hsa-miR-6730-3p	0	0	0	3	0	0	2	0	0	0	0	0	0	0	0	0	0	0
hsa-miR-6730-5p	0	0	0	0	0	0	0	0	4	0	0	0	0	0	0	0	0	0
hsa-miR-6731-3p	0	0	0	0	0	0	0	0	0	0	0	0	0	1	0	0	0	0
hsa-miR-6731-5p	0	0	0	0	0	0	0	0	0	0	0	0	0	0	0	0	0	0
hsa-miR-6732-3p	0	0	0	0	0	0	0	0	0	0	0	0	0	0	0	0	0	0
hsa-miR-6732-5p	0	0	0	0	0	0	0	0	0	0	0	0	0	0	0	0	0	0
hsa-miR-6733-5p	0	0	0	0	0	0	0	0	0	0	0	0	0	0	0	0	0	0
hsa-miR-6734-3p	2	0	0	0	0	0	0	0	0	0	0	0	0	0	0	0	0	0
hsa-miR-6734-5p	0	0	10	5	23	0	0	4	2	0	1	0	3	2	0	7	0	0
hsa-miR-6735-3p	0	0	5	0	0	3	0	0	0	0	0	0	0	0	0	0	1	6
hsa-miR-6735-5p	0	0	6	0	0	2	0	0	1	0	0	0	0	0	0	0	0	2
hsa-miR-6736-3p	3	0	0	0	0	0	0	0	0	0	0	0	0	0	0	0	0	0
hsa-miR-6736-5p	0	0	0	0	1	0	0	8	0	0	0	0	0	0	0	0	0	0
hsa-miR-6737-3p	0	0	0	0	0	0	0	0	0	0	0	0	0	0	0	0	0	0
hsa-miR-6738-3p	0	0	0	0	2	0	0	0	0	0	0	0	0	0	0	0	4	0
hsa-miR-6740-3p	0	0	0	0	0	0	0	0	0	0	0	0	0	0	0	0	0	0
hsa-miR-6740-5p	0	0	0	0	0	0	0	0	0	0	0	0	0	0	0	0	0	0
hsa-miR-6741-3p	10	7	21	12	7	0	5	3	9	0	0	2	1	7	9	6	8	3
hsa-miR-6741-5p	4	4	4	2	1	0	0	5	0	0	1	0	7	0	0	0	0	0
hsa-miR-6742-3p	0	0	0	0	0	0	0	0	0	0	0	0	0	0	0	0	0	0
hsa-miR-6742-5p	0	0	0	0	0	0	0	0	0	0	0	0	0	1	0	0	0	0
hsa-miR-6743-3p	3	0	0	0	0	0	0	0	0	0	0	0	0	0	0	0	0	1
hsa-miR-6744-3p	0	0	0	0	0	0	0	0	0	0	0	0	0	0	0	0	0	0
hsa-miR-6746-3p	0	0	0	0	0	0	0	0	0	0	0	0	0	0	0	0	0	0
hsa-miR-6747-3p	0	2	0	1	1	0	0	0	0	0	0	0	0	0	3	4	0	0
hsa-miR-6747-5p	0	0	0	0	0	0	0	0	0	0	0	0	0	0	0	3	0	0
hsa-miR-6748-5p	0	0	0	0	0	0	0	0	0	0	0	0	0	0	0	0	0	0
hsa-miR-6749-3p	1	0	0	0	0	0	1	3	0	0	0	1	0	0	0	2	0	0
hsa-miR-675-3p	0	0	0	0	0	0	0	0	0	0	0	0	0	0	0	0	0	0
hsa-miR-675-5p	2	0	0	0	0	0	0	0	0	0	0	0	2	0	0	0	4	0
hsa-miR-6750-3p	0	0	0	0	0	0	0	0	0	0	1	0	0	0	0	0	0	0
hsa-miR-6750-5p	0	0	0	0	0	0	0	0	0	0	0	0	0	0	0	0	0	1
hsa-miR-6751-5p	0	0	0	0	0	0	0	0	0	0	0	0	0	0	0	0	0	0
hsa-miR-6752-3p	0	0	0	0	0	0	0	0	0	0	0	0	0	0	0	0	0	0
hsa-miR-6753-3p	0	0	0	0	0	0	0	0	0	0	0	0	0	0	0	0	0	0
hsa-miR-6754-3p	0	0	0	0	0	0	0	0	0	0	0	0	0	0	3	0	0	0
hsa-miR-6754-5p	0	0	0	0	0	0	0	0	0	0	0	0	0	0	0	0	0	0
hsa-miR-6756-5p	0	0	0	0	0	0	0	0	0	0	0	0	0	0	0	0	0	0
hsa-miR-6757-5p	0	0	0	0	0	0	0	1	0	0	0	0	0	0	0	0	0	0
hsa-miR-6758-5p	0	0	0	0	0	0	0	0	0	0	0	0	0	0	0	0	0	0
hsa-miR-6759-3p	0	0	0	0	0	0	0	0	0	0	0	0	0	0	0	0	0	0
hsa-miR-6759-5p	0	0	0	0	0	0	0	0	0	0	0	0	0	0	0	0	0	0
hsa-miR-676-3p	0	0	0	0	0	0	0	0	0	0	1	0	0	0	0	0	8	0
hsa-miR-676-5p	0	0	0	0	0	0	0	0	0	0	0	0	0	0	0	0	0	0
hsa-miR-6761-5p	0	0	0	0	0	0	0	0	0	0	0	0	0	0	0	0	0	0
hsa-miR-6763-3p	0	0	0	0	0	0	0	0	0	0	0	0	0	0	0	0	0	0
hsa-miR-6763-5p	0	0	0	0	0	0	0	0	0	0	0	0	0	0	0	0	0	0
hsa-miR-6764-3p	0	0	0	0	0	0	0	0	0	0	0	0	0	0	0	0	0	0
hsa-miR-6764-5p	0	1	0	1	0	0	1	2	0	0	0	0	1	0	2	0	0	0
hsa-miR-6765-3p	0	0	0	0	0	0	0	0	0	0	0	0	0	0	0	0	0	0
hsa-miR-6765-5p	0	6	2	0	0	0	0	0	0	0	1	0	0	0	3	0	0	0
hsa-miR-6766-3p	0	0	0	0	0	0	0	0	0	0	0	0	2	0	0	0	0	0
hsa-miR-6766-5p	0	0	0	0	0	0	0	0	0	0	0	0	0	0	0	0	0	0
hsa-miR-6767-5p	2	0	0	0	0	0	0	0	0	0	0	0	0	0	0	0	0	0
hsa-miR-6768-3p	0	0	0	0	0	0	0	0	0	0	0	0	0	0	0	0	0	0
hsa-miR-6768-5p	0	0	0	0	0	0	0	0	0	0	0	0	0	0	0	0	0	0
hsa-miR-6769a-3p	0	0	0	0	0	0	0	0	0	0	0	0	0	0	0	0	0	0
hsa-miR-6769a-5p	0	0	0	0	0	0	0	0	0	0	0	0	0	0	0	0	0	0
hsa-miR-6769b-3p	0	0	0	0	0	0	0	0	0	0	0	0	0	0	0	0	0	0
hsa-miR-6770-3p	0	0	0	0	0	0	0	0	0	0	0	0	0	0	0	0	0	0
hsa-miR-6770-5p	0	0	3	1	0	1	0	0	0	0	0	0	2	1	0	7	0	0
hsa-miR-6771-3p	0	0	0	0	0	0	0	0	0	0	0	0	0	0	0	0	0	0
hsa-miR-6772-3p	4	0	1	1	5	0	4	0	2	0	0	0	1	1	0	0	6	0
hsa-miR-6772-5p	0	0	0	0	1	0	0	0	0	0	0	0	0	0	0	0	0	0
hsa-miR-6773-5p	0	0	0	0	0	0	0	0	0	0	0	0	0	0	0	0	0	0
hsa-miR-6775-3p	0	0	0	0	1	0	0	0	0	0	0	0	0	0	0	0	0	0
hsa-miR-6776-3p	0	0	0	0	0	0	0	0	0	0	0	0	0	0	0	0	0	0
hsa-miR-6777-3p	0	0	0	0	0	0	0	0	0	0	0	0	0	0	0	0	0	0
hsa-miR-6777-5p	0	0	0	0	0	0	0	0	0	0	0	0	0	0	0	0	0	0
hsa-miR-6779-5p	0	0	0	0	0	0	0	0	0	0	0	0	0	0	0	0	0	0
hsa-miR-6780a-5p	0	0	3	0	0	0	0	0	1	0	0	0	0	0	0	0	0	0
hsa-miR-6780b-3p	0	0	0	0	0	0	2	0	0	0	0	0	0	0	0	0	0	0
hsa-miR-6780b-5p	0	0	0	0	0	0	0	0	0	0	0	0	0	0	0	0	0	1
hsa-miR-6781-3p	0	0	0	0	0	0	0	0	0	0	0	0	0	0	0	0	0	0
hsa-miR-6782-3p	0	0	0	0	3	0	0	0	0	0	0	0	0	0	0	0	0	0
hsa-miR-6782-5p	0	0	0	0	0	0	0	0	0	0	0	0	0	0	0	0	0	0
hsa-miR-6783-3p	1	0	0	0	7	0	0	0	0	1	0	0	0	0	0	2	0	0
hsa-miR-6783-5p	0	0	2	0	0	0	0	0	0	0	0	0	0	0	0	0	4	0
hsa-miR-6784-3p	0	0	0	0	0	0	0	0	0	0	0	0	0	0	0	0	0	0
hsa-miR-6785-5p	0	0	0	0	0	0	0	0	0	0	0	0	0	0	0	0	0	0
hsa-miR-6786-3p	0	0	1	0	0	0	0	0	0	0	0	0	5	0	0	0	0	0
hsa-miR-6787-3p	0	0	0	1	0	0	0	0	0	0	0	0	0	0	0	0	0	0
hsa-miR-6788-3p	1	0	0	0	0	0	0	0	0	0	0	0	0	0	0	0	0	0
hsa-miR-6789-3p	0	0	0	0	1	0	0	0	0	0	0	0	0	0	0	0	0	0
hsa-miR-6789-5p	0	0	0	0	0	0	0	0	0	0	0	0	0	0	0	3	0	0
hsa-miR-6790-5p	0	0	0	0	0	0	0	0	0	0	0	0	0	0	0	0	0	0
hsa-miR-6791-3p	0	0	1	1	2	1	0	0	1	0	0	0	0	2	1	0	5	6
hsa-miR-6791-5p	0	1	0	0	0	0	0	0	0	0	0	0	0	0	0	0	0	0
hsa-miR-6792-3p	0	0	0	0	0	0	0	0	0	0	0	0	0	0	0	0	0	0
hsa-miR-6792-5p	0	0	0	0	0	0	0	0	0	0	0	0	0	0	0	0	0	0
hsa-miR-6793-3p	3	0	2	0	0	0	0	1	1	0	0	0	0	0	0	0	4	0
hsa-miR-6793-5p	0	0	0	0	0	0	0	0	0	0	0	0	0	0	0	0	0	0
hsa-miR-6794-5p	0	0	0	0	0	0	0	0	0	0	0	0	0	0	0	0	0	0
hsa-miR-6795-5p	0	0	0	0	0	0	0	0	0	0	0	0	0	0	0	0	0	0
hsa-miR-6796-3p	0	0	0	0	0	0	0	0	5	0	0	0	0	0	0	0	0	0
hsa-miR-6797-3p	2	0	0	0	0	0	0	0	0	0	0	0	0	0	0	0	0	0
hsa-miR-6798-3p	0	0	0	0	0	0	0	0	0	0	0	0	0	0	0	0	0	0
hsa-miR-6799-3p	2	1	0	3	5	0	0	1	0	2	0	0	1	0	0	0	0	1
hsa-miR-6799-5p	0	0	0	0	0	0	0	0	0	0	0	0	0	0	0	0	0	0
hsa-miR-6800-3p	0	0	0	0	0	0	0	0	0	0	0	0	0	0	0	0	0	0
hsa-miR-6800-5p	0	0	0	0	0	0	0	0	0	0	0	0	0	0	0	0	0	0
hsa-miR-6801-5p	0	0	0	0	0	0	0	0	0	0	0	0	0	0	0	0	0	0
hsa-miR-6802-3p	0	0	0	0	0	0	0	0	0	0	0	0	0	0	0	0	0	0
hsa-miR-6802-5p	0	1	0	0	0	0	0	0	1	0	0	0	0	0	0	0	0	0
hsa-miR-6803-3p	15	8	20	27	23	5	2	8	12	1	7	3	0	8	1	25	14	6
hsa-miR-6804-3p	0	0	0	0	3	0	0	1	0	0	0	0	0	0	0	0	0	0
hsa-miR-6804-5p	0	0	0	0	0	0	0	0	2	0	0	2	0	0	0	0	2	0
hsa-miR-6805-3p	0	0	0	0	0	0	0	0	0	0	0	0	0	0	0	0	0	0
hsa-miR-6805-5p	0	0	0	0	0	0	0	0	0	0	0	0	0	0	0	0	0	0
hsa-miR-6806-3p	0	0	0	0	0	0	0	0	0	0	0	0	0	0	0	0	0	0
hsa-miR-6807-3p	0	0	0	0	0	0	0	0	0	0	0	0	0	0	0	0	0	0
hsa-miR-6807-5p	0	0	0	0	1	0	0	0	0	0	0	0	0	0	0	0	0	0
hsa-miR-6808-3p	0	0	0	0	0	0	0	0	0	0	0	0	0	0	0	0	0	0
hsa-miR-6809-5p	0	0	0	0	0	5	0	0	0	0	0	0	0	1	0	0	0	0
hsa-miR-6810-3p	8	4	13	8	0	0	0	1	5	0	0	0	0	3	0	5	5	0
hsa-miR-6810-5p	0	0	0	0	0	0	0	1	0	0	0	0	0	0	0	0	0	0
hsa-miR-6811-3p	0	0	0	0	0	0	0	0	0	0	0	0	0	0	0	0	0	0
hsa-miR-6811-5p	0	0	0	0	0	0	0	0	0	0	0	0	0	0	0	0	0	0
hsa-miR-6812-3p	0	0	0	0	0	0	0	0	0	0	0	0	0	0	0	0	0	0
hsa-miR-6812-5p	0	0	0	0	0	0	0	0	0	0	0	0	0	0	0	0	0	0
hsa-miR-6813-3p	4	0	3	1	2	0	0	1	3	0	0	0	3	0	0	0	0	0
hsa-miR-6813-5p	0	3	0	0	3	1	1	0	0	2	0	1	4	0	3	5	5	0
hsa-miR-6814-3p	0	0	0	0	0	0	0	0	0	0	0	0	0	0	0	0	0	0
hsa-miR-6814-5p	0	0	0	0	0	0	0	0	0	0	0	0	0	0	0	0	0	0
hsa-miR-6815-3p	0	0	0	0	0	0	0	0	0	0	0	0	0	0	0	0	0	0
hsa-miR-6815-5p	1	1	0	0	1	0	0	0	0	0	0	4	0	0	0	0	0	2
hsa-miR-6817-5p	0	0	0	0	0	0	0	0	0	0	0	0	0	0	0	0	0	0
hsa-miR-6818-5p	0	0	0	0	0	0	0	0	0	0	0	0	0	0	1	0	0	0
hsa-miR-6819-3p	1	4	4	6	1	0	0	1	1	0	0	1	1	1	0	0	1	0
hsa-miR-6819-5p	0	0	0	0	0	0	0	0	0	0	0	0	0	0	0	0	0	0
hsa-miR-6820-3p	1	0	0	0	0	0	3	0	0	0	0	0	0	0	0	2	0	0
hsa-miR-6820-5p	0	0	0	0	0	0	0	0	0	0	0	0	0	0	0	0	0	0
hsa-miR-6821-5p	0	0	0	0	0	0	0	0	0	0	0	0	0	0	0	0	0	0
hsa-miR-6825-3p	0	0	0	0	0	0	0	1	0	0	0	0	0	0	0	0	0	0
hsa-miR-6826-3p	0	0	0	0	0	2	0	0	0	0	0	0	0	0	0	4	0	0
hsa-miR-6826-5p	0	0	0	0	0	0	0	2	0	0	0	0	0	0	0	0	0	0
hsa-miR-6827-5p	0	0	0	0	0	0	0	0	0	0	0	0	0	0	0	0	0	0
hsa-miR-6830-3p	0	0	0	0	0	0	0	0	0	0	0	0	0	0	0	0	0	0
hsa-miR-6832-5p	0	2	0	0	0	1	0	0	0	0	0	0	0	0	0	0	0	0
hsa-miR-6833-3p	0	0	0	0	0	0	0	0	0	0	0	0	0	0	0	0	0	0
hsa-miR-6833-5p	0	0	0	0	0	0	0	0	0	0	0	1	0	0	0	0	0	0
hsa-miR-6834-3p	0	0	0	0	0	0	0	0	0	0	0	0	0	0	0	0	0	0
hsa-miR-6835-5p	0	0	0	0	0	0	0	0	0	0	0	0	0	0	0	0	0	0
hsa-miR-6836-3p	4	0	1	0	0	0	0	0	0	0	0	0	0	0	0	0	0	0
hsa-miR-6836-5p	0	0	0	0	0	0	0	0	0	0	0	0	0	0	0	0	0	0
hsa-miR-6837-3p	3	1	0	0	2	0	0	0	0	0	0	0	0	0	0	0	0	0
hsa-miR-6837-5p	0	0	0	0	0	0	0	0	0	0	0	0	0	0	0	0	0	0
hsa-miR-6838-3p	0	0	0	0	0	0	0	0	0	0	0	0	0	0	0	0	0	0
hsa-miR-6838-5p	0	0	0	0	0	0	0	0	0	0	0	0	0	0	0	2	0	0
hsa-miR-6840-3p	0	0	0	0	0	0	0	0	0	0	0	0	0	0	0	0	0	0
hsa-miR-6840-5p	0	0	0	0	0	0	0	0	0	0	0	0	0	0	0	0	0	0
hsa-miR-6841-3p	0	0	0	0	0	0	0	0	0	0	0	0	0	0	0	0	0	0
hsa-miR-6842-3p	4	2	11	5	3	1	1	8	3	0	0	0	9	3	4	12	1	7
hsa-miR-6842-5p	9	0	3	0	3	2	0	5	0	0	0	0	0	5	1	0	1	2
hsa-miR-6843-3p	0	0	0	0	0	0	0	0	0	0	0	0	0	0	0	0	0	0
hsa-miR-6844	0	0	0	0	0	0	0	0	0	0	0	0	0	0	0	0	0	0
hsa-miR-6845-5p	0	0	0	0	0	0	0	0	0	0	0	0	0	0	0	0	0	0
hsa-miR-6846-3p	0	0	0	3	0	0	0	0	0	0	0	0	0	0	0	0	0	0
hsa-miR-6846-5p	0	0	0	0	0	0	0	0	0	0	0	0	0	0	0	0	0	0
hsa-miR-6847-3p	0	0	0	0	0	0	0	0	0	0	0	0	0	0	0	0	0	0
hsa-miR-6847-5p	0	0	0	0	0	0	0	0	0	0	0	0	0	0	0	0	0	1
hsa-miR-6848-5p	0	0	0	0	0	0	0	0	0	0	0	0	0	0	0	0	0	0
hsa-miR-6849-5p	0	0	0	0	0	0	0	0	0	0	0	0	0	0	0	0	0	0
hsa-miR-6850-3p	0	0	0	0	0	0	0	0	0	0	0	0	0	0	0	0	0	0
hsa-miR-6850-5p	0	0	0	0	0	0	0	0	0	0	0	0	0	0	0	0	0	0
hsa-miR-6851-3p	0	2	0	0	0	0	0	0	0	0	0	0	0	0	0	0	0	0
hsa-miR-6852-5p	91	23	44	46	52	26	10	41	20	3	0	0	10	18	4	24	11	11
hsa-miR-6853-3p	0	0	0	0	0	0	0	0	0	0	0	0	0	0	0	0	1	0
hsa-miR-6854-5p	0	0	0	0	5	0	0	0	0	0	0	0	0	0	0	0	0	0
hsa-miR-6855-3p	0	0	0	0	4	1	0	0	0	0	0	0	0	1	0	1	0	0
hsa-miR-6855-5p	10	0	5	0	3	0	0	3	0	0	0	0	0	0	0	2	2	0
hsa-miR-6856-3p	0	0	0	0	0	0	0	0	0	0	0	0	0	0	0	0	0	0
hsa-miR-6856-5p	0	0	0	0	0	0	0	0	0	0	0	0	0	0	0	0	0	0
hsa-miR-6857-3p	0	0	0	0	0	0	0	0	0	0	0	0	0	0	0	0	0	0
hsa-miR-6857-5p	0	0	0	0	0	0	0	0	0	0	0	0	0	0	0	0	0	0
hsa-miR-6858-3p	2	0	5	0	0	0	0	1	0	0	0	0	2	0	0	0	2	0
hsa-miR-6858-5p	0	0	0	1	0	0	0	0	0	0	0	0	0	1	0	0	0	0
hsa-miR-6859-3p	0	0	0	0	0	0	0	0	0	0	0	0	0	0	0	0	0	0
hsa-miR-6859-5p	0	0	1	8	1	0	0	3	0	0	0	0	0	0	0	1	0	0
hsa-miR-6861-5p	0	1	1	0	0	0	0	0	4	0	0	0	0	1	0	0	0	0
hsa-miR-6862-5p	4	0	3	0	0	0	0	0	3	0	0	0	0	0	0	0	0	0
hsa-miR-6864-5p	0	0	0	0	0	0	0	0	0	0	0	0	0	0	0	0	0	0
hsa-miR-6865-5p	0	0	0	0	0	0	0	0	0	0	0	0	0	0	0	1	0	0
hsa-miR-6866-3p	0	0	0	0	0	0	0	0	0	0	0	0	0	0	0	0	0	0
hsa-miR-6866-5p	0	0	0	0	0	0	0	0	0	0	0	0	4	0	0	0	0	1
hsa-miR-6868-3p	0	0	0	0	0	0	0	0	0	0	0	0	0	0	0	0	0	0
hsa-miR-6868-5p	0	0	0	0	0	0	0	0	0	0	0	0	0	0	0	0	0	0
hsa-miR-6869-3p	0	0	0	0	0	0	0	0	0	0	0	0	0	0	0	0	0	0
hsa-miR-6869-5p	0	0	0	0	0	0	0	0	0	0	0	0	0	0	0	0	0	0
hsa-miR-6870-3p	0	0	0	0	0	0	0	0	0	0	0	0	0	0	0	0	0	0
hsa-miR-6871-3p	0	0	0	0	0	0	0	0	0	0	0	0	0	0	0	0	0	0
hsa-miR-6871-5p	0	0	0	0	0	0	0	0	0	0	0	0	0	0	0	0	0	0
hsa-miR-6873-3p	0	0	0	0	0	3	0	0	0	0	0	0	0	0	0	0	0	0
hsa-miR-6873-5p	0	0	0	0	0	0	0	5	0	0	0	0	2	0	0	0	0	0
hsa-miR-6874-3p	0	0	0	0	0	0	0	0	0	0	0	0	0	0	0	0	0	0
hsa-miR-6875-3p	0	0	0	0	0	0	0	0	0	0	0	0	0	0	0	0	0	0
hsa-miR-6875-5p	4	0	0	0	0	0	0	0	0	0	0	0	0	0	0	0	0	0
hsa-miR-6876-3p	0	0	0	0	0	0	0	0	0	0	0	0	0	0	0	0	0	0
hsa-miR-6876-5p	5	0	0	0	0	0	0	0	0	1	0	6	0	2	0	1	0	0
hsa-miR-6877-5p	0	2	4	0	1	0	0	0	0	0	5	0	2	0	0	0	0	0
hsa-miR-6878-3p	0	0	0	0	0	0	0	0	0	0	0	0	0	0	0	0	0	0
hsa-miR-6878-5p	0	0	0	0	0	0	0	0	0	0	0	0	0	0	0	0	0	0
hsa-miR-6880-3p	0	0	5	0	0	0	0	0	0	0	0	0	0	0	0	0	0	0
hsa-miR-6880-5p	0	0	0	0	0	0	0	0	0	0	0	0	0	0	0	0	0	0
hsa-miR-6881-3p	0	0	0	0	0	0	0	0	0	0	0	0	0	0	0	0	0	0
hsa-miR-6881-5p	0	0	0	0	0	0	0	0	0	0	0	0	0	0	0	0	0	0
hsa-miR-6882-3p	3	2	0	0	0	0	0	6	0	0	0	0	0	0	0	1	8	0
hsa-miR-6882-5p	0	0	0	0	0	0	0	0	0	0	0	0	0	0	0	0	0	0
hsa-miR-6883-3p	0	0	0	0	0	0	0	0	0	0	0	0	0	0	0	0	0	0
hsa-miR-6883-5p	0	0	0	0	0	0	0	0	0	0	0	0	0	0	0	0	0	0
hsa-miR-6884-3p	0	0	0	0	0	0	0	0	0	0	0	0	0	0	0	0	0	0
hsa-miR-6885-3p	0	0	0	0	0	0	0	0	0	0	0	0	3	0	0	0	1	0
hsa-miR-6885-5p	0	0	0	0	0	0	0	0	0	0	0	0	1	0	1	0	0	0
hsa-miR-6886-3p	0	0	0	0	0	0	2	0	0	0	0	0	0	0	0	0	0	0
hsa-miR-6886-5p	0	2	0	0	0	0	0	5	0	0	0	0	0	0	0	0	0	0
hsa-miR-6888-3p	0	0	0	0	0	0	0	0	0	0	0	0	0	0	0	0	0	0
hsa-miR-6889-3p	0	0	0	0	0	0	0	0	0	0	0	0	0	0	0	0	0	0
hsa-miR-6889-5p	0	0	0	0	0	0	0	0	0	0	0	0	0	0	0	0	0	0
hsa-miR-6890-3p	0	0	0	1	0	0	0	0	0	0	0	0	0	0	0	0	0	0
hsa-miR-6890-5p	0	0	0	0	0	0	0	0	0	0	0	0	0	0	0	0	0	0
hsa-miR-6891-3p	0	0	0	0	0	0	0	0	0	0	0	0	0	0	0	0	0	0
hsa-miR-6892-3p	0	0	0	0	0	0	0	0	0	0	0	0	0	0	0	0	0	0
hsa-miR-6892-5p	4	0	0	0	4	0	0	2	1	0	0	0	0	0	0	0	0	0
hsa-miR-6893-3p	0	0	6	0	0	0	0	0	0	0	0	0	0	0	0	0	0	0
hsa-miR-6894-3p	0	1	0	0	0	0	0	5	0	1	0	0	0	0	0	0	0	0
hsa-miR-6894-5p	0	0	0	0	0	0	0	0	0	0	0	0	0	0	0	0	0	0
hsa-miR-6895-3p	0	0	1	0	0	0	0	0	0	0	0	0	0	0	0	0	0	0
hsa-miR-6895-5p	0	0	0	0	0	0	0	0	0	0	0	0	0	0	0	0	0	0
hsa-miR-7-1-3p	65	26	49	51	28	20	8	21	12	9	11	11	20	17	5	43	47	22
hsa-miR-7-2-3p	0	0	0	0	0	0	0	0	0	0	0	0	0	5	0	0	0	0
hsa-miR-7-5p	27	23	31	9	18	88	1	12	10	6	10	8	13	14	12	14	15	3
hsa-miR-708-5p	0	1	0	0	0	0	0	0	0	0	0	0	0	0	0	2	0	0
hsa-miR-7106-3p	0	0	0	0	0	0	0	0	0	0	0	0	0	0	0	0	0	0
hsa-miR-7108-3p	0	0	0	0	0	0	0	0	0	0	0	0	0	0	0	0	0	0
hsa-miR-7108-5p	0	0	0	0	0	0	0	0	0	0	0	0	0	0	0	0	0	0
hsa-miR-7109-3p	0	0	0	0	0	0	0	0	0	0	0	0	0	0	0	0	1	0
hsa-miR-7110-3p	1	0	0	0	0	0	0	0	2	0	0	0	0	0	0	0	1	1
hsa-miR-7110-5p	0	0	0	0	0	0	0	0	0	0	0	0	0	0	0	0	0	0
hsa-miR-7111-3p	0	0	0	0	1	0	0	0	0	0	0	0	0	0	0	0	0	0
hsa-miR-7111-5p	0	0	0	0	0	0	0	0	0	0	0	0	0	0	0	0	0	0
hsa-miR-7112-3p	0	0	0	0	0	0	0	0	0	0	0	0	0	0	0	0	0	0
hsa-miR-7113-3p	0	0	4	0	0	0	0	0	0	0	0	0	0	0	0	0	0	0
hsa-miR-7113-5p	0	0	0	0	0	0	0	0	0	0	0	0	0	0	0	0	0	0
hsa-miR-7114-3p	0	0	0	0	0	0	0	0	0	0	0	0	0	0	0	0	0	0
hsa-miR-744-3p	20	9	1	3	2	17	1	3	3	0	0	0	14	4	0	9	6	2
hsa-miR-744-5p	3948	2527	3680	3825	2887	2390	952	2536	1698	453	811	1181	1622	1700	1123	2384	2222	1695
hsa-miR-758-3p	53	47	117	42	43	39	3	32	17	0	2	4	12	25	11	32	15	17
hsa-miR-760	0	0	2	1	1	0	0	0	0	4	0	2	0	0	0	0	0	2
hsa-miR-7641	0	0	0	0	0	0	0	2	0	0	0	0	0	0	0	0	0	0
hsa-miR-766-3p	775	444	713	621	421	289	180	371	248	89	152	228	225	364	215	349	453	300
hsa-miR-766-5p	16	20	23	20	4	7	5	9	5	0	6	9	0	2	2	1	5	2
hsa-miR-769-3p	6	0	2	1	0	8	0	0	1	0	0	1	0	0	0	0	7	1
hsa-miR-769-5p	78	36	54	76	58	44	11	32	25	3	12	1	21	34	8	37	24	42
hsa-miR-7702	0	0	0	0	0	0	0	0	0	0	0	0	0	0	0	0	0	0
hsa-miR-7703	0	0	0	0	0	0	0	0	0	0	0	0	0	1	0	0	0	0
hsa-miR-7704	0	0	3	9	0	0	2	0	0	0	0	1	3	3	0	2	0	0
hsa-miR-7705	0	0	0	0	0	0	0	0	0	0	0	0	0	0	2	0	0	0
hsa-miR-7706	13	0	9	4	1	1	1	1	1	1	1	4	5	3	1	10	2	1
hsa-miR-7843-3p	0	0	0	0	6	0	0	0	0	0	0	0	0	0	0	2	1	0
hsa-miR-7843-5p	0	0	1	0	0	0	0	0	0	0	0	0	0	0	0	1	0	0
hsa-miR-7844-5p	0	0	0	0	0	0	0	0	0	0	0	0	0	0	0	0	0	0
hsa-miR-7845-5p	0	0	0	0	0	0	0	0	0	0	0	0	0	0	0	0	0	0
hsa-miR-7848-3p	7	1	9	3	2	0	0	0	0	0	0	0	0	0	3	1	3	0
hsa-miR-7849-3p	0	7	2	0	0	0	0	0	0	0	0	0	0	0	0	1	0	0
hsa-miR-7851-3p	0	0	0	0	0	0	0	4	1	0	0	0	0	0	0	0	0	0
hsa-miR-7852-3p	0	0	0	0	0	0	0	0	0	0	0	0	0	1	0	0	0	0
hsa-miR-7854-3p	0	0	0	0	3	0	0	0	0	0	0	0	0	0	0	3	0	0
hsa-miR-7855-5p	0	0	0	0	0	0	0	0	0	0	0	0	0	0	0	0	0	0
hsa-miR-7974	0	0	0	0	0	0	0	0	1	2	0	0	0	0	0	0	0	0
hsa-miR-7975	0	0	0	0	0	0	0	0	0	0	0	0	0	0	0	0	0	0
hsa-miR-7976	0	0	0	0	0	0	0	0	0	0	0	0	0	0	0	0	0	0
hsa-miR-7977	0	0	0	0	0	0	0	0	0	0	0	0	0	0	0	0	0	0
hsa-miR-8485	1	2	0	1	0	3	0	0	0	0	0	0	0	0	0	0	0	0
hsa-miR-873-3p	0	0	0	0	0	0	0	0	0	0	0	0	0	0	0	0	0	0
hsa-miR-873-5p	0	0	0	0	0	0	0	0	0	0	0	0	0	0	0	4	0	0
hsa-miR-874-3p	111	77	104	85	25	26	6	61	36	2	0	8	12	31	2	27	39	22
hsa-miR-874-5p	0	0	0	4	0	0	0	7	2	0	4	0	0	0	0	0	0	0
hsa-miR-875-5p	2	0	0	0	0	0	0	0	0	0	0	0	0	0	0	0	0	0
hsa-miR-876-3p	1	3	0	0	0	0	0	0	1	0	0	0	3	0	0	0	0	0
hsa-miR-876-5p	1	0	0	0	0	0	0	0	0	0	0	0	3	0	0	0	0	0
hsa-miR-877-3p	3	5	15	20	6	0	0	5	5	2	0	10	3	1	1	11	8	2
hsa-miR-877-5p	13	6	9	1	2	4	2	9	2	4	3	6	0	2	1	9	18	4
hsa-miR-885-3p	0	2	3	0	0	1	0	1	0	0	0	0	0	0	0	9	0	0
hsa-miR-885-5p	32	16	29	41	43	21	9	18	36	8	0	3	14	4	2	18	11	4
hsa-miR-887-3p	0	0	0	4	2	6	1	0	1	0	0	0	0	0	0	2	1	0
hsa-miR-888-5p	0	0	0	0	0	0	0	0	0	0	0	0	0	0	0	0	0	0
hsa-miR-889-3p	87	24	35	48	41	30	13	18	7	3	19	15	11	24	6	14	22	9
hsa-miR-889-5p	0	0	0	0	0	0	0	0	0	0	0	0	0	0	0	0	0	0
hsa-miR-890	0	0	0	0	0	0	0	0	0	0	0	0	0	0	0	0	0	0
hsa-miR-891a-5p	0	0	0	0	0	0	0	0	0	0	0	0	0	0	0	0	0	0
hsa-miR-891b	0	0	0	0	0	0	0	0	0	0	0	0	0	0	0	0	2	0
hsa-miR-892b	0	0	0	0	0	0	0	0	0	0	0	0	0	0	0	0	0	0
hsa-miR-9-3p	6	0	6	2	11	7	2	12	0	2	3	4	0	1	0	6	4	7
hsa-miR-9-5p	40	31	7	17	5	62	3	20	8	0	0	2	8	4	0	22	2	9
hsa-miR-92a-1-5p	4	0	9	12	0	0	0	6	1	0	5	3	7	5	0	0	8	6
hsa-miR-92a-2-5p	0	0	0	0	0	0	0	0	0	0	0	0	0	0	0	0	0	0
hsa-miR-92a-3p	27260	19586	22261	32318	22908	14967	5161	15858	10644	1624	3081	4733	8644	11576	5075	13226	15409	8874
hsa-miR-92b-3p	80	68	83	88	54	30	8	32	32	3	6	16	23	30	14	62	53	46
hsa-miR-92b-5p	2	0	3	2	8	0	0	3	4	0	0	0	0	1	0	2	1	2
hsa-miR-93-3p	60	38	18	49	29	33	6	10	3	0	0	9	18	20	1	19	45	16
hsa-miR-93-5p	11829	7055	9843	12041	7925	5447	2630	7513	4703	507	1397	1232	3689	4699	1523	7188	6764	4197
hsa-miR-933	0	0	0	1	0	0	1	0	0	2	0	1	0	0	0	2	0	0
hsa-miR-934	0	0	0	0	0	0	0	0	0	0	0	0	0	0	0	2	0	0
hsa-miR-935	13	2	1	3	0	1	0	3	0	0	0	5	3	0	0	5	0	0
hsa-miR-937-3p	0	0	0	0	0	1	0	0	2	0	0	0	0	2	0	7	0	0
hsa-miR-937-5p	0	0	0	0	0	0	0	0	0	0	0	0	0	0	0	0	0	0
hsa-miR-938	0	0	0	0	0	0	0	0	0	0	0	0	0	0	0	0	0	0
hsa-miR-939-3p	0	0	0	0	0	0	0	0	0	0	0	0	0	0	0	0	0	0
hsa-miR-939-5p	5	3	4	8	4	0	0	0	4	0	0	0	1	1	0	0	1	1
hsa-miR-940	4	2	10	4	0	0	0	1	0	0	4	2	1	3	0	3	2	2
hsa-miR-941	112	54	62	55	37	27	23	45	12	3	3	13	18	22	17	44	36	19
hsa-miR-942-3p	0	0	0	0	0	0	1	1	0	0	0	4	0	1	0	5	0	0
hsa-miR-942-5p	0	1	4	1	7	5	0	1	1	0	0	0	0	4	0	3	6	5
hsa-miR-944	0	0	0	0	0	0	0	0	0	0	0	0	0	0	0	0	0	0
hsa-miR-95-3p	3	12	7	0	4	3	2	0	9	0	0	0	2	2	3	6	3	0
hsa-miR-95-5p	0	0	0	0	0	0	0	0	2	0	0	0	0	0	0	0	0	0
hsa-miR-96-3p	0	0	0	0	0	0	0	0	0	0	0	0	0	0	0	0	0	0
hsa-miR-96-5p	220	64	79	27	41	24	1	18	14	5	0	10	48	15	8	273	73	25
hsa-miR-98-3p	3	3	3	6	3	0	0	2	0	0	0	0	3	0	0	1	7	5
hsa-miR-98-5p	1533	1278	1385	1735	1417	897	286	1029	829	139	347	420	632	775	485	1070	1088	681
hsa-miR-99a-3p	0	0	7	0	0	0	0	0	0	0	0	0	0	0	0	0	1	1
hsa-miR-99a-5p	152	128	134	189	145	60	22	111	75	3	11	35	84	95	27	122	80	55
hsa-miR-99b-3p	11	4	13	1	0	0	0	0	0	0	5	0	1	0	3	3	8	0
hsa-miR-99b-5p	742	466	501	617	569	467	105	283	163	79	125	175	264	251	129	347	170	157

## Sheet: TJ12_Mature_counts_raw
miRNA	TJ12_4N01_ccell4_500ng_1	TJ12_4N02_ccell4_500ng_2
hsa-let-7a-2-3p	49	31
hsa-let-7a-3p	39	28
hsa-let-7a-5p	106700	55281
hsa-let-7b-3p	295	221
hsa-let-7b-5p	32562	13570
hsa-let-7c-3p	0	0
hsa-let-7c-5p	338	137
hsa-let-7d-3p	439	189
hsa-let-7d-5p	6857	3528
hsa-let-7e-3p	89	36
hsa-let-7e-5p	11047	4918
hsa-let-7f-1-3p	100	55
hsa-let-7f-2-3p	8	5
hsa-let-7f-5p	40628	23449
hsa-let-7g-3p	20	7
hsa-let-7g-5p	20026	15562
hsa-let-7i-3p	345	99
hsa-let-7i-5p	25562	29720
hsa-miR-1-3p	43	19
hsa-miR-1-5p	0	0
hsa-miR-100-3p	2817	2193
hsa-miR-100-5p	98693	55536
hsa-miR-101-3p	147	52
hsa-miR-101-5p	6	6
hsa-miR-103a-2-5p	12	10
hsa-miR-103a-3p	11138	8208
hsa-miR-103b	33533	24981
hsa-miR-106a-3p	0	0
hsa-miR-106a-5p	139	94
hsa-miR-106b-3p	189	118
hsa-miR-106b-5p	5320	2450
hsa-miR-107	1649	504
hsa-miR-10a-3p	50	42
hsa-miR-10a-5p	3156	1937
hsa-miR-10b-3p	136	98
hsa-miR-10b-5p	2938	2232
hsa-miR-1179	0	0
hsa-miR-1180-3p	269	139
hsa-miR-1180-5p	20	10
hsa-miR-1185-1-3p	6	1
hsa-miR-1185-2-3p	2	2
hsa-miR-1185-5p	0	2
hsa-miR-1193	0	0
hsa-miR-1197	0	0
hsa-miR-122-3p	2	0
hsa-miR-122-5p	2	13
hsa-miR-1224-3p	0	0
hsa-miR-1224-5p	0	1
hsa-miR-1225-5p	0	0
hsa-miR-1226-3p	28	4
hsa-miR-1226-5p	40	23
hsa-miR-1227-3p	0	0
hsa-miR-1228-3p	0	0
hsa-miR-1228-5p	2	6
hsa-miR-1229-3p	11	3
hsa-miR-1229-5p	0	0
hsa-miR-1233-3p	0	0
hsa-miR-1233-5p	0	0
hsa-miR-1234-3p	0	0
hsa-miR-1236-5p	0	0
hsa-miR-1237-3p	4	0
hsa-miR-124-3p	0	0
hsa-miR-1244	0	0
hsa-miR-1246	9	1
hsa-miR-1247-3p	40	44
hsa-miR-1247-5p	205	118
hsa-miR-1248	0	0
hsa-miR-1249-3p	43	24
hsa-miR-1250-5p	3	0
hsa-miR-1251-5p	0	0
hsa-miR-1252-5p	2	4
hsa-miR-1254	34	21
hsa-miR-1255a	11	1
hsa-miR-1255b-2-3p	0	0
hsa-miR-1255b-5p	0	0
hsa-miR-1256	5	0
hsa-miR-1258	1	0
hsa-miR-125a-3p	368	228
hsa-miR-125a-5p	15234	8079
hsa-miR-125b-1-3p	2669	1707
hsa-miR-125b-2-3p	0	2
hsa-miR-125b-5p	77255	30459
hsa-miR-126-3p	584	955
hsa-miR-126-5p	158	255
hsa-miR-1260a	1	1
hsa-miR-1260b	238	108
hsa-miR-1261	0	1
hsa-miR-1262	3	0
hsa-miR-1266-3p	6	0
hsa-miR-1266-5p	5	0
hsa-miR-1267	0	2
hsa-miR-1268a	681	442
hsa-miR-1268b	759	467
hsa-miR-1269a	346	242
hsa-miR-127-3p	0	0
hsa-miR-127-5p	0	0
hsa-miR-1270	2	0
hsa-miR-1271-3p	6	0
hsa-miR-1271-5p	10	0
hsa-miR-1273c	0	0
hsa-miR-1273d	0	3
hsa-miR-1273g-3p	2	1
hsa-miR-1273h-3p	0	0
hsa-miR-1273h-5p	0	0
hsa-miR-1275	335	162
hsa-miR-1276	0	3
hsa-miR-1277-3p	11	5
hsa-miR-1277-5p	59	43
hsa-miR-1278	0	0
hsa-miR-128-1-5p	20	17
hsa-miR-128-2-5p	0	1
hsa-miR-128-3p	841	372
hsa-miR-1283	1	0
hsa-miR-1284	1	0
hsa-miR-1285-3p	24	24
hsa-miR-1285-5p	0	5
hsa-miR-1286	14	2
hsa-miR-1287-3p	11	8
hsa-miR-1287-5p	116	56
hsa-miR-1288-3p	2	0
hsa-miR-1289	2	0
hsa-miR-129-1-3p	2	1
hsa-miR-129-2-3p	11	3
hsa-miR-129-5p	2	0
hsa-miR-1290	0	0
hsa-miR-1291	0	0
hsa-miR-1292-3p	3	0
hsa-miR-1292-5p	113	107
hsa-miR-1293	1	2
hsa-miR-1294	1	2
hsa-miR-1295a	0	0
hsa-miR-1295b-3p	0	0
hsa-miR-1296-3p	21	13
hsa-miR-1296-5p	144	74
hsa-miR-1298-5p	0	0
hsa-miR-1299	6	10
hsa-miR-1301-3p	297	229
hsa-miR-1302	1	0
hsa-miR-1303	2	0
hsa-miR-1304-5p	6	0
hsa-miR-1306-3p	0	0
hsa-miR-1306-5p	104	35
hsa-miR-1307-3p	239	160
hsa-miR-1307-5p	103	54
hsa-miR-130a-3p	7173	1459
hsa-miR-130b-3p	3590	1530
hsa-miR-130b-5p	29	18
hsa-miR-132-3p	274	277
hsa-miR-132-5p	5	6
hsa-miR-1322	0	0
hsa-miR-1323	0	0
hsa-miR-133a-3p	0	0
hsa-miR-133a-5p	0	0
hsa-miR-133b	0	0
hsa-miR-134-3p	0	0
hsa-miR-134-5p	16	28
hsa-miR-1343-3p	11	1
hsa-miR-1343-5p	8	3
hsa-miR-135a-3p	0	0
hsa-miR-135a-5p	0	0
hsa-miR-135b-3p	4	18
hsa-miR-135b-5p	2577	1587
hsa-miR-136-3p	0	0
hsa-miR-136-5p	2	0
hsa-miR-137	183	71
hsa-miR-138-1-3p	1	1
hsa-miR-138-2-3p	0	0
hsa-miR-138-5p	46	43
hsa-miR-139-3p	25	10
hsa-miR-139-5p	57	41
hsa-miR-140-3p	38	49
hsa-miR-140-5p	942	621
hsa-miR-141-3p	18	5
hsa-miR-141-5p	2	0
hsa-miR-142-3p	7	243
hsa-miR-142-5p	8	33
hsa-miR-143-3p	3	17
hsa-miR-143-5p	0	0
hsa-miR-144-3p	4	19
hsa-miR-144-5p	0	0
hsa-miR-145-3p	0	0
hsa-miR-145-5p	1	3
hsa-miR-1468-5p	0	0
hsa-miR-146a-3p	0	0
hsa-miR-146a-5p	880	862
hsa-miR-146b-3p	0	0
hsa-miR-146b-5p	17	16
hsa-miR-147b	9	7
hsa-miR-148a-3p	2609	1502
hsa-miR-148a-5p	65	44
hsa-miR-148b-3p	6025	3765
hsa-miR-148b-5p	1	3
hsa-miR-149-5p	315	143
hsa-miR-150-3p	0	0
hsa-miR-150-5p	3	9
hsa-miR-151a-3p	5970	5318
hsa-miR-151a-5p	10908	7465
hsa-miR-151b	13	8
hsa-miR-152-3p	443	578
hsa-miR-152-5p	1	0
hsa-miR-153-3p	1036	606
hsa-miR-1537-3p	0	0
hsa-miR-1537-5p	0	0
hsa-miR-1538	3	0
hsa-miR-154-3p	8	0
hsa-miR-154-5p	1	4
hsa-miR-155-3p	0	0
hsa-miR-155-5p	0	8
hsa-miR-15a-3p	23	6
hsa-miR-15a-5p	19020	6960
hsa-miR-15b-3p	291	145
hsa-miR-15b-5p	16603	7075
hsa-miR-16-1-3p	27	15
hsa-miR-16-2-3p	10	6
hsa-miR-16-5p	65207	40767
hsa-miR-17-3p	372	202
hsa-miR-17-5p	15937	10896
hsa-miR-181a-2-3p	48	40
hsa-miR-181a-3p	59	50
hsa-miR-181a-5p	8950	5562
hsa-miR-181b-2-3p	1	0
hsa-miR-181b-3p	11	5
hsa-miR-181b-5p	2638	1856
hsa-miR-181c-3p	19	24
hsa-miR-181c-5p	306	123
hsa-miR-181d-3p	7	0
hsa-miR-181d-5p	869	659
hsa-miR-182-3p	5	6
hsa-miR-182-5p	8410	6287
hsa-miR-183-3p	131	41
hsa-miR-183-5p	5265	3948
hsa-miR-184	1	0
hsa-miR-185-3p	18	9
hsa-miR-185-5p	1665	1382
hsa-miR-186-3p	17	4
hsa-miR-186-5p	3266	2453
hsa-miR-187-3p	0	0
hsa-miR-187-5p	0	0
hsa-miR-188-3p	12	5
hsa-miR-188-5p	95	71
hsa-miR-18a-3p	153	44
hsa-miR-18a-5p	3293	3344
hsa-miR-18b-3p	0	0
hsa-miR-18b-5p	11	11
hsa-miR-1908-3p	7	4
hsa-miR-1908-5p	60	41
hsa-miR-1909-3p	0	0
hsa-miR-190a-3p	0	0
hsa-miR-190a-5p	5	8
hsa-miR-190b	0	0
hsa-miR-191-3p	156	59
hsa-miR-191-5p	53210	51170
hsa-miR-1910-3p	0	1
hsa-miR-1910-5p	10	3
hsa-miR-1911-5p	0	0
hsa-miR-1912	0	0
hsa-miR-1913	0	0
hsa-miR-1914-3p	0	4
hsa-miR-1914-5p	0	0
hsa-miR-1915-3p	3	4
hsa-miR-192-3p	0	0
hsa-miR-192-5p	119	80
hsa-miR-193a-3p	1505	480
hsa-miR-193a-5p	953	729
hsa-miR-193b-3p	326	245
hsa-miR-193b-5p	29	9
hsa-miR-194-3p	3	5
hsa-miR-194-5p	302	223
hsa-miR-195-3p	0	0
hsa-miR-195-5p	60	39
hsa-miR-196a-5p	192	132
hsa-miR-196b-3p	3	0
hsa-miR-196b-5p	2143	1824
hsa-miR-197-3p	1228	521
hsa-miR-197-5p	0	0
hsa-miR-1972	0	0
hsa-miR-1973	0	0
hsa-miR-1976	0	0
hsa-miR-199a-3p	2	14
hsa-miR-199a-5p	8	26
hsa-miR-199b-3p	2	17
hsa-miR-199b-5p	0	0
hsa-miR-19a-3p	2591	1685
hsa-miR-19a-5p	7	7
hsa-miR-19b-1-5p	192	40
hsa-miR-19b-2-5p	0	0
hsa-miR-19b-3p	6356	4254
hsa-miR-200a-3p	1739	1048
hsa-miR-200a-5p	233	131
hsa-miR-200b-3p	5600	7735
hsa-miR-200b-5p	590	582
hsa-miR-200c-3p	62	39
hsa-miR-200c-5p	0	0
hsa-miR-202-3p	0	0
hsa-miR-202-5p	2	3
hsa-miR-203a-3p	872	657
hsa-miR-203a-5p	22	9
hsa-miR-203b-3p	7	4
hsa-miR-203b-5p	17	17
hsa-miR-204-3p	0	0
hsa-miR-204-5p	2	0
hsa-miR-205-3p	12	1
hsa-miR-205-5p	6353	3497
hsa-miR-206	0	0
hsa-miR-208a-3p	0	0
hsa-miR-208a-5p	0	0
hsa-miR-208b-3p	0	0
hsa-miR-20a-3p	20	15
hsa-miR-20a-5p	4701	5371
hsa-miR-20b-3p	0	0
hsa-miR-20b-5p	8	6
hsa-miR-21-3p	2976	2080
hsa-miR-21-5p	186243	149376
hsa-miR-210-3p	4482	2925
hsa-miR-210-5p	24	3
hsa-miR-211-3p	0	0
hsa-miR-211-5p	0	0
hsa-miR-2110	8	5
hsa-miR-2114-3p	0	0
hsa-miR-2114-5p	0	0
hsa-miR-2115-3p	0	2
hsa-miR-2115-5p	0	3
hsa-miR-2116-5p	3	4
hsa-miR-212-3p	1	14
hsa-miR-212-5p	5	0
hsa-miR-214-3p	0	0
hsa-miR-214-5p	1	1
hsa-miR-215-5p	1	6
hsa-miR-216a-3p	0	0
hsa-miR-216a-5p	1	1
hsa-miR-216b-5p	0	0
hsa-miR-217	0	2
hsa-miR-218-1-3p	4	5
hsa-miR-218-5p	452	197
hsa-miR-219a-1-3p	3	2
hsa-miR-219a-2-3p	0	0
hsa-miR-219a-5p	0	2
hsa-miR-219b-3p	2	1
hsa-miR-219b-5p	2	7
hsa-miR-22-3p	44017	19529
hsa-miR-22-5p	379	245
hsa-miR-221-3p	29369	15857
hsa-miR-221-5p	274	239
hsa-miR-222-3p	8399	5154
hsa-miR-222-5p	86	43
hsa-miR-223-3p	9	224
hsa-miR-223-5p	0	0
hsa-miR-224-3p	0	0
hsa-miR-224-5p	0	0
hsa-miR-2276-3p	18	13
hsa-miR-2276-5p	3	1
hsa-miR-2277-3p	1	1
hsa-miR-2277-5p	11	3
hsa-miR-2278	0	0
hsa-miR-2355-3p	1	2
hsa-miR-2355-5p	0	0
hsa-miR-23a-3p	34754	15266
hsa-miR-23a-5p	65	44
hsa-miR-23b-3p	2390	1404
hsa-miR-23b-5p	30	4
hsa-miR-23c	32	12
hsa-miR-24-1-5p	35	14
hsa-miR-24-2-5p	43	19
hsa-miR-24-3p	106852	97683
hsa-miR-2467-5p	2	0
hsa-miR-25-3p	5060	2677
hsa-miR-25-5p	10	5
hsa-miR-2682-3p	1	0
hsa-miR-2682-5p	4	6
hsa-miR-26a-1-3p	3	4
hsa-miR-26a-2-3p	4	4
hsa-miR-26a-5p	30097	24802
hsa-miR-26b-3p	50	19
hsa-miR-26b-5p	3281	2525
hsa-miR-27a-3p	96435	54668
hsa-miR-27a-5p	866	522
hsa-miR-27b-3p	7046	3761
hsa-miR-27b-5p	73	51
hsa-miR-28-3p	388	396
hsa-miR-28-5p	1760	848
hsa-miR-296-3p	0	0
hsa-miR-296-5p	3	0
hsa-miR-299-3p	0	0
hsa-miR-299-5p	2	0
hsa-miR-29a-3p	104737	45448
hsa-miR-29a-5p	149	55
hsa-miR-29b-1-5p	482	216
hsa-miR-29b-2-5p	4	0
hsa-miR-29b-3p	85032	40191
hsa-miR-29c-3p	1747	379
hsa-miR-29c-5p	23	21
hsa-miR-301a-3p	3928	1903
hsa-miR-301a-5p	14	11
hsa-miR-301b-3p	1051	443
hsa-miR-301b-5p	3	8
hsa-miR-302a-3p	0	0
hsa-miR-302b-3p	0	0
hsa-miR-302c-3p	0	0
hsa-miR-3064-3p	0	0
hsa-miR-3064-5p	0	0
hsa-miR-3065-3p	149	149
hsa-miR-3065-5p	626	490
hsa-miR-3074-3p	1	3
hsa-miR-3074-5p	15709	14811
hsa-miR-30a-3p	492	334
hsa-miR-30a-5p	418	347
hsa-miR-30b-3p	94	51
hsa-miR-30b-5p	2829	1298
hsa-miR-30c-1-3p	48	30
hsa-miR-30c-2-3p	27	22
hsa-miR-30c-5p	1798	845
hsa-miR-30d-3p	80	71
hsa-miR-30d-5p	3836	2904
hsa-miR-30e-3p	1322	1009
hsa-miR-30e-5p	361	252
hsa-miR-31-3p	336	79
hsa-miR-31-5p	2967	2126
hsa-miR-3115	10	0
hsa-miR-3116	0	0
hsa-miR-3120-3p	0	0
hsa-miR-3120-5p	0	0
hsa-miR-3121-3p	0	0
hsa-miR-3122	0	0
hsa-miR-3124-3p	0	0
hsa-miR-3124-5p	2	7
hsa-miR-3125	0	0
hsa-miR-3126-3p	1	0
hsa-miR-3126-5p	4	2
hsa-miR-3127-3p	5	5
hsa-miR-3127-5p	8	1
hsa-miR-3128	0	0
hsa-miR-3129-3p	11	2
hsa-miR-3129-5p	1	4
hsa-miR-3130-3p	1	0
hsa-miR-3130-5p	0	0
hsa-miR-3131	0	0
hsa-miR-3132	0	0
hsa-miR-3133	0	0
hsa-miR-3134	0	0
hsa-miR-3135a	0	0
hsa-miR-3136-3p	0	0
hsa-miR-3136-5p	1	0
hsa-miR-3138	0	0
hsa-miR-3139	0	2
hsa-miR-3140-3p	0	0
hsa-miR-3140-5p	0	0
hsa-miR-3141	5	1
hsa-miR-3142	0	0
hsa-miR-3143	5	3
hsa-miR-3144-3p	0	0
hsa-miR-3145-3p	0	0
hsa-miR-3145-5p	0	0
hsa-miR-3146	0	0
hsa-miR-3148	1	0
hsa-miR-3149	4	0
hsa-miR-3150a-3p	0	0
hsa-miR-3150a-5p	0	0
hsa-miR-3150b-3p	1	0
hsa-miR-3150b-5p	0	0
hsa-miR-3151-5p	0	0
hsa-miR-3154	0	0
hsa-miR-3157-3p	3	0
hsa-miR-3157-5p	9	2
hsa-miR-3158-3p	13	6
hsa-miR-3158-5p	1	0
hsa-miR-3159	0	2
hsa-miR-3160-3p	0	0
hsa-miR-3160-5p	0	0
hsa-miR-3161	3	2
hsa-miR-3162-3p	0	0
hsa-miR-3163	0	0
hsa-miR-3164	2	0
hsa-miR-3165	1	0
hsa-miR-3166	0	0
hsa-miR-3173-3p	0	0
hsa-miR-3173-5p	0	1
hsa-miR-3174	6	1
hsa-miR-3175	0	5
hsa-miR-3176	0	0
hsa-miR-3177-3p	6	5
hsa-miR-3177-5p	0	0
hsa-miR-3179	0	2
hsa-miR-3180	0	0
hsa-miR-3180-3p	0	2
hsa-miR-3180-5p	0	0
hsa-miR-3183	0	1
hsa-miR-3184-3p	2703	2195
hsa-miR-3184-5p	116	90
hsa-miR-3185	14	6
hsa-miR-3187-3p	21	28
hsa-miR-3187-5p	0	0
hsa-miR-3188	11	10
hsa-miR-3189-5p	4	0
hsa-miR-3190-3p	0	0
hsa-miR-3190-5p	0	0
hsa-miR-3191-3p	0	0
hsa-miR-3191-5p	0	0
hsa-miR-3192-5p	0	0
hsa-miR-3193	1	0
hsa-miR-3194-3p	3	4
hsa-miR-3194-5p	2	0
hsa-miR-3197	1	0
hsa-miR-3198	0	0
hsa-miR-3199	0	0
hsa-miR-32-3p	67	28
hsa-miR-32-5p	1978	927
hsa-miR-3200-3p	6	20
hsa-miR-3200-5p	0	0
hsa-miR-3202	0	0
hsa-miR-320a	21941	13577
hsa-miR-320b	545	434
hsa-miR-320c	247	163
hsa-miR-320d	70	59
hsa-miR-323a-3p	0	0
hsa-miR-323a-5p	0	0
hsa-miR-323b-3p	2	3
hsa-miR-323b-5p	0	0
hsa-miR-324-3p	42	25
hsa-miR-324-5p	919	474
hsa-miR-326	15	2
hsa-miR-328-3p	55	36
hsa-miR-328-5p	0	0
hsa-miR-329-3p	25	13
hsa-miR-329-5p	1	0
hsa-miR-330-3p	262	262
hsa-miR-330-5p	46	34
hsa-miR-331-3p	2490	772
hsa-miR-331-5p	179	139
hsa-miR-335-3p	130	107
hsa-miR-335-5p	2502	1656
hsa-miR-337-3p	0	0
hsa-miR-337-5p	0	0
hsa-miR-338-3p	35	18
hsa-miR-338-5p	1	4
hsa-miR-339-3p	1858	1400
hsa-miR-339-5p	1887	2034
hsa-miR-33a-3p	96	35
hsa-miR-33a-5p	1855	318
hsa-miR-33b-3p	57	10
hsa-miR-33b-5p	530	59
hsa-miR-340-3p	26	16
hsa-miR-340-5p	924	750
hsa-miR-342-3p	290	148
hsa-miR-342-5p	0	0
hsa-miR-345-3p	2	1
hsa-miR-345-5p	1462	852
hsa-miR-346	0	0
hsa-miR-34a-3p	4	5
hsa-miR-34a-5p	94	67
hsa-miR-34c-5p	2	0
hsa-miR-3529-3p	1144	855
hsa-miR-3529-5p	1	0
hsa-miR-3591-3p	0	2
hsa-miR-3591-5p	0	0
hsa-miR-3605-3p	10	7
hsa-miR-3605-5p	7	12
hsa-miR-3607-3p	15	4
hsa-miR-3607-5p	0	1
hsa-miR-3609	1	0
hsa-miR-361-3p	311	105
hsa-miR-361-5p	5201	3346
hsa-miR-3611	47	13
hsa-miR-3613-3p	18	7
hsa-miR-3613-5p	114	63
hsa-miR-3614-3p	0	0
hsa-miR-3614-5p	13	18
hsa-miR-3615	46	15
hsa-miR-3617-3p	0	0
hsa-miR-3617-5p	27	15
hsa-miR-3619-3p	2	0
hsa-miR-3619-5p	33	17
hsa-miR-362-3p	77	32
hsa-miR-362-5p	81	24
hsa-miR-3620-3p	0	0
hsa-miR-3620-5p	2	0
hsa-miR-3622a-5p	0	0
hsa-miR-3622b-3p	0	0
hsa-miR-363-3p	20	15
hsa-miR-363-5p	0	0
hsa-miR-3651	0	0
hsa-miR-3653-5p	0	0
hsa-miR-3656	0	0
hsa-miR-3657	1	0
hsa-miR-3659	0	0
hsa-miR-365a-3p	855	177
hsa-miR-365a-5p	0	2
hsa-miR-365b-3p	803	174
hsa-miR-365b-5p	0	2
hsa-miR-3661	0	1
hsa-miR-3662	3	2
hsa-miR-3664-3p	2	0
hsa-miR-3664-5p	0	0
hsa-miR-3665	1	0
hsa-miR-3667-3p	0	0
hsa-miR-3667-5p	1	0
hsa-miR-3675-5p	0	0
hsa-miR-3677-3p	9	4
hsa-miR-3677-5p	9	7
hsa-miR-3678-3p	0	4
hsa-miR-3679-3p	0	3
hsa-miR-3679-5p	75	61
hsa-miR-3680-3p	0	1
hsa-miR-3680-5p	0	0
hsa-miR-3681-5p	0	0
hsa-miR-3682-3p	2	0
hsa-miR-3682-5p	0	0
hsa-miR-3683	0	0
hsa-miR-3684	0	0
hsa-miR-3685	8	3
hsa-miR-3687	1	2
hsa-miR-3688-3p	0	1
hsa-miR-3688-5p	0	0
hsa-miR-369-3p	51	22
hsa-miR-369-5p	6	4
hsa-miR-3690	0	0
hsa-miR-3691-3p	0	0
hsa-miR-3691-5p	3	2
hsa-miR-3692-3p	1	2
hsa-miR-3692-5p	0	0
hsa-miR-370-3p	0	0
hsa-miR-370-5p	0	0
hsa-miR-3714	0	0
hsa-miR-371a-3p	0	0
hsa-miR-371b-3p	0	0
hsa-miR-371b-5p	0	0
hsa-miR-372-3p	0	0
hsa-miR-373-3p	0	3
hsa-miR-374a-3p	166	83
hsa-miR-374a-5p	6572	4620
hsa-miR-374b-3p	129	77
hsa-miR-374b-5p	1379	1255
hsa-miR-374c-3p	2670	2578
hsa-miR-374c-5p	12	4
hsa-miR-375	2697	965
hsa-miR-376a-2-5p	0	0
hsa-miR-376a-3p	6	4
hsa-miR-376a-5p	0	0
hsa-miR-376b-3p	12	2
hsa-miR-376b-5p	0	0
hsa-miR-376c-3p	68	34
hsa-miR-376c-5p	0	0
hsa-miR-377-3p	91	23
hsa-miR-377-5p	0	0
hsa-miR-378a-3p	9832	8952
hsa-miR-378a-5p	116	49
hsa-miR-378c	491	553
hsa-miR-378d	12	15
hsa-miR-378e	0	0
hsa-miR-378f	1	0
hsa-miR-378g	1	2
hsa-miR-378h	0	4
hsa-miR-378i	0	1
hsa-miR-379-3p	0	0
hsa-miR-379-5p	17	14
hsa-miR-380-3p	0	1
hsa-miR-380-5p	0	0
hsa-miR-381-3p	15	29
hsa-miR-381-5p	0	0
hsa-miR-382-3p	0	0
hsa-miR-382-5p	6	11
hsa-miR-383-5p	0	0
hsa-miR-3907	0	0
hsa-miR-3909	10	7
hsa-miR-3910	1	0
hsa-miR-3911	5	2
hsa-miR-3912-3p	11	7
hsa-miR-3912-5p	0	0
hsa-miR-3913-3p	0	3
hsa-miR-3913-5p	0	1
hsa-miR-3916	7	4
hsa-miR-3918	0	0
hsa-miR-3919	3	4
hsa-miR-3920	0	0
hsa-miR-3922-5p	0	0
hsa-miR-3923	0	0
hsa-miR-3926	0	0
hsa-miR-3928-3p	11	5
hsa-miR-3928-5p	3	0
hsa-miR-3929	8	0
hsa-miR-3934-3p	4	4
hsa-miR-3934-5p	14	22
hsa-miR-3936	0	0
hsa-miR-3938	0	0
hsa-miR-3939	8	2
hsa-miR-3940-3p	18	13
hsa-miR-3940-5p	3	0
hsa-miR-3941	0	0
hsa-miR-3942-3p	3	0
hsa-miR-3942-5p	0	0
hsa-miR-3943	3	0
hsa-miR-3944-3p	0	0
hsa-miR-3944-5p	0	0
hsa-miR-409-3p	0	4
hsa-miR-409-5p	4	4
hsa-miR-410-3p	32	18
hsa-miR-410-5p	0	0
hsa-miR-411-3p	9	3
hsa-miR-411-5p	14	15
hsa-miR-412-3p	0	0
hsa-miR-412-5p	1	0
hsa-miR-421	1149	840
hsa-miR-423-3p	3512	2593
hsa-miR-423-5p	883	747
hsa-miR-424-3p	415	134
hsa-miR-424-5p	17677	8140
hsa-miR-425-3p	142	66
hsa-miR-425-5p	8230	5898
hsa-miR-4284	1	2
hsa-miR-4286	69	58
hsa-miR-429	2466	1997
hsa-miR-431-3p	0	0
hsa-miR-431-5p	5	1
hsa-miR-432-3p	0	0
hsa-miR-432-5p	0	0
hsa-miR-4323	0	0
hsa-miR-4326	0	0
hsa-miR-433-3p	0	0
hsa-miR-433-5p	0	0
hsa-miR-4421	0	0
hsa-miR-4422	2	0
hsa-miR-4423-5p	0	1
hsa-miR-4424	0	0
hsa-miR-4429	0	1
hsa-miR-4433a-3p	0	1
hsa-miR-4433a-5p	0	1
hsa-miR-4433b-3p	0	0
hsa-miR-4433b-5p	0	0
hsa-miR-4435	4	5
hsa-miR-4436b-3p	1	2
hsa-miR-4436b-5p	0	0
hsa-miR-4440	3	0
hsa-miR-4446-3p	272	234
hsa-miR-4446-5p	10	4
hsa-miR-4450	0	0
hsa-miR-4454	4415	1162
hsa-miR-4455	0	0
hsa-miR-4461	1	1
hsa-miR-4466	6	10
hsa-miR-4467	6	3
hsa-miR-4469	0	0
hsa-miR-4470	2	0
hsa-miR-4473	2	0
hsa-miR-4474-3p	0	0
hsa-miR-4477a	0	0
hsa-miR-4477b	0	0
hsa-miR-4479	0	0
hsa-miR-4482-3p	1	0
hsa-miR-4482-5p	0	0
hsa-miR-4484	18	9
hsa-miR-4485-3p	1	0
hsa-miR-4488	0	0
hsa-miR-4489	0	1
hsa-miR-4498	2	0
hsa-miR-449a	3	2
hsa-miR-449b-3p	0	0
hsa-miR-449b-5p	0	0
hsa-miR-449c-5p	0	2
hsa-miR-4504	0	0
hsa-miR-4508	0	0
hsa-miR-450a-1-3p	13	6
hsa-miR-450a-2-3p	17	3
hsa-miR-450a-5p	147	75
hsa-miR-450b-3p	0	1
hsa-miR-450b-5p	152	104
hsa-miR-4511	0	0
hsa-miR-4512	1	3
hsa-miR-4516	0	0
hsa-miR-451a	28	452
hsa-miR-451b	0	0
hsa-miR-452-3p	0	0
hsa-miR-452-5p	0	0
hsa-miR-4520-3p	3	0
hsa-miR-4522	0	0
hsa-miR-4523	0	0
hsa-miR-4524a-3p	1	0
hsa-miR-4524b-5p	0	0
hsa-miR-4526	0	0
hsa-miR-4532	0	1
hsa-miR-4533	0	0
hsa-miR-4536-3p	0	0
hsa-miR-454-3p	426	279
hsa-miR-454-5p	14	13
hsa-miR-455-3p	133	56
hsa-miR-455-5p	114	272
hsa-miR-4632-3p	0	0
hsa-miR-4636	0	3
hsa-miR-4637	0	0
hsa-miR-4638-3p	0	1
hsa-miR-4638-5p	3	2
hsa-miR-4639-5p	0	0
hsa-miR-4640-5p	2	0
hsa-miR-4642	0	1
hsa-miR-4644	0	5
hsa-miR-4645-3p	0	0
hsa-miR-4646-3p	0	0
hsa-miR-4646-5p	0	0
hsa-miR-4647	1	1
hsa-miR-4651	0	0
hsa-miR-4653-3p	0	0
hsa-miR-4654	0	0
hsa-miR-4655-5p	3	0
hsa-miR-4656	0	0
hsa-miR-4657	0	0
hsa-miR-4658	0	0
hsa-miR-4659a-3p	0	0
hsa-miR-4659a-5p	1	0
hsa-miR-4659b-3p	0	0
hsa-miR-4659b-5p	0	0
hsa-miR-466	0	0
hsa-miR-4660	0	0
hsa-miR-4661-5p	2	3
hsa-miR-4662a-3p	0	0
hsa-miR-4662a-5p	0	0
hsa-miR-4662b	0	0
hsa-miR-4663	0	0
hsa-miR-4664-3p	3	1
hsa-miR-4664-5p	42	31
hsa-miR-4665-5p	0	0
hsa-miR-4666a-5p	0	0
hsa-miR-4667-3p	0	0
hsa-miR-4667-5p	2	0
hsa-miR-4668-3p	1	0
hsa-miR-4668-5p	1	0
hsa-miR-4669	0	0
hsa-miR-4670-3p	0	0
hsa-miR-4670-5p	0	0
hsa-miR-4671-3p	6	0
hsa-miR-4671-5p	0	0
hsa-miR-4672	0	0
hsa-miR-4673	0	0
hsa-miR-4676-3p	0	0
hsa-miR-4676-5p	0	0
hsa-miR-4677-3p	36	18
hsa-miR-4677-5p	12	4
hsa-miR-4678	0	0
hsa-miR-4683	30	10
hsa-miR-4685-3p	2	1
hsa-miR-4686	0	0
hsa-miR-4687-3p	0	0
hsa-miR-4687-5p	2	0
hsa-miR-4688	0	0
hsa-miR-4689	2	4
hsa-miR-4690-3p	0	0
hsa-miR-4691-3p	0	0
hsa-miR-4691-5p	0	0
hsa-miR-4695-3p	0	0
hsa-miR-4695-5p	0	0
hsa-miR-4698	0	0
hsa-miR-4701-3p	0	0
hsa-miR-4701-5p	1	0
hsa-miR-4703-3p	0	0
hsa-miR-4706	1	2
hsa-miR-4707-3p	12	9
hsa-miR-4707-5p	1	0
hsa-miR-4708-3p	0	3
hsa-miR-4708-5p	1	0
hsa-miR-4709-3p	0	2
hsa-miR-4709-5p	0	0
hsa-miR-4710	2	3
hsa-miR-4714-3p	0	6
hsa-miR-4714-5p	0	0
hsa-miR-4716-3p	0	0
hsa-miR-4716-5p	0	0
hsa-miR-4717-3p	0	1
hsa-miR-4717-5p	0	1
hsa-miR-4720-5p	0	0
hsa-miR-4721	0	0
hsa-miR-4722-5p	1	0
hsa-miR-4723-5p	0	0
hsa-miR-4724-5p	0	0
hsa-miR-4725-3p	9	7
hsa-miR-4726-5p	0	4
hsa-miR-4727-3p	0	0
hsa-miR-4727-5p	0	0
hsa-miR-4728-3p	0	0
hsa-miR-4728-5p	0	0
hsa-miR-4730	3	2
hsa-miR-4731-3p	1	4
hsa-miR-4731-5p	3	0
hsa-miR-4732-3p	0	0
hsa-miR-4732-5p	0	0
hsa-miR-4734	0	0
hsa-miR-4738-3p	0	2
hsa-miR-4738-5p	0	0
hsa-miR-4739	1	0
hsa-miR-4740-3p	0	0
hsa-miR-4741	5	6
hsa-miR-4742-3p	7	4
hsa-miR-4742-5p	1	0
hsa-miR-4743-5p	0	0
hsa-miR-4744	0	0
hsa-miR-4745-3p	9	4
hsa-miR-4745-5p	0	1
hsa-miR-4746-5p	2	5
hsa-miR-4747-3p	2	0
hsa-miR-4747-5p	0	4
hsa-miR-4748	0	0
hsa-miR-4749-3p	0	0
hsa-miR-4749-5p	1	5
hsa-miR-4750-5p	1	1
hsa-miR-4753-3p	0	0
hsa-miR-4753-5p	0	0
hsa-miR-4754	0	0
hsa-miR-4755-3p	0	0
hsa-miR-4755-5p	0	0
hsa-miR-4756-5p	0	0
hsa-miR-4757-3p	0	0
hsa-miR-4757-5p	0	1
hsa-miR-4758-3p	7	7
hsa-miR-4758-5p	3	0
hsa-miR-4761-3p	0	0
hsa-miR-4762-3p	0	0
hsa-miR-4762-5p	0	0
hsa-miR-4763-3p	3	1
hsa-miR-4765	0	0
hsa-miR-4766-3p	0	1
hsa-miR-4766-5p	0	0
hsa-miR-4767	0	0
hsa-miR-4768-3p	0	2
hsa-miR-4768-5p	3	3
hsa-miR-4769-5p	0	0
hsa-miR-4772-3p	0	0
hsa-miR-4772-5p	0	0
hsa-miR-4774-3p	0	0
hsa-miR-4774-5p	0	0
hsa-miR-4775	0	0
hsa-miR-4777-3p	0	0
hsa-miR-4778-5p	0	0
hsa-miR-4779	0	0
hsa-miR-4781-3p	0	0
hsa-miR-4781-5p	0	0
hsa-miR-4782-5p	0	0
hsa-miR-4783-3p	1	0
hsa-miR-4785	17	12
hsa-miR-4786-3p	2	0
hsa-miR-4786-5p	0	0
hsa-miR-4787-3p	27	27
hsa-miR-4789-3p	0	0
hsa-miR-4791	1	1
hsa-miR-4794	0	0
hsa-miR-4795-3p	0	0
hsa-miR-4795-5p	0	0
hsa-miR-4796-3p	0	0
hsa-miR-4796-5p	0	0
hsa-miR-4797-3p	0	0
hsa-miR-4797-5p	0	0
hsa-miR-4798-3p	1	0
hsa-miR-4798-5p	1	6
hsa-miR-4799-5p	0	0
hsa-miR-4804-3p	0	0
hsa-miR-483-3p	9	8
hsa-miR-483-5p	27	20
hsa-miR-484	973	361
hsa-miR-485-3p	0	2
hsa-miR-485-5p	3	0
hsa-miR-486-3p	0	0
hsa-miR-486-5p	15	50
hsa-miR-487a-3p	16	7
hsa-miR-487a-5p	0	2
hsa-miR-487b-3p	18	20
hsa-miR-487b-5p	0	0
hsa-miR-488-3p	3	0
hsa-miR-489-3p	0	0
hsa-miR-490-3p	0	0
hsa-miR-490-5p	0	0
hsa-miR-491-3p	7	3
hsa-miR-491-5p	57	60
hsa-miR-493-3p	0	0
hsa-miR-493-5p	0	0
hsa-miR-494-3p	9	6
hsa-miR-494-5p	0	0
hsa-miR-495-3p	11	3
hsa-miR-495-5p	0	0
hsa-miR-496	0	3
hsa-miR-497-3p	0	0
hsa-miR-497-5p	60	55
hsa-miR-498	0	0
hsa-miR-4999-5p	0	2
hsa-miR-499a-3p	0	1
hsa-miR-499a-5p	39	17
hsa-miR-499b-3p	0	1
hsa-miR-499b-5p	0	1
hsa-miR-5000-3p	0	0
hsa-miR-5001-3p	0	0
hsa-miR-5001-5p	1	4
hsa-miR-5003-3p	0	0
hsa-miR-5003-5p	0	0
hsa-miR-5004-3p	0	0
hsa-miR-5004-5p	0	0
hsa-miR-5006-3p	0	0
hsa-miR-5006-5p	0	0
hsa-miR-5008-3p	4	0
hsa-miR-5008-5p	28	26
hsa-miR-5009-5p	4	2
hsa-miR-500a-3p	28	13
hsa-miR-500a-5p	131	104
hsa-miR-501-3p	100	57
hsa-miR-501-5p	13	12
hsa-miR-5010-3p	0	0
hsa-miR-5010-5p	0	0
hsa-miR-502-3p	94	60
hsa-miR-503-3p	44	19
hsa-miR-503-5p	1915	1418
hsa-miR-504-5p	1	4
hsa-miR-505-3p	303	72
hsa-miR-505-5p	5	13
hsa-miR-506-3p	0	0
hsa-miR-507	0	0
hsa-miR-508-3p	0	0
hsa-miR-5088-5p	0	0
hsa-miR-5089-3p	0	0
hsa-miR-509-3-5p	0	2
hsa-miR-509-3p	0	0
hsa-miR-5090	0	0
hsa-miR-5092	0	0
hsa-miR-5093	0	0
hsa-miR-5094	0	0
hsa-miR-5096	0	0
hsa-miR-511-3p	0	0
hsa-miR-511-5p	0	0
hsa-miR-512-3p	0	0
hsa-miR-513a-3p	0	0
hsa-miR-513b-5p	0	0
hsa-miR-513c-3p	0	0
hsa-miR-513c-5p	0	0
hsa-miR-514a-3p	0	0
hsa-miR-514a-5p	0	0
hsa-miR-514b-5p	0	0
hsa-miR-515-3p	0	0
hsa-miR-515-5p	0	0
hsa-miR-516a-5p	4	1
hsa-miR-516b-5p	0	0
hsa-miR-517-5p	0	0
hsa-miR-517a-3p	0	0
hsa-miR-517b-3p	0	0
hsa-miR-517c-3p	2	0
hsa-miR-5187-3p	0	0
hsa-miR-5187-5p	5	4
hsa-miR-5188	3	0
hsa-miR-5189-3p	0	0
hsa-miR-5189-5p	0	0
hsa-miR-518a-3p	2	0
hsa-miR-518b	6	0
hsa-miR-518c-3p	0	0
hsa-miR-518c-5p	0	0
hsa-miR-518e-3p	0	0
hsa-miR-518e-5p	0	0
hsa-miR-518f-3p	1	0
hsa-miR-5192	0	0
hsa-miR-5193	0	0
hsa-miR-5194	0	4
hsa-miR-5196-3p	0	0
hsa-miR-519a-3p	4	3
hsa-miR-519a-5p	0	0
hsa-miR-519b-3p	0	0
hsa-miR-519b-5p	0	0
hsa-miR-519c-3p	0	0
hsa-miR-519c-5p	0	0
hsa-miR-519d-3p	0	0
hsa-miR-520a-3p	0	0
hsa-miR-520a-5p	0	0
hsa-miR-520b	0	0
hsa-miR-520c-3p	0	1
hsa-miR-520d-3p	0	0
hsa-miR-520d-5p	0	0
hsa-miR-520f-3p	0	0
hsa-miR-520g-3p	0	0
hsa-miR-520h	0	0
hsa-miR-521	6	6
hsa-miR-522-3p	2	2
hsa-miR-522-5p	0	0
hsa-miR-523-3p	0	0
hsa-miR-523-5p	0	0
hsa-miR-524-5p	0	3
hsa-miR-525-3p	0	0
hsa-miR-525-5p	0	2
hsa-miR-526b-3p	0	0
hsa-miR-526b-5p	0	0
hsa-miR-532-3p	247	56
hsa-miR-532-5p	146	70
hsa-miR-539-3p	0	5
hsa-miR-539-5p	0	0
hsa-miR-541-3p	0	0
hsa-miR-541-5p	0	0
hsa-miR-542-3p	159	114
hsa-miR-542-5p	55	39
hsa-miR-543	1	0
hsa-miR-544a	2	1
hsa-miR-544b	0	0
hsa-miR-545-3p	133	26
hsa-miR-545-5p	46	61
hsa-miR-548a-3p	75	55
hsa-miR-548a-5p	14	2
hsa-miR-548aa	21	6
hsa-miR-548ab	0	1
hsa-miR-548ac	0	1
hsa-miR-548ad-5p	0	1
hsa-miR-548ae-3p	0	1
hsa-miR-548ae-5p	1	0
hsa-miR-548ag	0	0
hsa-miR-548ah-3p	0	0
hsa-miR-548ah-5p	0	0
hsa-miR-548ai	0	0
hsa-miR-548aj-3p	41	17
hsa-miR-548aj-5p	9	1
hsa-miR-548ak	0	0
hsa-miR-548al	0	1
hsa-miR-548am-3p	0	0
hsa-miR-548am-5p	5	5
hsa-miR-548ao-5p	0	0
hsa-miR-548ap-3p	0	0
hsa-miR-548ap-5p	0	0
hsa-miR-548aq-3p	3	0
hsa-miR-548aq-5p	4	1
hsa-miR-548ar-3p	1	3
hsa-miR-548ar-5p	9	8
hsa-miR-548as-3p	0	0
hsa-miR-548as-5p	1	0
hsa-miR-548at-5p	0	0
hsa-miR-548au-3p	0	0
hsa-miR-548au-5p	1	0
hsa-miR-548av-5p	0	0
hsa-miR-548aw	0	0
hsa-miR-548ax	3	1
hsa-miR-548ay-3p	8	7
hsa-miR-548ay-5p	4	0
hsa-miR-548az-3p	0	0
hsa-miR-548az-5p	7	0
hsa-miR-548b-3p	0	0
hsa-miR-548b-5p	8	0
hsa-miR-548ba	0	0
hsa-miR-548c-3p	0	0
hsa-miR-548c-5p	5	3
hsa-miR-548d-3p	7	13
hsa-miR-548d-5p	28	25
hsa-miR-548e-3p	24	17
hsa-miR-548e-5p	7	4
hsa-miR-548f-5p	0	1
hsa-miR-548g-5p	6	0
hsa-miR-548h-3p	15	10
hsa-miR-548h-5p	4	0
hsa-miR-548i	0	0
hsa-miR-548j-3p	1	0
hsa-miR-548j-5p	0	1
hsa-miR-548k	18	16
hsa-miR-548l	7	5
hsa-miR-548n	0	0
hsa-miR-548o-3p	31	7
hsa-miR-548o-5p	5	7
hsa-miR-548p	0	3
hsa-miR-548q	0	0
hsa-miR-548s	0	2
hsa-miR-548t-3p	22	3
hsa-miR-548t-5p	0	0
hsa-miR-548u	5	1
hsa-miR-548w	19	15
hsa-miR-548x-5p	9	0
hsa-miR-548y	29	9
hsa-miR-548z	22	6
hsa-miR-549a	4	0
hsa-miR-550a-3-5p	3	1
hsa-miR-550a-3p	9	2
hsa-miR-550a-5p	35	28
hsa-miR-550b-2-5p	12	0
hsa-miR-550b-3p	2	2
hsa-miR-551a	20	5
hsa-miR-551b-3p	105	34
hsa-miR-551b-5p	7	11
hsa-miR-552-3p	0	0
hsa-miR-552-5p	0	0
hsa-miR-556-3p	1	2
hsa-miR-556-5p	18	7
hsa-miR-5581-3p	2	7
hsa-miR-5581-5p	1	1
hsa-miR-5582-3p	1	0
hsa-miR-5583-3p	0	0
hsa-miR-5583-5p	0	0
hsa-miR-5584-3p	0	0
hsa-miR-5584-5p	0	0
hsa-miR-5585-3p	0	0
hsa-miR-5585-5p	0	3
hsa-miR-5586-3p	0	0
hsa-miR-5586-5p	0	0
hsa-miR-5588-5p	0	0
hsa-miR-5589-3p	0	0
hsa-miR-5589-5p	0	0
hsa-miR-559	0	0
hsa-miR-5591-5p	0	0
hsa-miR-561-3p	0	4
hsa-miR-561-5p	0	0
hsa-miR-5681a	0	0
hsa-miR-5682	0	0
hsa-miR-5683	0	0
hsa-miR-5690	0	0
hsa-miR-5692c	1	0
hsa-miR-5695	0	0
hsa-miR-5696	0	0
hsa-miR-5697	0	0
hsa-miR-5698	2	0
hsa-miR-5699-5p	2	2
hsa-miR-570-3p	103	25
hsa-miR-570-5p	0	0
hsa-miR-5701	4	4
hsa-miR-5702	0	0
hsa-miR-5706	0	0
hsa-miR-572	0	0
hsa-miR-573	1	0
hsa-miR-574-3p	481	177
hsa-miR-574-5p	300	162
hsa-miR-576-3p	13	12
hsa-miR-576-5p	15	18
hsa-miR-577	0	0
hsa-miR-579-3p	2	0
hsa-miR-579-5p	3	8
hsa-miR-580-3p	0	7
hsa-miR-580-5p	0	0
hsa-miR-581	0	0
hsa-miR-582-3p	18	8
hsa-miR-582-5p	150	67
hsa-miR-584-3p	51	13
hsa-miR-584-5p	297	204
hsa-miR-585-5p	14	14
hsa-miR-586	0	0
hsa-miR-588	0	0
hsa-miR-589-3p	70	42
hsa-miR-589-5p	67	42
hsa-miR-590-3p	124	115
hsa-miR-590-5p	500	273
hsa-miR-592	0	3
hsa-miR-597-3p	0	1
hsa-miR-597-5p	0	0
hsa-miR-598-3p	0	1
hsa-miR-598-5p	0	0
hsa-miR-600	0	0
hsa-miR-602	2	0
hsa-miR-605-3p	0	0
hsa-miR-605-5p	0	1
hsa-miR-610	0	0
hsa-miR-615-3p	133	105
hsa-miR-615-5p	9	0
hsa-miR-616-3p	1	0
hsa-miR-616-5p	3	2
hsa-miR-618	0	0
hsa-miR-619-5p	9	2
hsa-miR-624-3p	20	0
hsa-miR-624-5p	14	0
hsa-miR-625-3p	76	90
hsa-miR-625-5p	265	61
hsa-miR-627-3p	0	0
hsa-miR-627-5p	30	48
hsa-miR-628-3p	14	11
hsa-miR-628-5p	66	54
hsa-miR-629-3p	24	13
hsa-miR-629-5p	23	5
hsa-miR-635	0	0
hsa-miR-636	8	12
hsa-miR-641	15	24
hsa-miR-642a-3p	0	1
hsa-miR-642a-5p	11	2
hsa-miR-642b-3p	0	0
hsa-miR-642b-5p	5	2
hsa-miR-643	1	3
hsa-miR-6500-3p	8	4
hsa-miR-6501-3p	1	1
hsa-miR-6501-5p	1	0
hsa-miR-6502-3p	0	0
hsa-miR-6502-5p	0	0
hsa-miR-6503-3p	0	0
hsa-miR-6503-5p	0	0
hsa-miR-6505-3p	0	1
hsa-miR-6505-5p	0	0
hsa-miR-6506-5p	0	0
hsa-miR-6509-3p	0	0
hsa-miR-6509-5p	0	0
hsa-miR-651-3p	3	0
hsa-miR-651-5p	63	38
hsa-miR-6510-3p	1	3
hsa-miR-6511a-3p	4	1
hsa-miR-6511a-5p	0	0
hsa-miR-6511b-3p	5	5
hsa-miR-6511b-5p	2	14
hsa-miR-6513-3p	0	0
hsa-miR-6513-5p	0	0
hsa-miR-6514-3p	0	0
hsa-miR-6514-5p	0	2
hsa-miR-6515-3p	0	0
hsa-miR-6515-5p	11	1
hsa-miR-6516-3p	2	1
hsa-miR-6516-5p	8	15
hsa-miR-652-3p	423	267
hsa-miR-652-5p	2	0
hsa-miR-653-3p	0	0
hsa-miR-654-3p	12	3
hsa-miR-654-5p	1	0
hsa-miR-655-3p	10	0
hsa-miR-655-5p	0	0
hsa-miR-656-3p	2	1
hsa-miR-656-5p	0	0
hsa-miR-657	0	0
hsa-miR-659-5p	7	0
hsa-miR-660-3p	0	0
hsa-miR-660-5p	154	123
hsa-miR-661	0	0
hsa-miR-663a	0	0
hsa-miR-663b	3	3
hsa-miR-664a-3p	120	79
hsa-miR-664a-5p	31	12
hsa-miR-664b-3p	8	3
hsa-miR-664b-5p	1	5
hsa-miR-665	0	0
hsa-miR-668-3p	0	0
hsa-miR-671-3p	96	43
hsa-miR-671-5p	425	373
hsa-miR-6715b-3p	0	0
hsa-miR-6716-3p	2	1
hsa-miR-6721-5p	4	4
hsa-miR-6723-5p	0	0
hsa-miR-6724-5p	67	47
hsa-miR-6726-3p	0	1
hsa-miR-6726-5p	3	0
hsa-miR-6727-3p	0	0
hsa-miR-6727-5p	2	2
hsa-miR-6728-3p	0	0
hsa-miR-6729-3p	0	0
hsa-miR-6729-5p	0	0
hsa-miR-6730-3p	0	0
hsa-miR-6730-5p	0	0
hsa-miR-6731-3p	0	0
hsa-miR-6732-3p	0	0
hsa-miR-6732-5p	0	0
hsa-miR-6733-3p	0	0
hsa-miR-6734-3p	0	0
hsa-miR-6734-5p	10	7
hsa-miR-6735-3p	0	0
hsa-miR-6735-5p	0	0
hsa-miR-6736-3p	0	0
hsa-miR-6736-5p	1	0
hsa-miR-6737-3p	1	0
hsa-miR-6738-3p	0	0
hsa-miR-6738-5p	0	0
hsa-miR-6739-5p	0	0
hsa-miR-6740-3p	0	0
hsa-miR-6740-5p	0	0
hsa-miR-6741-3p	0	0
hsa-miR-6741-5p	0	0
hsa-miR-6742-3p	0	0
hsa-miR-6742-5p	0	0
hsa-miR-6743-3p	0	0
hsa-miR-6744-3p	5	3
hsa-miR-6746-3p	0	0
hsa-miR-6747-3p	4	0
hsa-miR-6747-5p	0	0
hsa-miR-6748-3p	0	0
hsa-miR-6748-5p	0	0
hsa-miR-6749-3p	0	0
hsa-miR-675-5p	0	0
hsa-miR-6750-3p	0	0
hsa-miR-6750-5p	0	0
hsa-miR-6751-5p	1	0
hsa-miR-6753-3p	2	3
hsa-miR-6753-5p	0	0
hsa-miR-6754-3p	0	0
hsa-miR-6754-5p	0	0
hsa-miR-6755-5p	0	1
hsa-miR-6756-3p	0	0
hsa-miR-6758-5p	3	0
hsa-miR-6759-5p	0	0
hsa-miR-676-3p	0	0
hsa-miR-6761-5p	0	0
hsa-miR-6762-3p	0	0
hsa-miR-6762-5p	0	0
hsa-miR-6764-3p	0	1
hsa-miR-6764-5p	0	4
hsa-miR-6765-3p	0	0
hsa-miR-6765-5p	0	0
hsa-miR-6766-3p	0	0
hsa-miR-6767-5p	0	0
hsa-miR-6769a-3p	0	0
hsa-miR-6769b-3p	0	0
hsa-miR-6769b-5p	0	0
hsa-miR-6770-3p	0	0
hsa-miR-6770-5p	0	0
hsa-miR-6771-3p	0	0
hsa-miR-6771-5p	1	0
hsa-miR-6772-3p	0	1
hsa-miR-6772-5p	0	0
hsa-miR-6773-5p	1	3
hsa-miR-6775-3p	0	0
hsa-miR-6776-3p	0	0
hsa-miR-6777-3p	0	0
hsa-miR-6777-5p	0	0
hsa-miR-6778-5p	2	0
hsa-miR-6779-5p	0	0
hsa-miR-6780a-3p	0	0
hsa-miR-6780a-5p	0	3
hsa-miR-6780b-3p	1	0
hsa-miR-6780b-5p	0	0
hsa-miR-6781-3p	0	0
hsa-miR-6781-5p	0	0
hsa-miR-6782-3p	0	0
hsa-miR-6783-3p	3	0
hsa-miR-6783-5p	0	2
hsa-miR-6785-5p	0	0
hsa-miR-6786-3p	1	0
hsa-miR-6787-3p	0	0
hsa-miR-6787-5p	0	0
hsa-miR-6788-3p	0	0
hsa-miR-6788-5p	0	0
hsa-miR-6789-3p	0	0
hsa-miR-6789-5p	0	2
hsa-miR-6790-5p	0	0
hsa-miR-6791-3p	0	0
hsa-miR-6791-5p	1	0
hsa-miR-6793-3p	0	0
hsa-miR-6793-5p	0	0
hsa-miR-6796-3p	0	0
hsa-miR-6796-5p	0	0
hsa-miR-6797-3p	0	1
hsa-miR-6798-3p	2	0
hsa-miR-6798-5p	0	0
hsa-miR-6799-3p	28	1
hsa-miR-6800-5p	0	0
hsa-miR-6801-3p	0	0
hsa-miR-6801-5p	5	2
hsa-miR-6802-3p	0	0
hsa-miR-6802-5p	0	4
hsa-miR-6803-3p	3	0
hsa-miR-6804-3p	0	0
hsa-miR-6804-5p	0	0
hsa-miR-6805-5p	1	1
hsa-miR-6806-3p	0	0
hsa-miR-6806-5p	1	0
hsa-miR-6807-3p	0	0
hsa-miR-6807-5p	2	1
hsa-miR-6809-3p	0	0
hsa-miR-6809-5p	0	0
hsa-miR-6810-3p	2	0
hsa-miR-6810-5p	0	0
hsa-miR-6812-3p	0	0
hsa-miR-6812-5p	0	1
hsa-miR-6813-3p	0	0
hsa-miR-6813-5p	2	1
hsa-miR-6814-3p	1	0
hsa-miR-6814-5p	2	0
hsa-miR-6815-5p	6	3
hsa-miR-6817-3p	0	0
hsa-miR-6818-3p	0	0
hsa-miR-6818-5p	0	0
hsa-miR-6819-3p	0	0
hsa-miR-6819-5p	0	0
hsa-miR-6820-3p	1	0
hsa-miR-6822-3p	0	0
hsa-miR-6823-3p	0	0
hsa-miR-6823-5p	0	0
hsa-miR-6824-3p	0	0
hsa-miR-6824-5p	0	0
hsa-miR-6825-3p	0	0
hsa-miR-6825-5p	0	0
hsa-miR-6826-3p	0	0
hsa-miR-6826-5p	0	0
hsa-miR-6827-5p	0	0
hsa-miR-6829-5p	2	0
hsa-miR-6832-3p	0	0
hsa-miR-6832-5p	0	0
hsa-miR-6833-3p	0	0
hsa-miR-6833-5p	0	0
hsa-miR-6834-3p	0	0
hsa-miR-6834-5p	1	0
hsa-miR-6835-5p	0	0
hsa-miR-6836-3p	1	0
hsa-miR-6836-5p	0	0
hsa-miR-6837-3p	0	0
hsa-miR-6837-5p	0	0
hsa-miR-6838-3p	0	0
hsa-miR-6838-5p	1	0
hsa-miR-6840-3p	3	3
hsa-miR-6840-5p	6	10
hsa-miR-6842-3p	2	0
hsa-miR-6842-5p	0	0
hsa-miR-6843-3p	0	0
hsa-miR-6844	0	0
hsa-miR-6846-3p	0	0
hsa-miR-6846-5p	0	1
hsa-miR-6847-5p	0	0
hsa-miR-6849-3p	0	0
hsa-miR-6850-5p	0	0
hsa-miR-6851-5p	0	0
hsa-miR-6852-5p	0	1
hsa-miR-6853-3p	2	0
hsa-miR-6854-5p	0	0
hsa-miR-6855-3p	3	0
hsa-miR-6855-5p	0	1
hsa-miR-6856-3p	0	0
hsa-miR-6856-5p	0	0
hsa-miR-6857-5p	0	1
hsa-miR-6858-3p	1	0
hsa-miR-6858-5p	0	0
hsa-miR-6859-3p	0	0
hsa-miR-6859-5p	0	0
hsa-miR-6861-5p	0	0
hsa-miR-6862-3p	0	0
hsa-miR-6862-5p	0	0
hsa-miR-6864-5p	0	0
hsa-miR-6865-5p	0	3
hsa-miR-6866-3p	0	0
hsa-miR-6866-5p	0	0
hsa-miR-6868-3p	1	0
hsa-miR-6869-5p	4	0
hsa-miR-6871-3p	2	0
hsa-miR-6871-5p	1	0
hsa-miR-6873-3p	1	0
hsa-miR-6873-5p	1	0
hsa-miR-6874-5p	0	0
hsa-miR-6875-5p	0	0
hsa-miR-6876-3p	0	0
hsa-miR-6876-5p	0	0
hsa-miR-6877-5p	0	0
hsa-miR-6878-5p	0	0
hsa-miR-6879-3p	0	0
hsa-miR-6879-5p	0	0
hsa-miR-6880-3p	0	0
hsa-miR-6880-5p	0	2
hsa-miR-6881-3p	0	0
hsa-miR-6881-5p	0	0
hsa-miR-6882-3p	0	0
hsa-miR-6882-5p	0	0
hsa-miR-6883-3p	0	0
hsa-miR-6883-5p	0	0
hsa-miR-6884-3p	0	1
hsa-miR-6885-3p	0	0
hsa-miR-6885-5p	7	0
hsa-miR-6886-3p	0	0
hsa-miR-6886-5p	11	3
hsa-miR-6889-3p	0	0
hsa-miR-6889-5p	0	0
hsa-miR-6890-5p	0	0
hsa-miR-6891-3p	0	0
hsa-miR-6891-5p	0	0
hsa-miR-6892-3p	0	0
hsa-miR-6892-5p	5	0
hsa-miR-6893-3p	0	0
hsa-miR-6894-3p	0	0
hsa-miR-6894-5p	0	0
hsa-miR-6895-3p	0	1
hsa-miR-6895-5p	0	0
hsa-miR-7-1-3p	159	39
hsa-miR-7-2-3p	0	0
hsa-miR-7-5p	40	31
hsa-miR-708-3p	0	0
hsa-miR-708-5p	0	3
hsa-miR-7108-3p	0	0
hsa-miR-7108-5p	0	0
hsa-miR-7109-3p	0	0
hsa-miR-7109-5p	0	0
hsa-miR-7110-3p	0	0
hsa-miR-7110-5p	0	1
hsa-miR-7111-3p	0	0
hsa-miR-7111-5p	0	1
hsa-miR-7112-3p	0	0
hsa-miR-7113-3p	0	0
hsa-miR-7113-5p	0	4
hsa-miR-7114-3p	0	0
hsa-miR-7151-3p	0	0
hsa-miR-7151-5p	0	0
hsa-miR-7152-5p	0	0
hsa-miR-7155-3p	0	2
hsa-miR-744-3p	10	7
hsa-miR-744-5p	1722	1098
hsa-miR-758-3p	1	0
hsa-miR-758-5p	0	0
hsa-miR-760	17	4
hsa-miR-7641	2	2
hsa-miR-766-3p	151	63
hsa-miR-766-5p	0	0
hsa-miR-769-3p	41	40
hsa-miR-769-5p	98	82
hsa-miR-770-5p	0	0
hsa-miR-7703	5	0
hsa-miR-7704	11	7
hsa-miR-7705	10	5
hsa-miR-7706	112	64
hsa-miR-7843-3p	0	0
hsa-miR-7843-5p	0	0
hsa-miR-7845-5p	0	0
hsa-miR-7848-3p	0	0
hsa-miR-7849-3p	0	0
hsa-miR-7851-3p	5	0
hsa-miR-7852-3p	0	0
hsa-miR-7853-5p	0	0
hsa-miR-7854-3p	0	0
hsa-miR-7855-5p	0	0
hsa-miR-7856-5p	0	0
hsa-miR-7974	83	60
hsa-miR-7975	2	0
hsa-miR-7976	0	0
hsa-miR-7977	1	1
hsa-miR-8072	0	0
hsa-miR-8485	6	3
hsa-miR-873-3p	28	11
hsa-miR-873-5p	125	30
hsa-miR-874-3p	114	46
hsa-miR-874-5p	21	16
hsa-miR-876-3p	173	58
hsa-miR-876-5p	28	13
hsa-miR-877-3p	6	5
hsa-miR-877-5p	62	83
hsa-miR-885-3p	0	0
hsa-miR-885-5p	0	1
hsa-miR-887-3p	9	19
hsa-miR-888-5p	0	0
hsa-miR-889-3p	13	8
hsa-miR-889-5p	0	0
hsa-miR-891a-5p	1	0
hsa-miR-891b	1	0
hsa-miR-892b	0	1
hsa-miR-892c-5p	0	0
hsa-miR-9-3p	162	141
hsa-miR-9-5p	869	1499
hsa-miR-92a-1-5p	136	33
hsa-miR-92a-2-5p	0	0
hsa-miR-92a-3p	14477	9384
hsa-miR-92b-3p	1105	669
hsa-miR-92b-5p	21	26
hsa-miR-93-3p	55	39
hsa-miR-93-5p	16948	14902
hsa-miR-933	2	2
hsa-miR-934	19	4
hsa-miR-935	541	341
hsa-miR-937-3p	9	7
hsa-miR-938	0	0
hsa-miR-939-3p	0	0
hsa-miR-939-5p	2	12
hsa-miR-940	134	56
hsa-miR-941	318	247
hsa-miR-942-3p	0	4
hsa-miR-942-5p	1	2
hsa-miR-944	0	0
hsa-miR-95-3p	273	121
hsa-miR-95-5p	1	0
hsa-miR-96-3p	2	0
hsa-miR-96-5p	35600	16965
hsa-miR-98-3p	62	45
hsa-miR-98-5p	4488	4328
hsa-miR-99a-3p	0	0
hsa-miR-99a-5p	96	40
hsa-miR-99b-3p	294	226
hsa-miR-99b-5p	9623	6012

## Sheet: TJ12hi_Mature_counts_raw
miRNA	TJ12hi_4N01_ccell4_500ng_1
hsa-let-7a-2-3p	0
hsa-let-7a-3p	0
hsa-let-7a-5p	77426
hsa-let-7b-3p	856
hsa-let-7b-5p	18897
hsa-let-7c-5p	33
hsa-let-7d-3p	536
hsa-let-7d-5p	5225
hsa-let-7e-3p	0
hsa-let-7e-5p	6656
hsa-let-7f-1-3p	0
hsa-let-7f-2-3p	0
hsa-let-7f-5p	36699
hsa-let-7g-3p	0
hsa-let-7g-5p	8964
hsa-let-7i-3p	58
hsa-let-7i-5p	16253
hsa-miR-1-3p	0
hsa-miR-100-3p	2317
hsa-miR-100-5p	63841
hsa-miR-101-3p	0
hsa-miR-101-5p	0
hsa-miR-103a-2-5p	0
hsa-miR-103a-3p	5862
hsa-miR-103b	18212
hsa-miR-106a-5p	145
hsa-miR-106b-3p	0
hsa-miR-106b-5p	4413
hsa-miR-107	772
hsa-miR-10a-3p	0
hsa-miR-10a-5p	2435
hsa-miR-10b-3p	0
hsa-miR-10b-5p	2403
hsa-miR-1179	0
hsa-miR-1180-3p	0
hsa-miR-1185-1-3p	0
hsa-miR-1185-2-3p	0
hsa-miR-1185-5p	0
hsa-miR-1197	0
hsa-miR-122-3p	0
hsa-miR-122-5p	0
hsa-miR-1247-5p	488
hsa-miR-1249-3p	0
hsa-miR-1254	0
hsa-miR-1256	0
hsa-miR-125a-3p	0
hsa-miR-125a-5p	6734
hsa-miR-125b-1-3p	1070
hsa-miR-125b-5p	53454
hsa-miR-126-3p	152
hsa-miR-126-5p	5
hsa-miR-1260a	8
hsa-miR-1260b	20
hsa-miR-1268a	183
hsa-miR-1268b	176
hsa-miR-1269a	364
hsa-miR-1269b	2
hsa-miR-127-3p	0
hsa-miR-127-5p	0
hsa-miR-1271-5p	0
hsa-miR-1273h-3p	0
hsa-miR-1275	277
hsa-miR-1277-3p	0
hsa-miR-1277-5p	0
hsa-miR-128-3p	268
hsa-miR-1284	0
hsa-miR-1285-3p	0
hsa-miR-1285-5p	0
hsa-miR-1287-3p	320
hsa-miR-1287-5p	0
hsa-miR-129-1-3p	0
hsa-miR-129-2-3p	0
hsa-miR-1292-5p	0
hsa-miR-1294	0
hsa-miR-1296-5p	0
hsa-miR-1299	0
hsa-miR-1301-3p	353
hsa-miR-1302	0
hsa-miR-1306-5p	0
hsa-miR-1307-3p	306
hsa-miR-1307-5p	0
hsa-miR-130a-3p	3699
hsa-miR-130b-3p	3080
hsa-miR-130b-5p	0
hsa-miR-132-3p	0
hsa-miR-132-5p	0
hsa-miR-133a-3p	0
hsa-miR-133b	0
hsa-miR-134-3p	0
hsa-miR-134-5p	1
hsa-miR-135a-3p	0
hsa-miR-135a-5p	0
hsa-miR-135b-5p	1878
hsa-miR-136-3p	0
hsa-miR-136-5p	0
hsa-miR-139-3p	1
hsa-miR-139-5p	1
hsa-miR-140-3p	228
hsa-miR-140-5p	697
hsa-miR-141-3p	0
hsa-miR-142-3p	4
hsa-miR-142-5p	1
hsa-miR-143-3p	2
hsa-miR-143-5p	0
hsa-miR-144-3p	2
hsa-miR-144-5p	0
hsa-miR-145-3p	0
hsa-miR-145-5p	1
hsa-miR-146a-5p	1593
hsa-miR-146b-3p	0
hsa-miR-146b-5p	0
hsa-miR-148a-3p	3892
hsa-miR-148a-5p	0
hsa-miR-148b-3p	4039
hsa-miR-148b-5p	0
hsa-miR-149-5p	0
hsa-miR-150-5p	0
hsa-miR-151a-3p	2594
hsa-miR-151a-5p	5493
hsa-miR-151b	0
hsa-miR-152-3p	295
hsa-miR-153-3p	835
hsa-miR-154-3p	0
hsa-miR-154-5p	0
hsa-miR-155-5p	1
hsa-miR-15a-5p	12252
hsa-miR-15b-3p	0
hsa-miR-15b-5p	10118
hsa-miR-16-1-3p	0
hsa-miR-16-2-3p	264
hsa-miR-16-5p	40089
hsa-miR-17-3p	209
hsa-miR-17-5p	9945
hsa-miR-181a-2-3p	0
hsa-miR-181a-3p	1
hsa-miR-181a-5p	7564
hsa-miR-181b-5p	1775
hsa-miR-181c-5p	704
hsa-miR-181d-5p	573
hsa-miR-182-5p	9427
hsa-miR-183-3p	0
hsa-miR-183-5p	4460
hsa-miR-185-3p	0
hsa-miR-185-5p	1306
hsa-miR-186-3p	0
hsa-miR-186-5p	1815
hsa-miR-188-3p	0
hsa-miR-188-5p	159
hsa-miR-18a-3p	0
hsa-miR-18a-5p	1482
hsa-miR-18b-5p	0
hsa-miR-1908-5p	0
hsa-miR-190a-5p	0
hsa-miR-190b	0
hsa-miR-191-3p	0
hsa-miR-191-5p	20269
hsa-miR-1910-5p	0
hsa-miR-192-5p	0
hsa-miR-193a-3p	477
hsa-miR-193a-5p	1108
hsa-miR-193b-3p	0
hsa-miR-194-5p	0
hsa-miR-195-5p	0
hsa-miR-196a-5p	9
hsa-miR-196b-3p	0
hsa-miR-196b-5p	1600
hsa-miR-197-3p	258
hsa-miR-199a-3p	0
hsa-miR-199a-5p	0
hsa-miR-199b-3p	0
hsa-miR-19a-3p	912
hsa-miR-19b-1-5p	0
hsa-miR-19b-3p	2896
hsa-miR-200a-3p	1523
hsa-miR-200a-5p	0
hsa-miR-200b-3p	4873
hsa-miR-200b-5p	626
hsa-miR-200c-3p	12
hsa-miR-203a-3p	229
hsa-miR-205-5p	4009
hsa-miR-208a-3p	0
hsa-miR-20a-3p	0
hsa-miR-20a-5p	3451
hsa-miR-20b-5p	0
hsa-miR-21-3p	1619
hsa-miR-21-5p	120471
hsa-miR-210-3p	2302
hsa-miR-2110	0
hsa-miR-212-3p	0
hsa-miR-214-5p	0
hsa-miR-215-5p	0
hsa-miR-218-5p	1472
hsa-miR-219b-5p	0
hsa-miR-22-3p	31753
hsa-miR-22-5p	124
hsa-miR-221-3p	17163
hsa-miR-221-5p	0
hsa-miR-222-3p	4029
hsa-miR-223-3p	5
hsa-miR-223-5p	0
hsa-miR-224-3p	0
hsa-miR-2355-3p	0
hsa-miR-2355-5p	0
hsa-miR-23a-3p	18173
hsa-miR-23a-5p	0
hsa-miR-23b-3p	1758
hsa-miR-23b-5p	0
hsa-miR-23c	111
hsa-miR-24-1-5p	0
hsa-miR-24-2-5p	0
hsa-miR-24-3p	54044
hsa-miR-25-3p	3504
hsa-miR-26a-1-3p	0
hsa-miR-26a-5p	13045
hsa-miR-26b-3p	0
hsa-miR-26b-5p	1732
hsa-miR-27a-3p	53255
hsa-miR-27a-5p	261
hsa-miR-27b-3p	3762
hsa-miR-27b-5p	215
hsa-miR-28-3p	822
hsa-miR-28-5p	547
hsa-miR-296-5p	0
hsa-miR-299-5p	0
hsa-miR-29a-3p	67402
hsa-miR-29a-5p	0
hsa-miR-29b-1-5p	420
hsa-miR-29b-3p	59907
hsa-miR-29c-3p	757
hsa-miR-29c-5p	0
hsa-miR-301a-3p	1750
hsa-miR-301a-5p	0
hsa-miR-301b-3p	169
hsa-miR-3064-5p	0
hsa-miR-3065-3p	360
hsa-miR-3065-5p	0
hsa-miR-3074-5p	8825
hsa-miR-30a-3p	0
hsa-miR-30a-5p	464
hsa-miR-30b-3p	0
hsa-miR-30b-5p	3201
hsa-miR-30c-1-3p	0
hsa-miR-30c-5p	965
hsa-miR-30d-3p	0
hsa-miR-30d-5p	2641
hsa-miR-30e-3p	496
hsa-miR-30e-5p	639
hsa-miR-31-3p	541
hsa-miR-31-5p	1146
hsa-miR-3120-3p	0
hsa-miR-3124-5p	0
hsa-miR-3158-3p	0
hsa-miR-3161	0
hsa-miR-3168	0
hsa-miR-3175	0
hsa-miR-3177-3p	0
hsa-miR-3183	0
hsa-miR-3184-3p	1066
hsa-miR-3184-5p	0
hsa-miR-3187-3p	0
hsa-miR-32-3p	293
hsa-miR-32-5p	1131
hsa-miR-3200-3p	0
hsa-miR-320a	12902
hsa-miR-320b	185
hsa-miR-320c	140
hsa-miR-320d	50
hsa-miR-323a-3p	0
hsa-miR-323a-5p	0
hsa-miR-323b-3p	0
hsa-miR-324-3p	0
hsa-miR-324-5p	273
hsa-miR-326	0
hsa-miR-328-3p	0
hsa-miR-329-3p	0
hsa-miR-330-3p	446
hsa-miR-330-5p	0
hsa-miR-331-3p	614
hsa-miR-331-5p	278
hsa-miR-335-3p	0
hsa-miR-335-5p	2293
hsa-miR-337-3p	0
hsa-miR-337-5p	0
hsa-miR-338-3p	0
hsa-miR-338-5p	0
hsa-miR-339-3p	530
hsa-miR-339-5p	904
hsa-miR-33a-3p	0
hsa-miR-33a-5p	710
hsa-miR-33b-5p	0
hsa-miR-340-3p	0
hsa-miR-340-5p	0
hsa-miR-342-3p	0
hsa-miR-342-5p	0
hsa-miR-345-5p	470
hsa-miR-34a-5p	0
hsa-miR-3529-3p	472
hsa-miR-3591-3p	0
hsa-miR-361-3p	624
hsa-miR-361-5p	4280
hsa-miR-3611	0
hsa-miR-3613-3p	0
hsa-miR-3613-5p	0
hsa-miR-3615	0
hsa-miR-3617-5p	0
hsa-miR-362-3p	0
hsa-miR-362-5p	0
hsa-miR-363-3p	0
hsa-miR-3656	0
hsa-miR-365a-3p	659
hsa-miR-365b-3p	612
hsa-miR-3679-5p	0
hsa-miR-369-3p	214
hsa-miR-369-5p	0
hsa-miR-370-3p	0
hsa-miR-374a-3p	275
hsa-miR-374a-5p	6638
hsa-miR-374b-3p	0
hsa-miR-374b-5p	849
hsa-miR-374c-3p	1580
hsa-miR-374c-5p	29
hsa-miR-375	1451
hsa-miR-376a-3p	1
hsa-miR-376a-5p	0
hsa-miR-376b-3p	0
hsa-miR-376b-5p	0
hsa-miR-376c-3p	0
hsa-miR-377-3p	305
hsa-miR-377-5p	0
hsa-miR-378a-3p	5824
hsa-miR-378a-5p	0
hsa-miR-378c	587
hsa-miR-378d	0
hsa-miR-378g	1
hsa-miR-378h	1
hsa-miR-378i	0
hsa-miR-379-3p	0
hsa-miR-379-5p	0
hsa-miR-380-3p	0
hsa-miR-381-3p	0
hsa-miR-382-3p	0
hsa-miR-382-5p	0
hsa-miR-3928-3p	0
hsa-miR-409-3p	0
hsa-miR-409-5p	0
hsa-miR-410-3p	0
hsa-miR-411-3p	0
hsa-miR-411-5p	0
hsa-miR-412-5p	0
hsa-miR-421	65
hsa-miR-423-3p	2727
hsa-miR-423-5p	383
hsa-miR-424-3p	260
hsa-miR-424-5p	11197
hsa-miR-425-3p	224
hsa-miR-425-5p	4718
hsa-miR-4286	0
hsa-miR-429	1537
hsa-miR-431-3p	0
hsa-miR-431-5p	1
hsa-miR-432-5p	0
hsa-miR-4323	0
hsa-miR-433-3p	0
hsa-miR-4429	0
hsa-miR-4433a-3p	0
hsa-miR-4433a-5p	0
hsa-miR-4433b-3p	0
hsa-miR-4433b-5p	0
hsa-miR-4435	0
hsa-miR-4446-3p	949
hsa-miR-4446-5p	0
hsa-miR-4454	1828
hsa-miR-4467	139
hsa-miR-4479	0
hsa-miR-4508	0
hsa-miR-450a-1-3p	0
hsa-miR-450a-2-3p	0
hsa-miR-450a-5p	0
hsa-miR-450b-5p	0
hsa-miR-4510	1
hsa-miR-451a	12
hsa-miR-451b	0
hsa-miR-452-5p	0
hsa-miR-4523	0
hsa-miR-454-3p	0
hsa-miR-454-5p	0
hsa-miR-455-3p	519
hsa-miR-455-5p	0
hsa-miR-4662a-3p	0
hsa-miR-4662a-5p	0
hsa-miR-4662b	0
hsa-miR-4665-5p	0
hsa-miR-4677-3p	0
hsa-miR-4686	0
hsa-miR-4707-3p	0
hsa-miR-4732-5p	0
hsa-miR-4738-3p	0
hsa-miR-4742-3p	0
hsa-miR-4746-5p	0
hsa-miR-4748	0
hsa-miR-4772-3p	0
hsa-miR-4785	0
hsa-miR-4787-3p	0
hsa-miR-483-3p	0
hsa-miR-484	438
hsa-miR-485-3p	0
hsa-miR-485-5p	0
hsa-miR-486-3p	0
hsa-miR-486-5p	1
hsa-miR-487a-3p	0
hsa-miR-487a-5p	0
hsa-miR-487b-3p	0
hsa-miR-487b-5p	0
hsa-miR-491-5p	0
hsa-miR-493-3p	0
hsa-miR-493-5p	0
hsa-miR-494-3p	0
hsa-miR-495-3p	0
hsa-miR-496	0
hsa-miR-497-5p	268
hsa-miR-499a-5p	0
hsa-miR-5001-3p	0
hsa-miR-5008-5p	0
hsa-miR-500a-3p	0
hsa-miR-500a-5p	0
hsa-miR-501-3p	0
hsa-miR-501-5p	0
hsa-miR-5010-5p	0
hsa-miR-502-3p	0
hsa-miR-503-5p	1398
hsa-miR-505-3p	545
hsa-miR-505-5p	0
hsa-miR-5094	0
hsa-miR-513c-5p	0
hsa-miR-5187-5p	0
hsa-miR-5193	0
hsa-miR-524-5p	0
hsa-miR-532-3p	91
hsa-miR-532-5p	0
hsa-miR-539-3p	267
hsa-miR-539-5p	0
hsa-miR-542-3p	572
hsa-miR-542-5p	0
hsa-miR-543	0
hsa-miR-545-3p	0
hsa-miR-545-5p	0
hsa-miR-548a-3p	0
hsa-miR-548a-5p	0
hsa-miR-548aa	0
hsa-miR-548ab	0
hsa-miR-548ad-5p	0
hsa-miR-548ae-5p	0
hsa-miR-548ah-3p	0
hsa-miR-548ai	200
hsa-miR-548aj-5p	0
hsa-miR-548am-5p	0
hsa-miR-548ap-3p	0
hsa-miR-548aq-3p	0
hsa-miR-548aq-5p	0
hsa-miR-548ar-3p	0
hsa-miR-548as-3p	0
hsa-miR-548as-5p	0
hsa-miR-548au-5p	0
hsa-miR-548ax	0
hsa-miR-548ay-5p	0
hsa-miR-548az-5p	0
hsa-miR-548b-5p	0
hsa-miR-548c-5p	0
hsa-miR-548d-3p	0
hsa-miR-548d-5p	0
hsa-miR-548e-3p	0
hsa-miR-548g-5p	0
hsa-miR-548h-3p	0
hsa-miR-548h-5p	0
hsa-miR-548i	0
hsa-miR-548j-5p	0
hsa-miR-548k	0
hsa-miR-548o-3p	0
hsa-miR-548o-5p	0
hsa-miR-548t-3p	0
hsa-miR-548w	0
hsa-miR-548x-5p	0
hsa-miR-550a-3-5p	0
hsa-miR-550a-3p	0
hsa-miR-550a-5p	0
hsa-miR-550b-2-5p	0
hsa-miR-550b-3p	0
hsa-miR-551a	0
hsa-miR-551b-3p	0
hsa-miR-556-3p	0
hsa-miR-556-5p	0
hsa-miR-5581-3p	0
hsa-miR-5583-3p	0
hsa-miR-5586-3p	0
hsa-miR-5683	0
hsa-miR-5684	0
hsa-miR-570-3p	0
hsa-miR-570-5p	182
hsa-miR-574-3p	0
hsa-miR-574-5p	0
hsa-miR-576-3p	0
hsa-miR-576-5p	0
hsa-miR-579-3p	0
hsa-miR-579-5p	0
hsa-miR-580-3p	0
hsa-miR-584-5p	0
hsa-miR-589-3p	0
hsa-miR-589-5p	381
hsa-miR-590-3p	0
hsa-miR-590-5p	0
hsa-miR-598-3p	0
hsa-miR-616-5p	0
hsa-miR-619-5p	1
hsa-miR-624-5p	0
hsa-miR-625-3p	104
hsa-miR-625-5p	0
hsa-miR-627-3p	0
hsa-miR-627-5p	0
hsa-miR-628-3p	0
hsa-miR-628-5p	269
hsa-miR-629-3p	0
hsa-miR-629-5p	0
hsa-miR-641	339
hsa-miR-651-5p	0
hsa-miR-6511a-3p	0
hsa-miR-6511b-3p	0
hsa-miR-6513-3p	0
hsa-miR-6516-5p	0
hsa-miR-652-3p	0
hsa-miR-652-5p	0
hsa-miR-654-3p	0
hsa-miR-654-5p	1
hsa-miR-655-3p	0
hsa-miR-656-3p	0
hsa-miR-659-5p	0
hsa-miR-660-5p	441
hsa-miR-664a-3p	0
hsa-miR-664a-5p	0
hsa-miR-664b-3p	0
hsa-miR-671-3p	229
hsa-miR-671-5p	446
hsa-miR-6734-5p	0
hsa-miR-6741-3p	0
hsa-miR-6741-5p	0
hsa-miR-6781-3p	0
hsa-miR-6791-3p	0
hsa-miR-6803-3p	0
hsa-miR-6809-5p	0
hsa-miR-6814-3p	0
hsa-miR-6815-5p	0
hsa-miR-6819-5p	0
hsa-miR-6840-5p	242
hsa-miR-6842-3p	0
hsa-miR-6852-5p	0
hsa-miR-6861-5p	0
hsa-miR-7-1-3p	0
hsa-miR-7-5p	0
hsa-miR-744-3p	0
hsa-miR-744-5p	866
hsa-miR-758-3p	0
hsa-miR-758-5p	0
hsa-miR-766-3p	1
hsa-miR-766-5p	0
hsa-miR-769-5p	0
hsa-miR-7705	212
hsa-miR-7706	0
hsa-miR-7848-3p	0
hsa-miR-7854-3p	0
hsa-miR-7856-5p	0
hsa-miR-7974	0
hsa-miR-7975	4
hsa-miR-7977	1
hsa-miR-8485	0
hsa-miR-874-3p	0
hsa-miR-874-5p	0
hsa-miR-876-3p	0
hsa-miR-877-3p	154
hsa-miR-877-5p	0
hsa-miR-889-3p	0
hsa-miR-9-3p	0
hsa-miR-9-5p	710
hsa-miR-92a-3p	10036
hsa-miR-92b-3p	361
hsa-miR-93-3p	0
hsa-miR-93-5p	8010
hsa-miR-933	0
hsa-miR-935	441
hsa-miR-937-3p	0
hsa-miR-939-5p	0
hsa-miR-940	0
hsa-miR-941	0
hsa-miR-942-5p	0
hsa-miR-95-3p	104
hsa-miR-96-5p	16894
hsa-miR-98-3p	0
hsa-miR-98-5p	1696
hsa-miR-99a-5p	21
hsa-miR-99b-3p	0
hsa-miR-99b-5p	8329

## Sheet: TJ11_Mature_counts_raw
miRNA	TJ11_4N37_ctrl_cell_4
hsa-let-7a-2-3p	70
hsa-let-7a-3p	15
hsa-let-7a-5p	347627
hsa-let-7b-3p	268
hsa-let-7b-5p	56089
hsa-let-7c-5p	838
hsa-let-7d-3p	414
hsa-let-7d-5p	15147
hsa-let-7e-3p	53
hsa-let-7e-5p	23012
hsa-let-7f-1-3p	41
hsa-let-7f-2-3p	3
hsa-let-7f-5p	99880
hsa-let-7g-3p	23
hsa-let-7g-5p	62568
hsa-let-7i-3p	170
hsa-let-7i-5p	62633
hsa-miR-1-3p	24
hsa-miR-1-5p	0
hsa-miR-100-3p	4047
hsa-miR-100-5p	69518
hsa-miR-101-3p	93
hsa-miR-101-5p	3
hsa-miR-103a-2-5p	3
hsa-miR-103a-3p	14477
hsa-miR-103b	43024
hsa-miR-105-5p	0
hsa-miR-106a-5p	167
hsa-miR-106b-3p	250
hsa-miR-106b-5p	3319
hsa-miR-107	1419
hsa-miR-10a-3p	77
hsa-miR-10a-5p	3159
hsa-miR-10b-3p	100
hsa-miR-10b-5p	3435
hsa-miR-1179	0
hsa-miR-1180-3p	386
hsa-miR-1180-5p	14
hsa-miR-1185-1-3p	0
hsa-miR-1185-2-3p	0
hsa-miR-1185-5p	4
hsa-miR-1197	0
hsa-miR-122-3p	0
hsa-miR-122-5p	5
hsa-miR-1224-3p	0
hsa-miR-1224-5p	1
hsa-miR-1225-5p	0
hsa-miR-1226-3p	10
hsa-miR-1226-5p	68
hsa-miR-1227-3p	0
hsa-miR-1228-3p	0
hsa-miR-1228-5p	2
hsa-miR-1229-3p	0
hsa-miR-1229-5p	0
hsa-miR-1233-3p	0
hsa-miR-1233-5p	0
hsa-miR-1234-3p	0
hsa-miR-1236-3p	0
hsa-miR-1236-5p	0
hsa-miR-1237-3p	0
hsa-miR-124-3p	0
hsa-miR-124-5p	0
hsa-miR-1244	0
hsa-miR-1246	0
hsa-miR-1247-3p	20
hsa-miR-1247-5p	66
hsa-miR-1248	0
hsa-miR-1249-3p	49
hsa-miR-1249-5p	0
hsa-miR-1250-5p	0
hsa-miR-1252-3p	0
hsa-miR-1252-5p	0
hsa-miR-1254	31
hsa-miR-1255a	4
hsa-miR-1255b-2-3p	0
hsa-miR-1255b-5p	0
hsa-miR-1256	1
hsa-miR-1257	0
hsa-miR-1258	0
hsa-miR-125a-3p	271
hsa-miR-125a-5p	23086
hsa-miR-125b-1-3p	2523
hsa-miR-125b-2-3p	0
hsa-miR-125b-5p	108228
hsa-miR-126-3p	526
hsa-miR-126-5p	172
hsa-miR-1260a	0
hsa-miR-1260b	94
hsa-miR-1262	7
hsa-miR-1266-3p	0
hsa-miR-1266-5p	8
hsa-miR-1267	14
hsa-miR-1268a	383
hsa-miR-1268b	381
hsa-miR-1269a	290
hsa-miR-1269b	0
hsa-miR-127-3p	0
hsa-miR-1270	0
hsa-miR-1271-3p	0
hsa-miR-1271-5p	0
hsa-miR-1272	0
hsa-miR-1273c	0
hsa-miR-1273d	2
hsa-miR-1273g-3p	0
hsa-miR-1275	74
hsa-miR-1276	5
hsa-miR-1277-3p	22
hsa-miR-1277-5p	108
hsa-miR-1278	0
hsa-miR-128-1-5p	29
hsa-miR-128-2-5p	6
hsa-miR-128-3p	1032
hsa-miR-1282	0
hsa-miR-1283	0
hsa-miR-1284	5
hsa-miR-1285-3p	4
hsa-miR-1285-5p	0
hsa-miR-1286	10
hsa-miR-1287-3p	6
hsa-miR-1287-5p	41
hsa-miR-1288-3p	0
hsa-miR-1289	0
hsa-miR-129-1-3p	0
hsa-miR-129-2-3p	7
hsa-miR-129-5p	10
hsa-miR-1291	0
hsa-miR-1292-3p	0
hsa-miR-1292-5p	56
hsa-miR-1293	0
hsa-miR-1294	18
hsa-miR-1295a	0
hsa-miR-1295b-5p	0
hsa-miR-1296-3p	3
hsa-miR-1296-5p	184
hsa-miR-1299	17
hsa-miR-1301-3p	298
hsa-miR-1302	0
hsa-miR-1303	3
hsa-miR-1304-5p	0
hsa-miR-1305	0
hsa-miR-1306-3p	0
hsa-miR-1306-5p	87
hsa-miR-1307-3p	316
hsa-miR-1307-5p	83
hsa-miR-130a-3p	4282
hsa-miR-130b-3p	2666
hsa-miR-130b-5p	17
hsa-miR-132-3p	321
hsa-miR-132-5p	13
hsa-miR-1322	0
hsa-miR-1323	0
hsa-miR-133a-3p	0
hsa-miR-133a-5p	0
hsa-miR-133b	0
hsa-miR-134-3p	0
hsa-miR-134-5p	10
hsa-miR-1343-3p	19
hsa-miR-1343-5p	0
hsa-miR-135a-5p	0
hsa-miR-135b-3p	8
hsa-miR-135b-5p	2303
hsa-miR-136-3p	0
hsa-miR-137	224
hsa-miR-138-1-3p	8
hsa-miR-138-2-3p	0
hsa-miR-138-5p	16
hsa-miR-139-3p	19
hsa-miR-139-5p	104
hsa-miR-140-3p	57
hsa-miR-140-5p	1230
hsa-miR-141-3p	22
hsa-miR-141-5p	0
hsa-miR-142-3p	0
hsa-miR-142-5p	14
hsa-miR-143-3p	3
hsa-miR-144-3p	0
hsa-miR-144-5p	0
hsa-miR-145-3p	0
hsa-miR-145-5p	0
hsa-miR-1468-5p	0
hsa-miR-146a-5p	1606
hsa-miR-146b-3p	0
hsa-miR-146b-5p	22
hsa-miR-147a	0
hsa-miR-147b	13
hsa-miR-148a-3p	3653
hsa-miR-148a-5p	94
hsa-miR-148b-3p	5838
hsa-miR-148b-5p	0
hsa-miR-149-3p	7
hsa-miR-149-5p	275
hsa-miR-150-5p	0
hsa-miR-151a-3p	7052
hsa-miR-151a-5p	11479
hsa-miR-151b	11
hsa-miR-152-3p	647
hsa-miR-152-5p	0
hsa-miR-153-3p	937
hsa-miR-153-5p	3
hsa-miR-1537-3p	0
hsa-miR-1537-5p	0
hsa-miR-1538	0
hsa-miR-154-3p	0
hsa-miR-154-5p	0
hsa-miR-155-5p	0
hsa-miR-15a-3p	19
hsa-miR-15a-5p	13261
hsa-miR-15b-3p	223
hsa-miR-15b-5p	27609
hsa-miR-16-1-3p	9
hsa-miR-16-2-3p	71
hsa-miR-16-5p	80586
hsa-miR-17-3p	367
hsa-miR-17-5p	17945
hsa-miR-181a-2-3p	50
hsa-miR-181a-3p	64
hsa-miR-181a-5p	5634
hsa-miR-181b-2-3p	0
hsa-miR-181b-3p	7
hsa-miR-181b-5p	1875
hsa-miR-181c-3p	18
hsa-miR-181c-5p	263
hsa-miR-181d-3p	0
hsa-miR-181d-5p	718
hsa-miR-182-3p	22
hsa-miR-182-5p	11196
hsa-miR-183-3p	112
hsa-miR-183-5p	9174
hsa-miR-184	2
hsa-miR-185-3p	20
hsa-miR-185-5p	2235
hsa-miR-186-3p	17
hsa-miR-186-5p	3793
hsa-miR-187-3p	0
hsa-miR-187-5p	0
hsa-miR-188-3p	10
hsa-miR-188-5p	114
hsa-miR-18a-3p	87
hsa-miR-18a-5p	3154
hsa-miR-18b-5p	13
hsa-miR-1908-3p	0
hsa-miR-1908-5p	129
hsa-miR-1909-3p	1
hsa-miR-190a-3p	0
hsa-miR-190a-5p	15
hsa-miR-190b	3
hsa-miR-191-3p	154
hsa-miR-191-5p	60638
hsa-miR-1910-3p	3
hsa-miR-1910-5p	7
hsa-miR-1911-5p	0
hsa-miR-1912	0
hsa-miR-1913	4
hsa-miR-1914-3p	0
hsa-miR-1914-5p	0
hsa-miR-1915-3p	0
hsa-miR-1915-5p	0
hsa-miR-192-3p	3
hsa-miR-192-5p	116
hsa-miR-193a-3p	1048
hsa-miR-193a-5p	1232
hsa-miR-193b-3p	273
hsa-miR-193b-5p	11
hsa-miR-194-3p	15
hsa-miR-194-5p	342
hsa-miR-195-3p	0
hsa-miR-195-5p	100
hsa-miR-196a-3p	0
hsa-miR-196a-5p	406
hsa-miR-196b-3p	0
hsa-miR-196b-5p	4117
hsa-miR-197-3p	1011
hsa-miR-197-5p	17
hsa-miR-1972	0
hsa-miR-1973	0
hsa-miR-199a-3p	0
hsa-miR-199a-5p	0
hsa-miR-199b-3p	0
hsa-miR-199b-5p	0
hsa-miR-19a-3p	1607
hsa-miR-19a-5p	12
hsa-miR-19b-1-5p	100
hsa-miR-19b-2-5p	0
hsa-miR-19b-3p	4016
hsa-miR-200a-3p	2310
hsa-miR-200a-5p	159
hsa-miR-200b-3p	5432
hsa-miR-200b-5p	574
hsa-miR-200c-3p	45
hsa-miR-200c-5p	0
hsa-miR-202-5p	0
hsa-miR-203a-3p	1906
hsa-miR-203a-5p	48
hsa-miR-203b-3p	28
hsa-miR-203b-5p	46
hsa-miR-204-5p	0
hsa-miR-205-3p	0
hsa-miR-205-5p	4369
hsa-miR-206	0
hsa-miR-208b-3p	0
hsa-miR-20a-3p	18
hsa-miR-20a-5p	6338
hsa-miR-20b-3p	0
hsa-miR-20b-5p	0
hsa-miR-21-3p	1453
hsa-miR-21-5p	151294
hsa-miR-210-3p	2654
hsa-miR-210-5p	18
hsa-miR-211-5p	0
hsa-miR-2110	8
hsa-miR-2114-5p	0
hsa-miR-2115-3p	8
hsa-miR-2115-5p	0
hsa-miR-2116-3p	0
hsa-miR-2116-5p	0
hsa-miR-212-3p	14
hsa-miR-212-5p	9
hsa-miR-214-3p	0
hsa-miR-214-5p	0
hsa-miR-215-5p	9
hsa-miR-216a-5p	0
hsa-miR-216b-5p	0
hsa-miR-217	0
hsa-miR-218-1-3p	0
hsa-miR-218-5p	262
hsa-miR-219a-1-3p	4
hsa-miR-219a-2-3p	0
hsa-miR-219a-5p	2
hsa-miR-219b-3p	6
hsa-miR-219b-5p	10
hsa-miR-22-3p	49349
hsa-miR-22-5p	383
hsa-miR-221-3p	15461
hsa-miR-221-5p	370
hsa-miR-222-3p	12208
hsa-miR-222-5p	116
hsa-miR-223-3p	0
hsa-miR-223-5p	0
hsa-miR-2276-3p	11
hsa-miR-2276-5p	13
hsa-miR-2277-3p	0
hsa-miR-2277-5p	1
hsa-miR-2278	2
hsa-miR-2355-3p	1
hsa-miR-2355-5p	0
hsa-miR-23a-3p	19317
hsa-miR-23a-5p	65
hsa-miR-23b-3p	1366
hsa-miR-23b-5p	50
hsa-miR-23c	2
hsa-miR-24-1-5p	13
hsa-miR-24-2-5p	38
hsa-miR-24-3p	117739
hsa-miR-2467-3p	6
hsa-miR-2467-5p	3
hsa-miR-25-3p	3965
hsa-miR-25-5p	33
hsa-miR-2682-3p	0
hsa-miR-2682-5p	2
hsa-miR-26a-1-3p	7
hsa-miR-26a-2-3p	1
hsa-miR-26a-5p	38663
hsa-miR-26b-3p	36
hsa-miR-26b-5p	5633
hsa-miR-27a-3p	64148
hsa-miR-27a-5p	748
hsa-miR-27b-3p	6600
hsa-miR-27b-5p	72
hsa-miR-28-3p	277
hsa-miR-28-5p	1637
hsa-miR-296-3p	0
hsa-miR-296-5p	0
hsa-miR-299-3p	0
hsa-miR-299-5p	4
hsa-miR-29a-3p	58325
hsa-miR-29a-5p	71
hsa-miR-29b-1-5p	403
hsa-miR-29b-2-5p	7
hsa-miR-29b-3p	63820
hsa-miR-29c-3p	581
hsa-miR-29c-5p	17
hsa-miR-301a-3p	2692
hsa-miR-301a-5p	16
hsa-miR-301b-3p	719
hsa-miR-301b-5p	11
hsa-miR-302a-3p	0
hsa-miR-302b-3p	0
hsa-miR-302c-3p	0
hsa-miR-302d-3p	0
hsa-miR-3064-3p	0
hsa-miR-3064-5p	0
hsa-miR-3065-3p	212
hsa-miR-3065-5p	338
hsa-miR-3074-3p	0
hsa-miR-3074-5p	16766
hsa-miR-30a-3p	580
hsa-miR-30a-5p	365
hsa-miR-30b-3p	93
hsa-miR-30b-5p	2972
hsa-miR-30c-1-3p	60
hsa-miR-30c-2-3p	58
hsa-miR-30c-5p	1346
hsa-miR-30d-3p	69
hsa-miR-30d-5p	3226
hsa-miR-30e-3p	2054
hsa-miR-30e-5p	471
hsa-miR-31-3p	133
hsa-miR-31-5p	5070
hsa-miR-3115	0
hsa-miR-3116	0
hsa-miR-3120-3p	0
hsa-miR-3120-5p	0
hsa-miR-3121-3p	0
hsa-miR-3121-5p	0
hsa-miR-3122	0
hsa-miR-3124-3p	0
hsa-miR-3124-5p	5
hsa-miR-3126-3p	0
hsa-miR-3126-5p	4
hsa-miR-3127-3p	3
hsa-miR-3127-5p	7
hsa-miR-3128	0
hsa-miR-3129-3p	14
hsa-miR-3129-5p	6
hsa-miR-3130-3p	8
hsa-miR-3130-5p	0
hsa-miR-3131	0
hsa-miR-3132	0
hsa-miR-3133	0
hsa-miR-3134	0
hsa-miR-3135a	0
hsa-miR-3136-3p	0
hsa-miR-3136-5p	0
hsa-miR-3137	0
hsa-miR-3138	0
hsa-miR-3139	0
hsa-miR-3140-3p	0
hsa-miR-3140-5p	0
hsa-miR-3141	1
hsa-miR-3143	0
hsa-miR-3145-3p	0
hsa-miR-3145-5p	0
hsa-miR-3146	0
hsa-miR-3148	0
hsa-miR-3149	13
hsa-miR-3150a-3p	0
hsa-miR-3150a-5p	0
hsa-miR-3150b-3p	0
hsa-miR-3150b-5p	0
hsa-miR-3156-3p	0
hsa-miR-3156-5p	0
hsa-miR-3157-3p	0
hsa-miR-3157-5p	7
hsa-miR-3158-3p	14
hsa-miR-3158-5p	0
hsa-miR-3159	0
hsa-miR-3160-3p	0
hsa-miR-3160-5p	0
hsa-miR-3161	2
hsa-miR-3162-5p	0
hsa-miR-3163	0
hsa-miR-3164	0
hsa-miR-3165	0
hsa-miR-3170	0
hsa-miR-3171	0
hsa-miR-3173-3p	0
hsa-miR-3173-5p	0
hsa-miR-3174	0
hsa-miR-3175	0
hsa-miR-3176	0
hsa-miR-3177-3p	10
hsa-miR-3177-5p	1
hsa-miR-3179	3
hsa-miR-3180	0
hsa-miR-3180-3p	3
hsa-miR-3180-5p	0
hsa-miR-3181	0
hsa-miR-3183	4
hsa-miR-3184-3p	2773
hsa-miR-3184-5p	78
hsa-miR-3185	0
hsa-miR-3186-3p	0
hsa-miR-3187-3p	48
hsa-miR-3187-5p	0
hsa-miR-3188	24
hsa-miR-3189-3p	0
hsa-miR-3189-5p	2
hsa-miR-3190-3p	0
hsa-miR-3191-5p	0
hsa-miR-3192-5p	0
hsa-miR-3193	0
hsa-miR-3194-3p	3
hsa-miR-3194-5p	0
hsa-miR-3197	0
hsa-miR-3199	0
hsa-miR-32-3p	46
hsa-miR-32-5p	2110
hsa-miR-3200-3p	14
hsa-miR-3200-5p	0
hsa-miR-3202	0
hsa-miR-320a	18358
hsa-miR-320b	637
hsa-miR-320c	302
hsa-miR-320d	67
hsa-miR-323a-3p	0
hsa-miR-323a-5p	0
hsa-miR-323b-3p	6
hsa-miR-323b-5p	0
hsa-miR-324-3p	26
hsa-miR-324-5p	943
hsa-miR-326	0
hsa-miR-328-3p	30
hsa-miR-328-5p	8
hsa-miR-329-3p	22
hsa-miR-330-3p	324
hsa-miR-330-5p	44
hsa-miR-331-3p	1318
hsa-miR-331-5p	260
hsa-miR-335-3p	122
hsa-miR-335-5p	2597
hsa-miR-338-3p	20
hsa-miR-338-5p	10
hsa-miR-339-3p	1170
hsa-miR-339-5p	1912
hsa-miR-33a-3p	84
hsa-miR-33a-5p	830
hsa-miR-33b-3p	24
hsa-miR-33b-5p	194
hsa-miR-340-3p	8
hsa-miR-340-5p	1401
hsa-miR-342-3p	251
hsa-miR-342-5p	11
hsa-miR-345-3p	0
hsa-miR-345-5p	983
hsa-miR-346	0
hsa-miR-34a-3p	0
hsa-miR-34a-5p	70
hsa-miR-34c-3p	0
hsa-miR-34c-5p	0
hsa-miR-3529-3p	940
hsa-miR-3529-5p	0
hsa-miR-3591-3p	4
hsa-miR-3591-5p	0
hsa-miR-3605-3p	0
hsa-miR-3605-5p	15
hsa-miR-3607-3p	6
hsa-miR-3607-5p	0
hsa-miR-3609	1
hsa-miR-361-3p	160
hsa-miR-361-5p	5354
hsa-miR-3611	31
hsa-miR-3613-3p	11
hsa-miR-3613-5p	133
hsa-miR-3614-3p	0
hsa-miR-3614-5p	10
hsa-miR-3615	15
hsa-miR-3617-3p	0
hsa-miR-3617-5p	36
hsa-miR-3619-3p	3
hsa-miR-3619-5p	16
hsa-miR-362-3p	27
hsa-miR-362-5p	41
hsa-miR-3620-3p	0
hsa-miR-3620-5p	0
hsa-miR-3622a-5p	0
hsa-miR-3622b-3p	0
hsa-miR-363-3p	14
hsa-miR-3646	0
hsa-miR-3648	0
hsa-miR-3651	0
hsa-miR-3653-3p	0
hsa-miR-3656	0
hsa-miR-3657	0
hsa-miR-365a-3p	464
hsa-miR-365a-5p	17
hsa-miR-365b-3p	475
hsa-miR-365b-5p	0
hsa-miR-3661	1
hsa-miR-3662	0
hsa-miR-3663-3p	0
hsa-miR-3664-3p	0
hsa-miR-3664-5p	0
hsa-miR-367-3p	0
hsa-miR-3677-3p	5
hsa-miR-3677-5p	2
hsa-miR-3679-3p	0
hsa-miR-3679-5p	78
hsa-miR-3680-3p	1
hsa-miR-3680-5p	0
hsa-miR-3681-3p	0
hsa-miR-3681-5p	0
hsa-miR-3682-3p	0
hsa-miR-3682-5p	0
hsa-miR-3684	0
hsa-miR-3685	0
hsa-miR-3687	0
hsa-miR-3688-3p	0
hsa-miR-369-3p	24
hsa-miR-369-5p	4
hsa-miR-3690	0
hsa-miR-3691-5p	0
hsa-miR-3692-3p	0
hsa-miR-3692-5p	0
hsa-miR-370-3p	0
hsa-miR-371b-3p	0
hsa-miR-372-3p	0
hsa-miR-373-3p	0
hsa-miR-374a-3p	280
hsa-miR-374a-5p	6956
hsa-miR-374b-3p	205
hsa-miR-374b-5p	2112
hsa-miR-374c-3p	4232
hsa-miR-374c-5p	39
hsa-miR-375	2466
hsa-miR-376a-2-5p	0
hsa-miR-376a-3p	5
hsa-miR-376a-5p	0
hsa-miR-376b-3p	13
hsa-miR-376b-5p	0
hsa-miR-376c-3p	67
hsa-miR-377-3p	52
hsa-miR-377-5p	0
hsa-miR-378a-3p	6770
hsa-miR-378a-5p	21
hsa-miR-378b	0
hsa-miR-378c	314
hsa-miR-378d	5
hsa-miR-378e	0
hsa-miR-378f	0
hsa-miR-378g	1
hsa-miR-378h	0
hsa-miR-379-3p	0
hsa-miR-379-5p	39
hsa-miR-380-3p	3
hsa-miR-381-3p	26
hsa-miR-382-3p	0
hsa-miR-382-5p	22
hsa-miR-383-5p	0
hsa-miR-3907	0
hsa-miR-3909	4
hsa-miR-3910	0
hsa-miR-3911	0
hsa-miR-3912-3p	2
hsa-miR-3912-5p	0
hsa-miR-3913-3p	2
hsa-miR-3913-5p	2
hsa-miR-3916	8
hsa-miR-3918	0
hsa-miR-3919	13
hsa-miR-3923	0
hsa-miR-3928-3p	0
hsa-miR-3928-5p	0
hsa-miR-3929	0
hsa-miR-3934-3p	16
hsa-miR-3934-5p	45
hsa-miR-3935	0
hsa-miR-3936	0
hsa-miR-3938	0
hsa-miR-3939	0
hsa-miR-3940-3p	0
hsa-miR-3940-5p	3
hsa-miR-3941	0
hsa-miR-3942-3p	0
hsa-miR-3942-5p	0
hsa-miR-3943	0
hsa-miR-3944-3p	0
hsa-miR-3944-5p	0
hsa-miR-409-3p	20
hsa-miR-409-5p	2
hsa-miR-410-3p	14
hsa-miR-410-5p	0
hsa-miR-411-3p	0
hsa-miR-411-5p	6
hsa-miR-412-5p	0
hsa-miR-421	1211
hsa-miR-423-3p	5478
hsa-miR-423-5p	898
hsa-miR-424-3p	491
hsa-miR-424-5p	18470
hsa-miR-425-3p	248
hsa-miR-425-5p	6359
hsa-miR-4254	0
hsa-miR-4284	1
hsa-miR-4286	13
hsa-miR-429	3508
hsa-miR-431-5p	0
hsa-miR-432-5p	0
hsa-miR-4323	0
hsa-miR-433-3p	0
hsa-miR-433-5p	0
hsa-miR-4417	0
hsa-miR-4419b	0
hsa-miR-4421	0
hsa-miR-4422	4
hsa-miR-4423-3p	0
hsa-miR-4423-5p	0
hsa-miR-4424	0
hsa-miR-4425	0
hsa-miR-4427	0
hsa-miR-4429	1
hsa-miR-4435	0
hsa-miR-4436b-3p	0
hsa-miR-4436b-5p	0
hsa-miR-4440	8
hsa-miR-4443	1
hsa-miR-4446-3p	248
hsa-miR-4446-5p	13
hsa-miR-4449	0
hsa-miR-4454	580
hsa-miR-4455	0
hsa-miR-4457	0
hsa-miR-4458	0
hsa-miR-4461	0
hsa-miR-4466	3
hsa-miR-4467	12
hsa-miR-4469	0
hsa-miR-4470	0
hsa-miR-4473	0
hsa-miR-4474-3p	0
hsa-miR-4477b	1
hsa-miR-4479	0
hsa-miR-4482-3p	0
hsa-miR-4484	13
hsa-miR-4485-3p	0
hsa-miR-4488	0
hsa-miR-4489	0
hsa-miR-4492	2
hsa-miR-4498	8
hsa-miR-449a	0
hsa-miR-449b-5p	0
hsa-miR-449c-5p	0
hsa-miR-4502	0
hsa-miR-4504	0
hsa-miR-4507	0
hsa-miR-4508	0
hsa-miR-450a-1-3p	36
hsa-miR-450a-2-3p	8
hsa-miR-450a-5p	238
hsa-miR-450b-3p	8
hsa-miR-450b-5p	211
hsa-miR-4512	0
hsa-miR-4516	0
hsa-miR-4517	0
hsa-miR-451a	0
hsa-miR-4521	0
hsa-miR-4522	0
hsa-miR-4523	0
hsa-miR-4524a-3p	0
hsa-miR-4525	0
hsa-miR-4529-5p	0
hsa-miR-4532	0
hsa-miR-454-3p	994
hsa-miR-454-5p	9
hsa-miR-455-3p	259
hsa-miR-455-5p	123
hsa-miR-4635	0
hsa-miR-4636	0
hsa-miR-4637	0
hsa-miR-4638-3p	0
hsa-miR-4638-5p	0
hsa-miR-4639-5p	0
hsa-miR-4640-3p	0
hsa-miR-4640-5p	0
hsa-miR-4641	4
hsa-miR-4643	0
hsa-miR-4644	0
hsa-miR-4645-3p	0
hsa-miR-4646-3p	0
hsa-miR-4647	0
hsa-miR-4648	0
hsa-miR-4651	0
hsa-miR-4653-3p	0
hsa-miR-4654	0
hsa-miR-4655-5p	4
hsa-miR-4656	0
hsa-miR-4657	0
hsa-miR-4658	1
hsa-miR-4659a-3p	0
hsa-miR-4659a-5p	0
hsa-miR-4659b-3p	0
hsa-miR-4660	0
hsa-miR-4661-3p	0
hsa-miR-4661-5p	0
hsa-miR-4662a-3p	0
hsa-miR-4662a-5p	0
hsa-miR-4663	0
hsa-miR-4664-3p	0
hsa-miR-4664-5p	131
hsa-miR-4665-5p	0
hsa-miR-4667-3p	0
hsa-miR-4667-5p	4
hsa-miR-4668-3p	0
hsa-miR-4668-5p	0
hsa-miR-4670-3p	0
hsa-miR-4670-5p	0
hsa-miR-4671-3p	0
hsa-miR-4671-5p	0
hsa-miR-4672	0
hsa-miR-4674	0
hsa-miR-4676-3p	0
hsa-miR-4676-5p	0
hsa-miR-4677-3p	15
hsa-miR-4677-5p	0
hsa-miR-4682	0
hsa-miR-4683	41
hsa-miR-4684-3p	0
hsa-miR-4685-3p	12
hsa-miR-4686	0
hsa-miR-4687-3p	1
hsa-miR-4687-5p	0
hsa-miR-4688	0
hsa-miR-4689	0
hsa-miR-4690-3p	0
hsa-miR-4690-5p	0
hsa-miR-4691-3p	0
hsa-miR-4691-5p	0
hsa-miR-4695-5p	0
hsa-miR-4697-3p	0
hsa-miR-4697-5p	0
hsa-miR-4698	0
hsa-miR-4700-3p	0
hsa-miR-4700-5p	0
hsa-miR-4701-5p	0
hsa-miR-4704-3p	0
hsa-miR-4704-5p	6
hsa-miR-4705	0
hsa-miR-4706	3
hsa-miR-4707-3p	3
hsa-miR-4707-5p	7
hsa-miR-4708-3p	0
hsa-miR-4708-5p	0
hsa-miR-4709-3p	15
hsa-miR-4709-5p	0
hsa-miR-4710	0
hsa-miR-4712-3p	0
hsa-miR-4714-3p	0
hsa-miR-4716-3p	0
hsa-miR-4717-3p	0
hsa-miR-4717-5p	0
hsa-miR-4723-3p	0
hsa-miR-4723-5p	0
hsa-miR-4724-5p	0
hsa-miR-4725-3p	0
hsa-miR-4725-5p	0
hsa-miR-4726-3p	0
hsa-miR-4726-5p	0
hsa-miR-4727-3p	0
hsa-miR-4728-3p	2
hsa-miR-4728-5p	0
hsa-miR-4730	0
hsa-miR-4731-3p	0
hsa-miR-4731-5p	6
hsa-miR-4733-3p	0
hsa-miR-4733-5p	0
hsa-miR-4734	0
hsa-miR-4738-3p	0
hsa-miR-4739	0
hsa-miR-4741	9
hsa-miR-4742-3p	0
hsa-miR-4742-5p	0
hsa-miR-4743-5p	0
hsa-miR-4745-3p	0
hsa-miR-4745-5p	0
hsa-miR-4746-3p	0
hsa-miR-4746-5p	7
hsa-miR-4747-3p	0
hsa-miR-4747-5p	0
hsa-miR-4748	0
hsa-miR-4749-3p	0
hsa-miR-4749-5p	0
hsa-miR-4750-3p	0
hsa-miR-4750-5p	7
hsa-miR-4752	0
hsa-miR-4753-3p	0
hsa-miR-4753-5p	0
hsa-miR-4754	0
hsa-miR-4755-3p	0
hsa-miR-4755-5p	0
hsa-miR-4756-5p	0
hsa-miR-4757-3p	0
hsa-miR-4757-5p	0
hsa-miR-4758-3p	11
hsa-miR-4758-5p	6
hsa-miR-4761-3p	0
hsa-miR-4761-5p	0
hsa-miR-4762-3p	0
hsa-miR-4763-3p	0
hsa-miR-4763-5p	0
hsa-miR-4765	0
hsa-miR-4766-3p	0
hsa-miR-4767	0
hsa-miR-4768-5p	0
hsa-miR-4769-3p	0
hsa-miR-4769-5p	0
hsa-miR-4772-3p	0
hsa-miR-4772-5p	0
hsa-miR-4774-5p	0
hsa-miR-4775	0
hsa-miR-4777-5p	0
hsa-miR-4779	0
hsa-miR-4781-3p	0
hsa-miR-4781-5p	0
hsa-miR-4782-5p	0
hsa-miR-4783-3p	0
hsa-miR-4784	0
hsa-miR-4785	6
hsa-miR-4786-3p	0
hsa-miR-4786-5p	0
hsa-miR-4787-3p	29
hsa-miR-4787-5p	0
hsa-miR-4788	0
hsa-miR-4789-3p	0
hsa-miR-4791	0
hsa-miR-4793-5p	0
hsa-miR-4794	0
hsa-miR-4795-3p	0
hsa-miR-4795-5p	0
hsa-miR-4796-3p	0
hsa-miR-4796-5p	0
hsa-miR-4797-5p	0
hsa-miR-4798-3p	0
hsa-miR-4798-5p	0
hsa-miR-4799-5p	0
hsa-miR-4800-5p	0
hsa-miR-4802-3p	0
hsa-miR-4802-5p	0
hsa-miR-4803	0
hsa-miR-4804-3p	0
hsa-miR-483-3p	8
hsa-miR-483-5p	21
hsa-miR-484	755
hsa-miR-485-3p	0
hsa-miR-485-5p	0
hsa-miR-486-3p	0
hsa-miR-486-5p	0
hsa-miR-487a-3p	8
hsa-miR-487a-5p	0
hsa-miR-487b-3p	43
hsa-miR-488-3p	0
hsa-miR-489-3p	0
hsa-miR-491-3p	4
hsa-miR-491-5p	28
hsa-miR-492	0
hsa-miR-493-5p	0
hsa-miR-494-3p	10
hsa-miR-495-3p	5
hsa-miR-495-5p	0
hsa-miR-496	0
hsa-miR-497-3p	0
hsa-miR-497-5p	56
hsa-miR-498	0
hsa-miR-4999-3p	0
hsa-miR-4999-5p	0
hsa-miR-499a-3p	1
hsa-miR-499a-5p	37
hsa-miR-499b-3p	4
hsa-miR-499b-5p	5
hsa-miR-5000-3p	0
hsa-miR-5000-5p	0
hsa-miR-5001-3p	0
hsa-miR-5001-5p	0
hsa-miR-5002-5p	0
hsa-miR-5003-5p	0
hsa-miR-5004-5p	0
hsa-miR-5006-3p	0
hsa-miR-5006-5p	0
hsa-miR-5008-3p	0
hsa-miR-5008-5p	44
hsa-miR-5009-3p	0
hsa-miR-5009-5p	0
hsa-miR-500a-3p	27
hsa-miR-500a-5p	100
hsa-miR-500b-3p	0
hsa-miR-501-3p	22
hsa-miR-501-5p	6
hsa-miR-502-3p	96
hsa-miR-503-3p	39
hsa-miR-503-5p	1926
hsa-miR-504-3p	0
hsa-miR-504-5p	4
hsa-miR-505-3p	70
hsa-miR-505-5p	5
hsa-miR-507	0
hsa-miR-508-3p	0
hsa-miR-508-5p	0
hsa-miR-5088-3p	0
hsa-miR-5088-5p	0
hsa-miR-5089-5p	0
hsa-miR-509-3-5p	0
hsa-miR-509-3p	0
hsa-miR-5090	0
hsa-miR-5091	3
hsa-miR-5092	0
hsa-miR-5094	0
hsa-miR-5095	0
hsa-miR-5096	2
hsa-miR-510-5p	0
hsa-miR-511-3p	0
hsa-miR-511-5p	0
hsa-miR-512-3p	0
hsa-miR-512-5p	0
hsa-miR-513a-5p	0
hsa-miR-513b-5p	0
hsa-miR-513c-3p	0
hsa-miR-513c-5p	0
hsa-miR-514a-3p	0
hsa-miR-514a-5p	0
hsa-miR-514b-5p	0
hsa-miR-515-3p	0
hsa-miR-515-5p	0
hsa-miR-516a-5p	1
hsa-miR-516b-5p	0
hsa-miR-517a-3p	0
hsa-miR-517b-3p	0
hsa-miR-517c-3p	0
hsa-miR-5187-3p	0
hsa-miR-5187-5p	17
hsa-miR-5189-5p	0
hsa-miR-518a-3p	0
hsa-miR-518a-5p	0
hsa-miR-518b	0
hsa-miR-518c-3p	0
hsa-miR-518e-3p	0
hsa-miR-518e-5p	0
hsa-miR-518f-3p	0
hsa-miR-5192	0
hsa-miR-5193	0
hsa-miR-5194	0
hsa-miR-519a-3p	7
hsa-miR-519a-5p	0
hsa-miR-519b-3p	0
hsa-miR-519b-5p	0
hsa-miR-519c-3p	0
hsa-miR-519c-5p	0
hsa-miR-519d-3p	0
hsa-miR-519d-5p	0
hsa-miR-520a-5p	0
hsa-miR-520c-3p	0
hsa-miR-520f-3p	0
hsa-miR-520g-3p	0
hsa-miR-521	0
hsa-miR-522-3p	4
hsa-miR-522-5p	0
hsa-miR-523-3p	0
hsa-miR-523-5p	0
hsa-miR-524-3p	0
hsa-miR-524-5p	0
hsa-miR-525-3p	0
hsa-miR-525-5p	0
hsa-miR-526b-3p	0
hsa-miR-526b-5p	0
hsa-miR-527	0
hsa-miR-532-3p	311
hsa-miR-532-5p	102
hsa-miR-539-3p	0
hsa-miR-539-5p	2
hsa-miR-541-3p	0
hsa-miR-541-5p	0
hsa-miR-542-3p	187
hsa-miR-542-5p	34
hsa-miR-543	0
hsa-miR-544a	0
hsa-miR-545-3p	70
hsa-miR-545-5p	83
hsa-miR-548a-3p	94
hsa-miR-548a-5p	13
hsa-miR-548aa	1
hsa-miR-548ab	0
hsa-miR-548ac	0
hsa-miR-548ad-5p	0
hsa-miR-548ae-3p	0
hsa-miR-548ae-5p	0
hsa-miR-548ah-3p	0
hsa-miR-548ai	0
hsa-miR-548aj-3p	38
hsa-miR-548aj-5p	13
hsa-miR-548ak	0
hsa-miR-548al	0
hsa-miR-548am-3p	0
hsa-miR-548am-5p	4
hsa-miR-548ao-5p	0
hsa-miR-548ap-3p	0
hsa-miR-548ap-5p	0
hsa-miR-548aq-3p	4
hsa-miR-548aq-5p	0
hsa-miR-548ar-3p	0
hsa-miR-548ar-5p	9
hsa-miR-548as-3p	0
hsa-miR-548as-5p	1
hsa-miR-548au-3p	0
hsa-miR-548au-5p	0
hsa-miR-548av-3p	0
hsa-miR-548aw	0
hsa-miR-548ax	0
hsa-miR-548ay-3p	9
hsa-miR-548ay-5p	4
hsa-miR-548az-3p	0
hsa-miR-548az-5p	0
hsa-miR-548b-3p	0
hsa-miR-548b-5p	14
hsa-miR-548c-3p	0
hsa-miR-548c-5p	5
hsa-miR-548d-3p	7
hsa-miR-548d-5p	83
hsa-miR-548e-3p	18
hsa-miR-548e-5p	1
hsa-miR-548f-5p	0
hsa-miR-548g-3p	0
hsa-miR-548g-5p	6
hsa-miR-548h-3p	11
hsa-miR-548h-5p	0
hsa-miR-548i	0
hsa-miR-548j-3p	0
hsa-miR-548j-5p	9
hsa-miR-548k	15
hsa-miR-548l	29
hsa-miR-548n	0
hsa-miR-548o-3p	28
hsa-miR-548o-5p	3
hsa-miR-548p	0
hsa-miR-548q	0
hsa-miR-548s	2
hsa-miR-548t-3p	2
hsa-miR-548t-5p	0
hsa-miR-548u	0
hsa-miR-548v	0
hsa-miR-548w	7
hsa-miR-548x-3p	0
hsa-miR-548x-5p	5
hsa-miR-548y	8
hsa-miR-548z	15
hsa-miR-549a	0
hsa-miR-550a-3-5p	2
hsa-miR-550a-3p	1
hsa-miR-550a-5p	34
hsa-miR-550b-2-5p	16
hsa-miR-550b-3p	0
hsa-miR-551a	9
hsa-miR-551b-3p	88
hsa-miR-551b-5p	3
hsa-miR-552-3p	0
hsa-miR-556-3p	5
hsa-miR-556-5p	13
hsa-miR-5580-3p	6
hsa-miR-5580-5p	0
hsa-miR-5581-3p	0
hsa-miR-5581-5p	8
hsa-miR-5582-3p	0
hsa-miR-5583-3p	0
hsa-miR-5583-5p	0
hsa-miR-5584-3p	0
hsa-miR-5584-5p	0
hsa-miR-5585-3p	0
hsa-miR-5585-5p	0
hsa-miR-5587-3p	0
hsa-miR-5587-5p	0
hsa-miR-5588-5p	0
hsa-miR-559	0
hsa-miR-5590-3p	0
hsa-miR-561-3p	11
hsa-miR-561-5p	0
hsa-miR-5680	0
hsa-miR-5681a	0
hsa-miR-5682	0
hsa-miR-5683	0
hsa-miR-5689	0
hsa-miR-5690	0
hsa-miR-5692b	0
hsa-miR-5692c	0
hsa-miR-5695	8
hsa-miR-5696	0
hsa-miR-5697	0
hsa-miR-5698	0
hsa-miR-5699-3p	0
hsa-miR-5699-5p	0
hsa-miR-570-3p	91
hsa-miR-570-5p	0
hsa-miR-5701	2
hsa-miR-5702	4
hsa-miR-573	0
hsa-miR-574-3p	419
hsa-miR-574-5p	458
hsa-miR-576-3p	16
hsa-miR-576-5p	19
hsa-miR-577	0
hsa-miR-579-3p	0
hsa-miR-579-5p	3
hsa-miR-580-3p	4
hsa-miR-580-5p	0
hsa-miR-582-3p	10
hsa-miR-582-5p	109
hsa-miR-583	0
hsa-miR-584-3p	48
hsa-miR-584-5p	195
hsa-miR-585-3p	0
hsa-miR-585-5p	13
hsa-miR-586	0
hsa-miR-588	0
hsa-miR-589-3p	43
hsa-miR-589-5p	67
hsa-miR-590-3p	240
hsa-miR-590-5p	1080
hsa-miR-592	0
hsa-miR-597-3p	0
hsa-miR-597-5p	0
hsa-miR-598-3p	0
hsa-miR-602	0
hsa-miR-603	0
hsa-miR-605-3p	0
hsa-miR-605-5p	0
hsa-miR-6087	0
hsa-miR-610	0
hsa-miR-612	0
hsa-miR-615-3p	106
hsa-miR-615-5p	8
hsa-miR-616-3p	0
hsa-miR-616-5p	11
hsa-miR-619-5p	0
hsa-miR-624-3p	0
hsa-miR-624-5p	0
hsa-miR-625-3p	181
hsa-miR-625-5p	217
hsa-miR-627-3p	0
hsa-miR-627-5p	59
hsa-miR-628-3p	14
hsa-miR-628-5p	99
hsa-miR-629-3p	6
hsa-miR-629-5p	53
hsa-miR-636	9
hsa-miR-641	21
hsa-miR-642a-3p	0
hsa-miR-642a-5p	11
hsa-miR-642b-3p	0
hsa-miR-642b-5p	0
hsa-miR-643	0
hsa-miR-6500-3p	10
hsa-miR-6501-3p	0
hsa-miR-6501-5p	1
hsa-miR-6503-5p	0
hsa-miR-6505-3p	0
hsa-miR-6505-5p	0
hsa-miR-6508-3p	4
hsa-miR-6509-3p	0
hsa-miR-6509-5p	0
hsa-miR-651-3p	9
hsa-miR-651-5p	56
hsa-miR-6510-3p	5
hsa-miR-6510-5p	0
hsa-miR-6511a-3p	9
hsa-miR-6511a-5p	0
hsa-miR-6511b-3p	0
hsa-miR-6511b-5p	3
hsa-miR-6513-5p	0
hsa-miR-6514-3p	0
hsa-miR-6514-5p	0
hsa-miR-6515-3p	0
hsa-miR-6515-5p	4
hsa-miR-6516-3p	0
hsa-miR-6516-5p	40
hsa-miR-652-3p	481
hsa-miR-652-5p	0
hsa-miR-653-3p	0
hsa-miR-654-3p	2
hsa-miR-654-5p	5
hsa-miR-655-3p	0
hsa-miR-655-5p	0
hsa-miR-656-3p	0
hsa-miR-656-5p	0
hsa-miR-659-3p	0
hsa-miR-659-5p	4
hsa-miR-660-3p	0
hsa-miR-660-5p	177
hsa-miR-663a	0
hsa-miR-663b	3
hsa-miR-664a-3p	79
hsa-miR-664a-5p	12
hsa-miR-664b-3p	6
hsa-miR-664b-5p	31
hsa-miR-668-3p	0
hsa-miR-671-3p	67
hsa-miR-671-5p	331
hsa-miR-6716-3p	0
hsa-miR-6721-5p	0
hsa-miR-6723-5p	0
hsa-miR-6724-5p	11
hsa-miR-6726-3p	0
hsa-miR-6726-5p	1
hsa-miR-6727-3p	0
hsa-miR-6727-5p	4
hsa-miR-6728-5p	0
hsa-miR-6729-3p	0
hsa-miR-6730-3p	0
hsa-miR-6730-5p	0
hsa-miR-6732-3p	0
hsa-miR-6732-5p	2
hsa-miR-6733-3p	0
hsa-miR-6733-5p	0
hsa-miR-6734-3p	0
hsa-miR-6734-5p	9
hsa-miR-6735-3p	0
hsa-miR-6735-5p	0
hsa-miR-6736-5p	4
hsa-miR-6737-3p	0
hsa-miR-6737-5p	0
hsa-miR-6738-3p	0
hsa-miR-6739-5p	0
hsa-miR-6740-3p	0
hsa-miR-6740-5p	0
hsa-miR-6741-3p	0
hsa-miR-6741-5p	1
hsa-miR-6742-3p	0
hsa-miR-6743-3p	0
hsa-miR-6743-5p	0
hsa-miR-6744-3p	0
hsa-miR-6744-5p	0
hsa-miR-6746-3p	0
hsa-miR-6746-5p	0
hsa-miR-6747-3p	0
hsa-miR-6747-5p	0
hsa-miR-6748-3p	0
hsa-miR-6748-5p	1
hsa-miR-6749-3p	0
hsa-miR-675-5p	0
hsa-miR-6750-3p	0
hsa-miR-6750-5p	0
hsa-miR-6751-5p	0
hsa-miR-6752-3p	0
hsa-miR-6752-5p	0
hsa-miR-6753-3p	0
hsa-miR-6753-5p	5
hsa-miR-6754-5p	0
hsa-miR-6755-5p	0
hsa-miR-6756-3p	0
hsa-miR-6756-5p	0
hsa-miR-6757-3p	0
hsa-miR-6757-5p	0
hsa-miR-6758-3p	0
hsa-miR-6758-5p	0
hsa-miR-6759-3p	0
hsa-miR-6759-5p	0
hsa-miR-676-3p	0
hsa-miR-676-5p	0
hsa-miR-6762-5p	0
hsa-miR-6763-3p	0
hsa-miR-6763-5p	0
hsa-miR-6764-3p	0
hsa-miR-6764-5p	0
hsa-miR-6765-3p	0
hsa-miR-6765-5p	0
hsa-miR-6766-3p	0
hsa-miR-6766-5p	0
hsa-miR-6767-5p	0
hsa-miR-6768-3p	0
hsa-miR-6768-5p	0
hsa-miR-6769a-3p	0
hsa-miR-6769a-5p	0
hsa-miR-6769b-3p	0
hsa-miR-6769b-5p	0
hsa-miR-6770-3p	0
hsa-miR-6770-5p	5
hsa-miR-6771-3p	0
hsa-miR-6771-5p	0
hsa-miR-6772-3p	0
hsa-miR-6773-5p	0
hsa-miR-6775-3p	0
hsa-miR-6777-5p	0
hsa-miR-6778-3p	0
hsa-miR-6778-5p	0
hsa-miR-6779-3p	0
hsa-miR-6779-5p	0
hsa-miR-6780a-3p	0
hsa-miR-6780a-5p	0
hsa-miR-6780b-3p	0
hsa-miR-6780b-5p	0
hsa-miR-6781-3p	0
hsa-miR-6782-3p	0
hsa-miR-6782-5p	0
hsa-miR-6783-3p	0
hsa-miR-6783-5p	0
hsa-miR-6784-3p	0
hsa-miR-6784-5p	0
hsa-miR-6785-5p	0
hsa-miR-6786-3p	0
hsa-miR-6787-3p	0
hsa-miR-6787-5p	0
hsa-miR-6788-3p	0
hsa-miR-6789-3p	0
hsa-miR-6789-5p	0
hsa-miR-6790-5p	0
hsa-miR-6791-3p	0
hsa-miR-6791-5p	0
hsa-miR-6792-3p	0
hsa-miR-6792-5p	0
hsa-miR-6793-3p	0
hsa-miR-6793-5p	0
hsa-miR-6794-5p	0
hsa-miR-6795-3p	0
hsa-miR-6797-3p	0
hsa-miR-6797-5p	0
hsa-miR-6798-3p	0
hsa-miR-6799-3p	0
hsa-miR-6799-5p	0
hsa-miR-6800-3p	0
hsa-miR-6801-3p	0
hsa-miR-6801-5p	0
hsa-miR-6802-3p	0
hsa-miR-6802-5p	0
hsa-miR-6803-3p	0
hsa-miR-6804-3p	0
hsa-miR-6804-5p	0
hsa-miR-6805-3p	0
hsa-miR-6805-5p	0
hsa-miR-6806-3p	4
hsa-miR-6806-5p	0
hsa-miR-6807-3p	0
hsa-miR-6807-5p	2
hsa-miR-6808-3p	0
hsa-miR-6810-3p	0
hsa-miR-6811-3p	0
hsa-miR-6811-5p	0
hsa-miR-6812-3p	0
hsa-miR-6812-5p	0
hsa-miR-6813-5p	0
hsa-miR-6814-3p	15
hsa-miR-6814-5p	1
hsa-miR-6815-3p	0
hsa-miR-6815-5p	0
hsa-miR-6817-3p	0
hsa-miR-6818-3p	0
hsa-miR-6818-5p	0
hsa-miR-6819-3p	0
hsa-miR-6819-5p	0
hsa-miR-6820-3p	0
hsa-miR-6820-5p	0
hsa-miR-6821-5p	0
hsa-miR-6823-3p	0
hsa-miR-6823-5p	0
hsa-miR-6824-3p	0
hsa-miR-6824-5p	0
hsa-miR-6825-3p	0
hsa-miR-6825-5p	0
hsa-miR-6826-3p	0
hsa-miR-6826-5p	0
hsa-miR-6827-5p	0
hsa-miR-6828-5p	0
hsa-miR-6829-5p	0
hsa-miR-6831-5p	0
hsa-miR-6832-3p	0
hsa-miR-6832-5p	0
hsa-miR-6833-3p	0
hsa-miR-6833-5p	0
hsa-miR-6834-3p	0
hsa-miR-6834-5p	0
hsa-miR-6835-5p	0
hsa-miR-6836-3p	0
hsa-miR-6836-5p	0
hsa-miR-6837-3p	0
hsa-miR-6837-5p	0
hsa-miR-6838-3p	0
hsa-miR-6838-5p	5
hsa-miR-6839-3p	0
hsa-miR-6839-5p	0
hsa-miR-6840-3p	3
hsa-miR-6840-5p	15
hsa-miR-6841-3p	0
hsa-miR-6842-3p	0
hsa-miR-6842-5p	0
hsa-miR-6843-3p	0
hsa-miR-6844	0
hsa-miR-6845-5p	0
hsa-miR-6846-3p	0
hsa-miR-6846-5p	5
hsa-miR-6847-3p	0
hsa-miR-6847-5p	0
hsa-miR-6848-5p	0
hsa-miR-6849-3p	0
hsa-miR-6849-5p	0
hsa-miR-6850-3p	0
hsa-miR-6850-5p	0
hsa-miR-6851-5p	0
hsa-miR-6853-3p	0
hsa-miR-6854-3p	0
hsa-miR-6854-5p	0
hsa-miR-6855-3p	0
hsa-miR-6855-5p	0
hsa-miR-6856-3p	0
hsa-miR-6856-5p	0
hsa-miR-6857-3p	0
hsa-miR-6858-3p	0
hsa-miR-6858-5p	0
hsa-miR-6859-3p	0
hsa-miR-6859-5p	0
hsa-miR-6860	0
hsa-miR-6861-5p	0
hsa-miR-6862-3p	0
hsa-miR-6862-5p	0
hsa-miR-6864-5p	0
hsa-miR-6865-5p	0
hsa-miR-6866-5p	0
hsa-miR-6867-5p	0
hsa-miR-6868-3p	0
hsa-miR-6869-3p	0
hsa-miR-6869-5p	3
hsa-miR-6870-3p	9
hsa-miR-6870-5p	0
hsa-miR-6871-3p	0
hsa-miR-6871-5p	0
hsa-miR-6872-5p	0
hsa-miR-6873-3p	0
hsa-miR-6873-5p	5
hsa-miR-6874-5p	6
hsa-miR-6875-5p	0
hsa-miR-6876-3p	0
hsa-miR-6876-5p	0
hsa-miR-6877-5p	0
hsa-miR-6878-3p	0
hsa-miR-6878-5p	0
hsa-miR-6880-3p	0
hsa-miR-6880-5p	0
hsa-miR-6881-3p	0
hsa-miR-6881-5p	0
hsa-miR-6882-3p	0
hsa-miR-6882-5p	4
hsa-miR-6883-3p	0
hsa-miR-6883-5p	0
hsa-miR-6884-3p	0
hsa-miR-6885-3p	0
hsa-miR-6885-5p	5
hsa-miR-6886-3p	0
hsa-miR-6886-5p	3
hsa-miR-6889-3p	0
hsa-miR-6889-5p	6
hsa-miR-6890-3p	0
hsa-miR-6890-5p	0
hsa-miR-6892-3p	0
hsa-miR-6892-5p	2
hsa-miR-6893-3p	0
hsa-miR-6893-5p	0
hsa-miR-6894-3p	0
hsa-miR-6894-5p	0
hsa-miR-6895-3p	0
hsa-miR-6895-5p	0
hsa-miR-7-1-3p	140
hsa-miR-7-2-3p	0
hsa-miR-7-5p	37
hsa-miR-708-3p	0
hsa-miR-708-5p	0
hsa-miR-7106-3p	0
hsa-miR-7108-5p	0
hsa-miR-7109-3p	0
hsa-miR-7109-5p	0
hsa-miR-7110-3p	0
hsa-miR-7111-3p	0
hsa-miR-7111-5p	7
hsa-miR-7112-3p	0
hsa-miR-7113-3p	0
hsa-miR-7113-5p	0
hsa-miR-7114-3p	0
hsa-miR-7114-5p	0
hsa-miR-7156-5p	0
hsa-miR-744-3p	17
hsa-miR-744-5p	1787
hsa-miR-758-3p	0
hsa-miR-760	27
hsa-miR-7641	2
hsa-miR-765	0
hsa-miR-766-3p	126
hsa-miR-766-5p	0
hsa-miR-767-5p	0
hsa-miR-769-3p	25
hsa-miR-769-5p	164
hsa-miR-7703	0
hsa-miR-7704	1
hsa-miR-7705	15
hsa-miR-7706	15
hsa-miR-7843-3p	0
hsa-miR-7844-5p	0
hsa-miR-7845-5p	3
hsa-miR-7851-3p	4
hsa-miR-7974	40
hsa-miR-7975	0
hsa-miR-7976	0
hsa-miR-7977	0
hsa-miR-8072	0
hsa-miR-8485	0
hsa-miR-873-3p	30
hsa-miR-873-5p	80
hsa-miR-874-3p	55
hsa-miR-874-5p	15
hsa-miR-875-5p	4
hsa-miR-876-3p	188
hsa-miR-876-5p	11
hsa-miR-877-3p	11
hsa-miR-877-5p	73
hsa-miR-885-5p	0
hsa-miR-887-3p	18
hsa-miR-888-5p	0
hsa-miR-889-3p	18
hsa-miR-889-5p	0
hsa-miR-890	0
hsa-miR-891a-5p	0
hsa-miR-891b	3
hsa-miR-9-3p	282
hsa-miR-9-5p	1148
hsa-miR-92a-1-5p	88
hsa-miR-92a-3p	22205
hsa-miR-92b-3p	1039
hsa-miR-92b-5p	18
hsa-miR-93-3p	84
hsa-miR-93-5p	14691
hsa-miR-933	3
hsa-miR-934	8
hsa-miR-935	432
hsa-miR-936	0
hsa-miR-937-3p	8
hsa-miR-937-5p	0
hsa-miR-938	0
hsa-miR-939-3p	0
hsa-miR-939-5p	0
hsa-miR-940	103
hsa-miR-941	218
hsa-miR-942-3p	0
hsa-miR-942-5p	1
hsa-miR-944	0
hsa-miR-95-3p	203
hsa-miR-95-5p	0
hsa-miR-96-3p	4
hsa-miR-96-5p	15118
hsa-miR-98-3p	62
hsa-miR-98-5p	13739
hsa-miR-99a-3p	0
hsa-miR-99a-5p	14
hsa-miR-99b-3p	174
hsa-miR-99b-5p	13509
