# Supplementary material for: High-throughput, Efficient, and Unbiased Capture of Small RNAs from Low-input Samples for Sequencing
Source: Sci Rep. 2019 Feb 19;9:2262. doi: 10.1038/s41598-018-38458-7 (PMC6381177; doi:10.1038/s41598-018-38458-7)
Supplement: Supplementary file 3 — Dataset 2 [file 41598_2018_38458_MOESM3_ESM.xlsx]

## Sheet: 3'AdapterSeqs1_100
AdapterName	Sequence_FASTA_format	Barcode	start	end seq	Sequence_Ordering_Format
4N_001	NNNNTGATCNNNNATCTCGTATGCCGTCTTCTGCTTG	Tgatc	/5phos/NNNN	NNNNATCTCGTATGCCGTCTTCTGCTTG/3AmMO/	/5phos/NNNNTgatcNNNNATCTCGTATGCCGTCTTCTGCTTG/3AmMO/
4N_002	NNNNTCGAGNNNNATCTCGTATGCCGTCTTCTGCTTG	Tcgag	/5phos/NNNN	NNNNATCTCGTATGCCGTCTTCTGCTTG/3AmMO/	/5phos/NNNNTcgagNNNNATCTCGTATGCCGTCTTCTGCTTG/3AmMO/
4N_003	NNNNTCTCANNNNATCTCGTATGCCGTCTTCTGCTTG	Tctca	/5phos/NNNN	NNNNATCTCGTATGCCGTCTTCTGCTTG/3AmMO/	/5phos/NNNNTctcaNNNNATCTCGTATGCCGTCTTCTGCTTG/3AmMO/
4N_004	NNNNTGCGGNNNNATCTCGTATGCCGTCTTCTGCTTG	Tgcgg	/5phos/NNNN	NNNNATCTCGTATGCCGTCTTCTGCTTG/3AmMO/	/5phos/NNNNTgcggNNNNATCTCGTATGCCGTCTTCTGCTTG/3AmMO/
4N_005	NNNNTGTTCNNNNATCTCGTATGCCGTCTTCTGCTTG	Tgttc	/5phos/NNNN	NNNNATCTCGTATGCCGTCTTCTGCTTG/3AmMO/	/5phos/NNNNTgttcNNNNATCTCGTATGCCGTCTTCTGCTTG/3AmMO/
4N_006	NNNNTCAGGNNNNATCTCGTATGCCGTCTTCTGCTTG	Tcagg	/5phos/NNNN	NNNNATCTCGTATGCCGTCTTCTGCTTG/3AmMO/	/5phos/NNNNTcaggNNNNATCTCGTATGCCGTCTTCTGCTTG/3AmMO/
4N_007	NNNNTTGCTNNNNATCTCGTATGCCGTCTTCTGCTTG	Ttgct	/5phos/NNNN	NNNNATCTCGTATGCCGTCTTCTGCTTG/3AmMO/	/5phos/NNNNTtgctNNNNATCTCGTATGCCGTCTTCTGCTTG/3AmMO/
4N_008	NNNNTTGTTNNNNATCTCGTATGCCGTCTTCTGCTTG	Ttgtt	/5phos/NNNN	NNNNATCTCGTATGCCGTCTTCTGCTTG/3AmMO/	/5phos/NNNNTtgttNNNNATCTCGTATGCCGTCTTCTGCTTG/3AmMO/
4N_009	NNNNTGTCANNNNATCTCGTATGCCGTCTTCTGCTTG	Tgtca	/5phos/NNNN	NNNNATCTCGTATGCCGTCTTCTGCTTG/3AmMO/	/5phos/NNNNTgtcaNNNNATCTCGTATGCCGTCTTCTGCTTG/3AmMO/
4N_010	NNNNTTCAGNNNNATCTCGTATGCCGTCTTCTGCTTG	Ttcag	/5phos/NNNN	NNNNATCTCGTATGCCGTCTTCTGCTTG/3AmMO/	/5phos/NNNNTtcagNNNNATCTCGTATGCCGTCTTCTGCTTG/3AmMO/
4N_011	NNNNTAGCCNNNNATCTCGTATGCCGTCTTCTGCTTG	Tagcc	/5phos/NNNN	NNNNATCTCGTATGCCGTCTTCTGCTTG/3AmMO/	/5phos/NNNNTagccNNNNATCTCGTATGCCGTCTTCTGCTTG/3AmMO/
4N_012	NNNNTCAAGNNNNATCTCGTATGCCGTCTTCTGCTTG	Tcaag	/5phos/NNNN	NNNNATCTCGTATGCCGTCTTCTGCTTG/3AmMO/	/5phos/NNNNTcaagNNNNATCTCGTATGCCGTCTTCTGCTTG/3AmMO/
4N_013	NNNNTTGGCNNNNATCTCGTATGCCGTCTTCTGCTTG	Ttggc	/5phos/NNNN	NNNNATCTCGTATGCCGTCTTCTGCTTG/3AmMO/	/5phos/NNNNTtggcNNNNATCTCGTATGCCGTCTTCTGCTTG/3AmMO/
4N_014	NNNNTCCATNNNNATCTCGTATGCCGTCTTCTGCTTG	Tccat	/5phos/NNNN	NNNNATCTCGTATGCCGTCTTCTGCTTG/3AmMO/	/5phos/NNNNTccatNNNNATCTCGTATGCCGTCTTCTGCTTG/3AmMO/
4N_015	NNNNTCCGTNNNNATCTCGTATGCCGTCTTCTGCTTG	Tccgt	/5phos/NNNN	NNNNATCTCGTATGCCGTCTTCTGCTTG/3AmMO/	/5phos/NNNNTccgtNNNNATCTCGTATGCCGTCTTCTGCTTG/3AmMO/
4N_016	NNNNTTCGANNNNATCTCGTATGCCGTCTTCTGCTTG	Ttcga	/5phos/NNNN	NNNNATCTCGTATGCCGTCTTCTGCTTG/3AmMO/	/5phos/NNNNTtcgaNNNNATCTCGTATGCCGTCTTCTGCTTG/3AmMO/
4N_017	NNNNTAAAGNNNNATCTCGTATGCCGTCTTCTGCTTG	Taaag	/5phos/NNNN	NNNNATCTCGTATGCCGTCTTCTGCTTG/3AmMO/	/5phos/NNNNTaaagNNNNATCTCGTATGCCGTCTTCTGCTTG/3AmMO/
4N_018	NNNNTAGCANNNNATCTCGTATGCCGTCTTCTGCTTG	Tagca	/5phos/NNNN	NNNNATCTCGTATGCCGTCTTCTGCTTG/3AmMO/	/5phos/NNNNTagcaNNNNATCTCGTATGCCGTCTTCTGCTTG/3AmMO/
4N_019	NNNNTGTGGNNNNATCTCGTATGCCGTCTTCTGCTTG	Tgtgg	/5phos/NNNN	NNNNATCTCGTATGCCGTCTTCTGCTTG/3AmMO/	/5phos/NNNNTgtggNNNNATCTCGTATGCCGTCTTCTGCTTG/3AmMO/
4N_020	NNNNTGACANNNNATCTCGTATGCCGTCTTCTGCTTG	Tgaca	/5phos/NNNN	NNNNATCTCGTATGCCGTCTTCTGCTTG/3AmMO/	/5phos/NNNNTgacaNNNNATCTCGTATGCCGTCTTCTGCTTG/3AmMO/
4N_021	NNNNTAGATNNNNATCTCGTATGCCGTCTTCTGCTTG	Tagat	/5phos/NNNN	NNNNATCTCGTATGCCGTCTTCTGCTTG/3AmMO/	/5phos/NNNNTagatNNNNATCTCGTATGCCGTCTTCTGCTTG/3AmMO/
4N_022	NNNNTGTGTNNNNATCTCGTATGCCGTCTTCTGCTTG	Tgtgt	/5phos/NNNN	NNNNATCTCGTATGCCGTCTTCTGCTTG/3AmMO/	/5phos/NNNNTgtgtNNNNATCTCGTATGCCGTCTTCTGCTTG/3AmMO/
4N_023	NNNNTCTACNNNNATCTCGTATGCCGTCTTCTGCTTG	Tctac	/5phos/NNNN	NNNNATCTCGTATGCCGTCTTCTGCTTG/3AmMO/	/5phos/NNNNTctacNNNNATCTCGTATGCCGTCTTCTGCTTG/3AmMO/
4N_024	NNNNTTTTANNNNATCTCGTATGCCGTCTTCTGCTTG	Tttta	/5phos/NNNN	NNNNATCTCGTATGCCGTCTTCTGCTTG/3AmMO/	/5phos/NNNNTtttaNNNNATCTCGTATGCCGTCTTCTGCTTG/3AmMO/
4N_025	NNNNTTCTANNNNATCTCGTATGCCGTCTTCTGCTTG	Ttcta	/5phos/NNNN	NNNNATCTCGTATGCCGTCTTCTGCTTG/3AmMO/	/5phos/NNNNTtctaNNNNATCTCGTATGCCGTCTTCTGCTTG/3AmMO/
4N_026	NNNNTGTTTNNNNATCTCGTATGCCGTCTTCTGCTTG	Tgttt	/5phos/NNNN	NNNNATCTCGTATGCCGTCTTCTGCTTG/3AmMO/	/5phos/NNNNTgtttNNNNATCTCGTATGCCGTCTTCTGCTTG/3AmMO/
4N_027	NNNNTGCGANNNNATCTCGTATGCCGTCTTCTGCTTG	Tgcga	/5phos/NNNN	NNNNATCTCGTATGCCGTCTTCTGCTTG/3AmMO/	/5phos/NNNNTgcgaNNNNATCTCGTATGCCGTCTTCTGCTTG/3AmMO/
4N_028	NNNNTGAAANNNNATCTCGTATGCCGTCTTCTGCTTG	Tgaaa	/5phos/NNNN	NNNNATCTCGTATGCCGTCTTCTGCTTG/3AmMO/	/5phos/NNNNTgaaaNNNNATCTCGTATGCCGTCTTCTGCTTG/3AmMO/
4N_029	NNNNTGCTGNNNNATCTCGTATGCCGTCTTCTGCTTG	Tgctg	/5phos/NNNN	NNNNATCTCGTATGCCGTCTTCTGCTTG/3AmMO/	/5phos/NNNNTgctgNNNNATCTCGTATGCCGTCTTCTGCTTG/3AmMO/
4N_030	NNNNTGCCCNNNNATCTCGTATGCCGTCTTCTGCTTG	Tgccc	/5phos/NNNN	NNNNATCTCGTATGCCGTCTTCTGCTTG/3AmMO/	/5phos/NNNNTgcccNNNNATCTCGTATGCCGTCTTCTGCTTG/3AmMO/
4N_031	NNNNTATACNNNNATCTCGTATGCCGTCTTCTGCTTG	Tatac	/5phos/NNNN	NNNNATCTCGTATGCCGTCTTCTGCTTG/3AmMO/	/5phos/NNNNTatacNNNNATCTCGTATGCCGTCTTCTGCTTG/3AmMO/
4N_032	NNNNTGAGANNNNATCTCGTATGCCGTCTTCTGCTTG	Tgaga	/5phos/NNNN	NNNNATCTCGTATGCCGTCTTCTGCTTG/3AmMO/	/5phos/NNNNTgagaNNNNATCTCGTATGCCGTCTTCTGCTTG/3AmMO/
4N_033	NNNNTAGGGNNNNATCTCGTATGCCGTCTTCTGCTTG	Taggg	/5phos/NNNN	NNNNATCTCGTATGCCGTCTTCTGCTTG/3AmMO/	/5phos/NNNNTagggNNNNATCTCGTATGCCGTCTTCTGCTTG/3AmMO/
4N_034	NNNNTGGTANNNNATCTCGTATGCCGTCTTCTGCTTG	Tggta	/5phos/NNNN	NNNNATCTCGTATGCCGTCTTCTGCTTG/3AmMO/	/5phos/NNNNTggtaNNNNATCTCGTATGCCGTCTTCTGCTTG/3AmMO/
4N_035	NNNNTCAGANNNNATCTCGTATGCCGTCTTCTGCTTG	Tcaga	/5phos/NNNN	NNNNATCTCGTATGCCGTCTTCTGCTTG/3AmMO/	/5phos/NNNNTcagaNNNNATCTCGTATGCCGTCTTCTGCTTG/3AmMO/
4N_036	NNNNTAGAANNNNATCTCGTATGCCGTCTTCTGCTTG	Tagaa	/5phos/NNNN	NNNNATCTCGTATGCCGTCTTCTGCTTG/3AmMO/	/5phos/NNNNTagaaNNNNATCTCGTATGCCGTCTTCTGCTTG/3AmMO/
4N_037	NNNNTCGACNNNNATCTCGTATGCCGTCTTCTGCTTG	Tcgac	/5phos/NNNN	NNNNATCTCGTATGCCGTCTTCTGCTTG/3AmMO/	/5phos/NNNNTcgacNNNNATCTCGTATGCCGTCTTCTGCTTG/3AmMO/
4N_038	NNNNTGCAANNNNATCTCGTATGCCGTCTTCTGCTTG	Tgcaa	/5phos/NNNN	NNNNATCTCGTATGCCGTCTTCTGCTTG/3AmMO/	/5phos/NNNNTgcaaNNNNATCTCGTATGCCGTCTTCTGCTTG/3AmMO/
4N_039	NNNNTCACGNNNNATCTCGTATGCCGTCTTCTGCTTG	Tcacg	/5phos/NNNN	NNNNATCTCGTATGCCGTCTTCTGCTTG/3AmMO/	/5phos/NNNNTcacgNNNNATCTCGTATGCCGTCTTCTGCTTG/3AmMO/
4N_040	NNNNTGGAANNNNATCTCGTATGCCGTCTTCTGCTTG	Tggaa	/5phos/NNNN	NNNNATCTCGTATGCCGTCTTCTGCTTG/3AmMO/	/5phos/NNNNTggaaNNNNATCTCGTATGCCGTCTTCTGCTTG/3AmMO/
4N_041	NNNNTTTGGNNNNATCTCGTATGCCGTCTTCTGCTTG	Tttgg	/5phos/NNNN	NNNNATCTCGTATGCCGTCTTCTGCTTG/3AmMO/	/5phos/NNNNTttggNNNNATCTCGTATGCCGTCTTCTGCTTG/3AmMO/
4N_042	NNNNTGTAGNNNNATCTCGTATGCCGTCTTCTGCTTG	Tgtag	/5phos/NNNN	NNNNATCTCGTATGCCGTCTTCTGCTTG/3AmMO/	/5phos/NNNNTgtagNNNNATCTCGTATGCCGTCTTCTGCTTG/3AmMO/
4N_043	NNNNTCTAGNNNNATCTCGTATGCCGTCTTCTGCTTG	Tctag	/5phos/NNNN	NNNNATCTCGTATGCCGTCTTCTGCTTG/3AmMO/	/5phos/NNNNTctagNNNNATCTCGTATGCCGTCTTCTGCTTG/3AmMO/
4N_044	NNNNTTCATNNNNATCTCGTATGCCGTCTTCTGCTTG	Ttcat	/5phos/NNNN	NNNNATCTCGTATGCCGTCTTCTGCTTG/3AmMO/	/5phos/NNNNTtcatNNNNATCTCGTATGCCGTCTTCTGCTTG/3AmMO/
4N_045	NNNNTGAGGNNNNATCTCGTATGCCGTCTTCTGCTTG	Tgagg	/5phos/NNNN	NNNNATCTCGTATGCCGTCTTCTGCTTG/3AmMO/	/5phos/NNNNTgaggNNNNATCTCGTATGCCGTCTTCTGCTTG/3AmMO/
4N_046	NNNNTCCAGNNNNATCTCGTATGCCGTCTTCTGCTTG	Tccag	/5phos/NNNN	NNNNATCTCGTATGCCGTCTTCTGCTTG/3AmMO/	/5phos/NNNNTccagNNNNATCTCGTATGCCGTCTTCTGCTTG/3AmMO/
4N_047	NNNNTCCGCNNNNATCTCGTATGCCGTCTTCTGCTTG	Tccgc	/5phos/NNNN	NNNNATCTCGTATGCCGTCTTCTGCTTG/3AmMO/	/5phos/NNNNTccgcNNNNATCTCGTATGCCGTCTTCTGCTTG/3AmMO/
4N_048	NNNNTCCGANNNNATCTCGTATGCCGTCTTCTGCTTG	Tccga	/5phos/NNNN	NNNNATCTCGTATGCCGTCTTCTGCTTG/3AmMO/	/5phos/NNNNTccgaNNNNATCTCGTATGCCGTCTTCTGCTTG/3AmMO/
4N_049	NNNNTTAAANNNNATCTCGTATGCCGTCTTCTGCTTG	Ttaaa	/5phos/NNNN	NNNNATCTCGTATGCCGTCTTCTGCTTG/3AmMO/	/5phos/NNNNTtaaaNNNNATCTCGTATGCCGTCTTCTGCTTG/3AmMO/
4N_050	NNNNTCCTTNNNNATCTCGTATGCCGTCTTCTGCTTG	Tcctt	/5phos/NNNN	NNNNATCTCGTATGCCGTCTTCTGCTTG/3AmMO/	/5phos/NNNNTccttNNNNATCTCGTATGCCGTCTTCTGCTTG/3AmMO/
4N_051	NNNNAAACTNNNNATCTCGTATGCCGTCTTCTGCTTG	aaact	/5phos/NNNN	NNNNATCTCGTATGCCGTCTTCTGCTTG/3AmMO/	/5phos/NNNNaaactNNNNATCTCGTATGCCGTCTTCTGCTTG/3AmMO/
4N_052	NNNNAAAGANNNNATCTCGTATGCCGTCTTCTGCTTG	aaaga	/5phos/NNNN	NNNNATCTCGTATGCCGTCTTCTGCTTG/3AmMO/	/5phos/NNNNaaagaNNNNATCTCGTATGCCGTCTTCTGCTTG/3AmMO/
4N_053	NNNNAAATGNNNNATCTCGTATGCCGTCTTCTGCTTG	aaatg	/5phos/NNNN	NNNNATCTCGTATGCCGTCTTCTGCTTG/3AmMO/	/5phos/NNNNaaatgNNNNATCTCGTATGCCGTCTTCTGCTTG/3AmMO/
4N_054	NNNNAACAANNNNATCTCGTATGCCGTCTTCTGCTTG	aacaa	/5phos/NNNN	NNNNATCTCGTATGCCGTCTTCTGCTTG/3AmMO/	/5phos/NNNNaacaaNNNNATCTCGTATGCCGTCTTCTGCTTG/3AmMO/
4N_055	NNNNAACCGNNNNATCTCGTATGCCGTCTTCTGCTTG	aaccg	/5phos/NNNN	NNNNATCTCGTATGCCGTCTTCTGCTTG/3AmMO/	/5phos/NNNNaaccgNNNNATCTCGTATGCCGTCTTCTGCTTG/3AmMO/
4N_056	NNNNAACGCNNNNATCTCGTATGCCGTCTTCTGCTTG	aacgc	/5phos/NNNN	NNNNATCTCGTATGCCGTCTTCTGCTTG/3AmMO/	/5phos/NNNNaacgcNNNNATCTCGTATGCCGTCTTCTGCTTG/3AmMO/
4N_057	NNNNAAGACNNNNATCTCGTATGCCGTCTTCTGCTTG	aagac	/5phos/NNNN	NNNNATCTCGTATGCCGTCTTCTGCTTG/3AmMO/	/5phos/NNNNaagacNNNNATCTCGTATGCCGTCTTCTGCTTG/3AmMO/
4N_058	NNNNAATAGNNNNATCTCGTATGCCGTCTTCTGCTTG	aatag	/5phos/NNNN	NNNNATCTCGTATGCCGTCTTCTGCTTG/3AmMO/	/5phos/NNNNaatagNNNNATCTCGTATGCCGTCTTCTGCTTG/3AmMO/
4N_059	NNNNAATTTNNNNATCTCGTATGCCGTCTTCTGCTTG	aattt	/5phos/NNNN	NNNNATCTCGTATGCCGTCTTCTGCTTG/3AmMO/	/5phos/NNNNaatttNNNNATCTCGTATGCCGTCTTCTGCTTG/3AmMO/
4N_060	NNNNACAGCNNNNATCTCGTATGCCGTCTTCTGCTTG	acagc	/5phos/NNNN	NNNNATCTCGTATGCCGTCTTCTGCTTG/3AmMO/	/5phos/NNNNacagcNNNNATCTCGTATGCCGTCTTCTGCTTG/3AmMO/
4N_061	NNNNACATANNNNATCTCGTATGCCGTCTTCTGCTTG	acata	/5phos/NNNN	NNNNATCTCGTATGCCGTCTTCTGCTTG/3AmMO/	/5phos/NNNNacataNNNNATCTCGTATGCCGTCTTCTGCTTG/3AmMO/
4N_062	NNNNACCCANNNNATCTCGTATGCCGTCTTCTGCTTG	accca	/5phos/NNNN	NNNNATCTCGTATGCCGTCTTCTGCTTG/3AmMO/	/5phos/NNNNacccaNNNNATCTCGTATGCCGTCTTCTGCTTG/3AmMO/
4N_063	NNNNACCTCNNNNATCTCGTATGCCGTCTTCTGCTTG	acctc	/5phos/NNNN	NNNNATCTCGTATGCCGTCTTCTGCTTG/3AmMO/	/5phos/NNNNacctcNNNNATCTCGTATGCCGTCTTCTGCTTG/3AmMO/
4N_064	NNNNACGAANNNNATCTCGTATGCCGTCTTCTGCTTG	acgaa	/5phos/NNNN	NNNNATCTCGTATGCCGTCTTCTGCTTG/3AmMO/	/5phos/NNNNacgaaNNNNATCTCGTATGCCGTCTTCTGCTTG/3AmMO/
4N_065	NNNNACGGTNNNNATCTCGTATGCCGTCTTCTGCTTG	acggt	/5phos/NNNN	NNNNATCTCGTATGCCGTCTTCTGCTTG/3AmMO/	/5phos/NNNNacggtNNNNATCTCGTATGCCGTCTTCTGCTTG/3AmMO/
4N_066	NNNNACTCCNNNNATCTCGTATGCCGTCTTCTGCTTG	actcc	/5phos/NNNN	NNNNATCTCGTATGCCGTCTTCTGCTTG/3AmMO/	/5phos/NNNNactccNNNNATCTCGTATGCCGTCTTCTGCTTG/3AmMO/
4N_067	NNNNACTTGNNNNATCTCGTATGCCGTCTTCTGCTTG	acttg	/5phos/NNNN	NNNNATCTCGTATGCCGTCTTCTGCTTG/3AmMO/	/5phos/NNNNacttgNNNNATCTCGTATGCCGTCTTCTGCTTG/3AmMO/
4N_068	NNNNAGACCNNNNATCTCGTATGCCGTCTTCTGCTTG	agacc	/5phos/NNNN	NNNNATCTCGTATGCCGTCTTCTGCTTG/3AmMO/	/5phos/NNNNagaccNNNNATCTCGTATGCCGTCTTCTGCTTG/3AmMO/
4N_069	NNNNAGATTNNNNATCTCGTATGCCGTCTTCTGCTTG	agatt	/5phos/NNNN	NNNNATCTCGTATGCCGTCTTCTGCTTG/3AmMO/	/5phos/NNNNagattNNNNATCTCGTATGCCGTCTTCTGCTTG/3AmMO/
4N_070	NNNNAGCGTNNNNATCTCGTATGCCGTCTTCTGCTTG	agcgt	/5phos/NNNN	NNNNATCTCGTATGCCGTCTTCTGCTTG/3AmMO/	/5phos/NNNNagcgtNNNNATCTCGTATGCCGTCTTCTGCTTG/3AmMO/
4N_071	NNNNAGGAGNNNNATCTCGTATGCCGTCTTCTGCTTG	aggag	/5phos/NNNN	NNNNATCTCGTATGCCGTCTTCTGCTTG/3AmMO/	/5phos/NNNNaggagNNNNATCTCGTATGCCGTCTTCTGCTTG/3AmMO/
4N_072	NNNNAGGCTNNNNATCTCGTATGCCGTCTTCTGCTTG	aggct	/5phos/NNNN	NNNNATCTCGTATGCCGTCTTCTGCTTG/3AmMO/	/5phos/NNNNaggctNNNNATCTCGTATGCCGTCTTCTGCTTG/3AmMO/
4N_073	NNNNAGTATNNNNATCTCGTATGCCGTCTTCTGCTTG	agtat	/5phos/NNNN	NNNNATCTCGTATGCCGTCTTCTGCTTG/3AmMO/	/5phos/NNNNagtatNNNNATCTCGTATGCCGTCTTCTGCTTG/3AmMO/
4N_074	NNNNAGTCGNNNNATCTCGTATGCCGTCTTCTGCTTG	agtcg	/5phos/NNNN	NNNNATCTCGTATGCCGTCTTCTGCTTG/3AmMO/	/5phos/NNNNagtcgNNNNATCTCGTATGCCGTCTTCTGCTTG/3AmMO/
4N_075	NNNNAGTGCNNNNATCTCGTATGCCGTCTTCTGCTTG	agtgc	/5phos/NNNN	NNNNATCTCGTATGCCGTCTTCTGCTTG/3AmMO/	/5phos/NNNNagtgcNNNNATCTCGTATGCCGTCTTCTGCTTG/3AmMO/
4N_076	NNNNATACGNNNNATCTCGTATGCCGTCTTCTGCTTG	atacg	/5phos/NNNN	NNNNATCTCGTATGCCGTCTTCTGCTTG/3AmMO/	/5phos/NNNNatacgNNNNATCTCGTATGCCGTCTTCTGCTTG/3AmMO/
4N_077	NNNNATAGTNNNNATCTCGTATGCCGTCTTCTGCTTG	atagt	/5phos/NNNN	NNNNATCTCGTATGCCGTCTTCTGCTTG/3AmMO/	/5phos/NNNNatagtNNNNATCTCGTATGCCGTCTTCTGCTTG/3AmMO/
4N_078	NNNNATATCNNNNATCTCGTATGCCGTCTTCTGCTTG	atatc	/5phos/NNNN	NNNNATCTCGTATGCCGTCTTCTGCTTG/3AmMO/	/5phos/NNNNatatcNNNNATCTCGTATGCCGTCTTCTGCTTG/3AmMO/
4N_079	NNNNATCACNNNNATCTCGTATGCCGTCTTCTGCTTG	atcac	/5phos/NNNN	NNNNATCTCGTATGCCGTCTTCTGCTTG/3AmMO/	/5phos/NNNNatcacNNNNATCTCGTATGCCGTCTTCTGCTTG/3AmMO/
4N_080	NNNNATCTTNNNNATCTCGTATGCCGTCTTCTGCTTG	atctt	/5phos/NNNN	NNNNATCTCGTATGCCGTCTTCTGCTTG/3AmMO/	/5phos/NNNNatcttNNNNATCTCGTATGCCGTCTTCTGCTTG/3AmMO/
4N_081	NNNNATGATNNNNATCTCGTATGCCGTCTTCTGCTTG	atgat	/5phos/NNNN	NNNNATCTCGTATGCCGTCTTCTGCTTG/3AmMO/	/5phos/NNNNatgatNNNNATCTCGTATGCCGTCTTCTGCTTG/3AmMO/
4N_082	NNNNATGTGNNNNATCTCGTATGCCGTCTTCTGCTTG	atgtg	/5phos/NNNN	NNNNATCTCGTATGCCGTCTTCTGCTTG/3AmMO/	/5phos/NNNNatgtgNNNNATCTCGTATGCCGTCTTCTGCTTG/3AmMO/
4N_083	NNNNATTAANNNNATCTCGTATGCCGTCTTCTGCTTG	attaa	/5phos/NNNN	NNNNATCTCGTATGCCGTCTTCTGCTTG/3AmMO/	/5phos/NNNNattaaNNNNATCTCGTATGCCGTCTTCTGCTTG/3AmMO/
4N_084	NNNNATTCTNNNNATCTCGTATGCCGTCTTCTGCTTG	attct	/5phos/NNNN	NNNNATCTCGTATGCCGTCTTCTGCTTG/3AmMO/	/5phos/NNNNattctNNNNATCTCGTATGCCGTCTTCTGCTTG/3AmMO/
4N_085	NNNNCAAGCNNNNATCTCGTATGCCGTCTTCTGCTTG	caagc	/5phos/NNNN	NNNNATCTCGTATGCCGTCTTCTGCTTG/3AmMO/	/5phos/NNNNcaagcNNNNATCTCGTATGCCGTCTTCTGCTTG/3AmMO/
4N_086	NNNNCACAGNNNNATCTCGTATGCCGTCTTCTGCTTG	cacag	/5phos/NNNN	NNNNATCTCGTATGCCGTCTTCTGCTTG/3AmMO/	/5phos/NNNNcacagNNNNATCTCGTATGCCGTCTTCTGCTTG/3AmMO/
4N_087	NNNNCACTANNNNATCTCGTATGCCGTCTTCTGCTTG	cacta	/5phos/NNNN	NNNNATCTCGTATGCCGTCTTCTGCTTG/3AmMO/	/5phos/NNNNcactaNNNNATCTCGTATGCCGTCTTCTGCTTG/3AmMO/
4N_088	NNNNCAGCTNNNNATCTCGTATGCCGTCTTCTGCTTG	cagct	/5phos/NNNN	NNNNATCTCGTATGCCGTCTTCTGCTTG/3AmMO/	/5phos/NNNNcagctNNNNATCTCGTATGCCGTCTTCTGCTTG/3AmMO/
4N_089	NNNNCAGGANNNNATCTCGTATGCCGTCTTCTGCTTG	cagga	/5phos/NNNN	NNNNATCTCGTATGCCGTCTTCTGCTTG/3AmMO/	/5phos/NNNNcaggaNNNNATCTCGTATGCCGTCTTCTGCTTG/3AmMO/
4N_090	NNNNCAGTCNNNNATCTCGTATGCCGTCTTCTGCTTG	cagtc	/5phos/NNNN	NNNNATCTCGTATGCCGTCTTCTGCTTG/3AmMO/	/5phos/NNNNcagtcNNNNATCTCGTATGCCGTCTTCTGCTTG/3AmMO/
4N_091	NNNNCATAANNNNATCTCGTATGCCGTCTTCTGCTTG	cataa	/5phos/NNNN	NNNNATCTCGTATGCCGTCTTCTGCTTG/3AmMO/	/5phos/NNNNcataaNNNNATCTCGTATGCCGTCTTCTGCTTG/3AmMO/
4N_092	NNNNCATCGNNNNATCTCGTATGCCGTCTTCTGCTTG	catcg	/5phos/NNNN	NNNNATCTCGTATGCCGTCTTCTGCTTG/3AmMO/	/5phos/NNNNcatcgNNNNATCTCGTATGCCGTCTTCTGCTTG/3AmMO/
4N_093	NNNNCATGTNNNNATCTCGTATGCCGTCTTCTGCTTG	catgt	/5phos/NNNN	NNNNATCTCGTATGCCGTCTTCTGCTTG/3AmMO/	/5phos/NNNNcatgtNNNNATCTCGTATGCCGTCTTCTGCTTG/3AmMO/
4N_094	NNNNCCAATNNNNATCTCGTATGCCGTCTTCTGCTTG	ccaat	/5phos/NNNN	NNNNATCTCGTATGCCGTCTTCTGCTTG/3AmMO/	/5phos/NNNNccaatNNNNATCTCGTATGCCGTCTTCTGCTTG/3AmMO/
4N_095	NNNNCCATGNNNNATCTCGTATGCCGTCTTCTGCTTG	ccatg	/5phos/NNNN	NNNNATCTCGTATGCCGTCTTCTGCTTG/3AmMO/	/5phos/NNNNccatgNNNNATCTCGTATGCCGTCTTCTGCTTG/3AmMO/
4N_096	NNNNCCGTANNNNATCTCGTATGCCGTCTTCTGCTTG	ccgta	/5phos/NNNN	NNNNATCTCGTATGCCGTCTTCTGCTTG/3AmMO/	/5phos/NNNNccgtaNNNNATCTCGTATGCCGTCTTCTGCTTG/3AmMO/
4N_097	NNNNCCTTCNNNNATCTCGTATGCCGTCTTCTGCTTG	ccttc	/5phos/NNNN	NNNNATCTCGTATGCCGTCTTCTGCTTG/3AmMO/	/5phos/NNNNccttcNNNNATCTCGTATGCCGTCTTCTGCTTG/3AmMO/
4N_098	NNNNCGGATNNNNATCTCGTATGCCGTCTTCTGCTTG	cggat	/5phos/NNNN	NNNNATCTCGTATGCCGTCTTCTGCTTG/3AmMO/	/5phos/NNNNcggatNNNNATCTCGTATGCCGTCTTCTGCTTG/3AmMO/
4N_099	NNNNCGTACNNNNATCTCGTATGCCGTCTTCTGCTTG	cgtac	/5phos/NNNN	NNNNATCTCGTATGCCGTCTTCTGCTTG/3AmMO/	/5phos/NNNNcgtacNNNNATCTCGTATGCCGTCTTCTGCTTG/3AmMO/
4N_100	NNNNCGTCTNNNNATCTCGTATGCCGTCTTCTGCTTG	cgtct	/5phos/NNNN	NNNNATCTCGTATGCCGTCTTCTGCTTG/3AmMO/	/5phos/NNNNcgtctNNNNATCTCGTATGCCGTCTTCTGCTTG/3AmMO/

## Sheet: 5'Adapter_PCRprimers
Sequence Name	Sequence
5' 4N adapter	/5AmMC6/rGrUrU rCrArG rArGrU rUrCrU rArCrA rGrUrC rCrGrA rCrGrA rUrCrN rNrNrN
3' PCR primer	CAAGCAGAAGACGGCATACGA
5' PCR Primer	AATGATACGGCGACCACCGAGATCTACACGTTCAGAGTTCTACAGTCCGA

## Sheet: RNA_Markers
Sequence Name	Sequence
19nt_RNAmarker	rCrGrU rArCrG rCrGrG rGrUrU rUrArA rArCrG rA
24nt_RNAmarker	rCrGrU rArCrG rCrGrG rArArU rArGrU rUrUrA rArArC rUrGrU
